# Supplementary material for: Lineage-Specific Gene Duplication and Loss in Human and Great Ape Evolution
Source: PLoS Biol. 2004 Jul 13;2(7):e207. doi: 10.1371/journal.pbio.0020207 (PMC449870; doi:10.1371/journal.pbio.0020207)
Supplement: Table S1 — Values are provided for genes (cDNAs) queried by interhominoid aCGH. For each IMAGE clone queried, log2 aCGH values are listed for the human versus human samples (n = 5), human versus bonobo samples (n = 3), human versus chimpanzee (n = 4), human versus gorilla (n = 3), and human versus orangutan (n = 3). This table is tab-delimited and can be opened in Microsoft Excel to view the raw numbers or can be browsed using TreeView (see Protocol S1). Column B provides information regarding IMAGE clone number, chromosome, and nucleotide position (UCSC November 2002 freeze), Unigene ID, EST accession numbers, and known gene information. (12.84 MB TXT). [file pbio.0020207.st001.txt]

CLID	NAME	GWEIGHT	HUMAN1	HUMAN2	HUMAN3	HUMAN4	HUMAN5	BONOBO1	BONOBO2	BONOBO3	CHIMP1	CHIMP2	CHIMP3	CHIMP4	GORILLA1	GORILLA2	GORILLA3	ORANG1	ORANG2	ORANG3
EWEIGHT			1	1	1	1	1	1	1	1	1	1	1	1	1	1	1	1	1	1
IMAGE:1473045	**IMAGE:1473045|1|10205;16:91180499;17:15882;19:136905;11:181844;||Hs.356757||Homo sapiens cDNA FLJ39761 fis, clone SPLEN1000083.||AA873427	1	0.48	0.66	0.55	0.4	0.4	1.42	1.8	2.06	2.26	2.14	2.43	2.45	2.44	1.92	2.71	0.33	0.19	0.54
IMAGE:462019	**IMAGE:462019|1|25522;2:241941891;11:197163;5:181601642;20:62772766;6:115801;7:11030;8:90772;19:121468;||Hs.351721||ESTs||AA780033	1	0.12	0.25	0.25	0.27	0.22	0.38	0.1	0.15	0.45	0.28	0.04	0.22	0.06	-0.73	-0.33		-0.49	-0.49
IMAGE:1604649	**IMAGE:1604649|1|41253;11:212900;19:105935;6:100262;8:74962;||Hs.433602||ESTs||AI820600	1	0.16	-0.1	0.01	-0.04	0.07	-0.13	-0.33	-0.14	-0.33	-0.25	-0.45	-0.3	-2.04	0.03	-2.12	-2.04	-1.91	-2.33
IMAGE:1603728	**IMAGE:1603728|1|41572;11:213219;5:181583172;19:105666;6:99993;8:74962;15:96280366;||Hs.433602||ESTs||AI792023	1	0.11	-0.49	-0.13	-0.45	0.07	-0.39	-1.09	-0.9	-0.79	-0.75	-0.76	-0.74	-5.21	-5.31	-5.21	-5.1	-5.06	-6.4
IMAGE:293356	**IMAGE:293356|1|112834;X:112443388;9:2264853;16:58425808;12:102562811;||Hs.251891||ESTs, Weakly similar to hypothetical protein FLJ11267 [Homo sapiens] [H.sapiens]||N92034	1	0.21	0.43	0.23	0.37	0.2	0.23	0.28	0.19	0.09	0.2	0.01	0.23	0.41	0.14	0.02	0.53	0.42	0.62
IMAGE:451080	**IMAGE:451080|1|135565;6:170652267||AA704503	1	0.17	0.38	0.02	0.39	0.22	-0.85	-1.29	-1.58	-0.94	-0.4	-0.73	-0.82	-0.31	-0.74	-1.51	-0.71	-0.59	-0.66
IMAGE:1759573	**IMAGE:1759573|1|135747;6:170652449||Hs.304633||ESTs, Weakly similar to neuronal thread protein [Homo sapiens] [H.sapiens]||AI221541	1	0.03	0.44	-0.04	0.43	0.24	-1.23		-1.94	-1.11	-0.8	-1.03	-1.08	-1.16	-0.98	-1.89	-0.98	-0.95	-0.78
IMAGE:298862	**IMAGE:298862|1|148421;2:112296027;4:11072;10:134642179;5:123074;6:170665436;21:44694728;22:47734540;19:195952;||W01652	1	0.15	0.17	-0.07	0.21	-0.14	-1.39	-2.46	-1.7	-1.91	-1.15	-1.49	-1.54	-1.24	-1.18	-1.84	-0.64	-0.67	-1.2
IMAGE:294740	**IMAGE:294740|1|216123;16:91181096;Y:25569484;17:16309;4:120606415;19:137502;7:26782;||Hs.446409||Homo sapiens cDNA FLJ35623 fis, clone SPLEN2010986.||W03215	1	0.33	0.46	0.34	0.34	0.26	1.32	1.5	1.61	2.33	2.4	2.56	2.7	2.66	2	2.56	0.12	0.17	0.3
IMAGE:121412	**IMAGE:121412|1|285017;8:429100||T96909	1	0.41	0.08	0.16	0.19	0.18	-0.17	-0.01	0.28	1.36	1.36	1.54	1.44	-0.86	-1.13	-0.74	-0.59	-0.86	-0.89
IMAGE:322807	**IMAGE:322807|1|300640;2:241890973||Hs.37517||ESTs||W39667	1	-0.04	-0.01	-0.03	-0.02	0.03	-1.24	-1.15	-0.76	0.71	0.98	0.69	0.77	0.47	0.27	0.26	-2	-1.94	-1.64
IMAGE:745431	**IMAGE:745431|1|307456;8:251832||Hs.406174||ESTs, Weakly similar to POL2_MOUSE Retrovirus-related POL polyprotein [Contains: Reverse transcriptase ; Endonuclease] [M.musculus]||AA625858	1	0.26	0.11	0.24	0.27	0.18	2.32			1.65		1.92	1.66	0.28	-0.03		-0.35
IMAGE:140907	**IMAGE:140907|1|314175;8:134057||Hs.60291||ESTs||R67318	1	-0.15	-0.11	-0.11	-0.13	-0.13	2.24	2.01	2.33	2.13	2.12	1.97	2.32	1.92	1.78	1.88	-1.1	-0.85	-1.03
IMAGE:295206	**IMAGE:295206|1|317465;8:203307||Hs.374417||Homo sapiens cDNA: FLJ23220 fis, clone ADSU01957.||W04971	1	-0.02	-0.04	0.05	-0.08	-0.14	-0.52	-0.58	-0.55	0.49	0.21	-0.35	0.77	0.49	0.45	0.49	-2.68	-1.96	-2.78
IMAGE:433604	1p36.33|nt331197|IMAGE:433604|Hs.129660|AA701668|ESTs||Homo sapiens, clone IMAGE:5313366, mRNA||AA701668	1	0.17	-0.01	0.08	0.16	0.17	0.71	0.67	0.81	1.13	1.17	0.62	1.17	0.86	0.6	0.71	-0.13	-0.05	-0.24
IMAGE:1659132	**IMAGE:1659132|1|332927;8:216304||Hs.133183||ESTs||AI051839	1	-0.09	-0.13	0.05	0.01	-0.06	1.16	0.65	0.87	1.25		0.99		1.21		1.11	-0.87	-0.97	-0.63
IMAGE:38554	**IMAGE:38554|1|345777;8:198189||Hs.14485||Homo sapiens, clone IMAGE:4431274, mRNA, partial cds||R49731	1	0.32	-0.2	-0.16	-0.08	-0.12	0.18	0.18	0.16	0.75	0.63	0.83	0.77	0.02	0.06	-0.15	-0.61	-0.48	-1.07
IMAGE:811138	**IMAGE:811138|1|370863;2:112274500;X:151559056;||Hs.349333||CXYorf1||CXYorf1 pseudoautosomal region gene||AA486450	1	0.23	0.45	0.15	0.33	0.33	-0.98		-1.04	-1.11	-0.94	-1.12	-0.83	-0.78	-0.83	-0.98	-1.96	-1.69	-1.09
IMAGE:1557341	**IMAGE:1557341|1|374490;9:4107;2:112261967;19:4779||AI792990	1	0.2	0.2	0.08	-0.04	0.21	-0.55	-0.87	-0.7	-0.64	-0.82	-1.02	-0.54	-1.15	-1.23	-1.32	-2.18	-2.04	-2.24
IMAGE:136933	**IMAGE:136933|1|376956;2:112266882;19:2106;||R39745	1	0.06	0.25	0.07	0.25	0.18	-1.65	-1.37	-2.71	-1.49	-1.65	-1.9	-1.11	-0.47	-0.86	-1.31	-1.96	-1.99	-1.2
IMAGE:298685	**IMAGE:298685|1|384019;2:112263425;19:9169;9:11643||Hs.355588||ESTs, Weakly similar to L1 repeat, Tf subfamily, member 23 [Mus musculus] [M.musculus]||W05240	1	-0.12	-0.08	-0.2	-0.25	0.07	-0.98	-1.3	-0.81	-0.97	-0.87	-1.29	-0.66	-1.47	-1.56	-1.56	-2.83	-2.46	-2.47
IMAGE:383823	**IMAGE:383823|1|391250;9:17070;2:112256869;19:16401;15:96369668;||AA704650	1	0.1	0.05	-0.08	0.02	0.17	-0.68	-0.66	-0.36	-0.38	-0.37	-0.7	-0.44	-0.43	-1.05	-1	-1.48	-1.32	-1.22
IMAGE:130791	**IMAGE:130791|1|533149;16:91196645;17:60710;11:137566;19:182138;7:71752||Hs.268979||ESTs, Weakly similar to 2109260A B cell growth factor [Homo sapiens] [H.sapiens]||R22113	1	0.12		0.01		0.08		0	-0.01		0.27	0.1	-0.04	0.47			0.47	0.57	0.69
IMAGE:190915	1p36.33|nt592872|IMAGE:190915|Hs.109212|H39221|ESTs||Homo sapiens, Similar to hypothetical protein MGC28950, clone IMAGE:4661653, mRNA||H39234	1	-0.01	-0.01	-0.23	-0.04	-0.19	-0.16	-0.35	-0.23	-0.21	0.12	0.08	-0.14	0.17	0.06	-0.18	0.12	-0.17	-0.39
IMAGE:773462	1p36.33|nt599238|IMAGE:773462|Hs.134200|AA427857|DKFZP564C186||DKFZP564C186 protein||AA427964||molecular function|molecular_function unknown|IEA|GO:0005554|GOA|na	1		0.42	0.33	0.13	0.12	0.15			0.71	0.48		0.58	0.09	0.18				1.35
IMAGE:366353	1p36.33|nt613908|IMAGE:366353||AA026277|MGC45873||AA026278||molecular function|molecular_function unknown|IEA|GO:0005554|GOA|na	1	0.07	-0.03	0.18	0	0.04	0.17	0.41	0.27	0.24	0.17	0.27	0.06	0.23	-0.06	0.19	0.17	-0.45	0.4
IMAGE:128826	1p36.33|nt613915|IMAGE:128826|Hs.405987|R10573|MGC45873||hypothetical protein MGC45873||R10574	1	0	0.14	0.15	0.03	0.11	0.16	0.26	0.2	0.45	0.4	0.3	0.27	0.02	0		0.15	-0.07	0.38
IMAGE:742132	1p36.33|nt701618|IMAGE:742132|Hs.432233|AA406019|G1P2||interferon, alpha-inducible protein (clone IFI-15K)||AA406020||molecular function|protein binding|NAS|GO:0005515|GOA|na//biological process|immune response|IEA|GO:0006955|GOA|na//biological process|cell-cell signaling|NAS|GO:0007267|GOA|na//cellular component|extracellular space|NAS|GO:0005615|GOA|na//cellular component|cytoplasm|NAS|GO:00057…	1	-0.26	0.15	0.17	0.05	0.01	0.14	0.05	-0.02	0.26	0.14	0.35	0.2	0.09	-0.05	-0.01	-0.32	0.06	0.45
IMAGE:490961	1p36.33|nt702197|IMAGE:490961|Hs.432233|AA120862|G1P2||interferon, alpha-inducible protein (clone IFI-15K)||AA120862||molecular function|protein binding|NAS|GO:0005515|GOA|na//biological process|immune response|IEA|GO:0006955|GOA|na//biological process|cell-cell signaling|NAS|GO:0007267|GOA|na//cellular component|extracellular space|NAS|GO:0005615|GOA|na//cellular component|cytoplasm|NAS|GO:00057…	1	-0.01	0.1	0.2	-0.1		0.25	0.31	-0.91	0.11	-0.19	0.18	-0.05	-0.17	0.07	0.26	0.44	-0.01	0.51
IMAGE:810801	1p36.33|nt708139|IMAGE:810801|Hs.273330|AA458878|AGRN||agrin||AA459068	1	0.12	0.26	0.08	0.1	-0.07	0.12	0.27	0.32	0.29	0.18	0.35	0.2	0.23	0.2	0.23	0.45	0.27	0.31
IMAGE:50883	**IMAGE:50883|1|754008;2:239493895;3:37946829;10:64913045;5:172786165;21:15711541;8:145028282;19:39742182||H18536	1	0.38	0.26	0.13	0.37	0.06	0.17	0.35	-0.05	0.23	0.28	0.5	0.24	0.46	0.14	0.27	-0.03	0.01	0.25
IMAGE:627272	**IMAGE:627272|1|790567;1:242697904||Hs.22051||MGC15548||hypothetical protein MGC15548||AA191336	1	0.1	0.04	-0.01	-0.01	-0.14	-0.01	0.11	0.29	-0.08	0.06		-0.03	0.49	0.6	0.87		0.32	0.56
IMAGE:46383	**IMAGE:46383|1|790944;1:242697105||Hs.22051||MGC15548||hypothetical protein MGC15548||H09601	1	0.17	0.04	0.1	-0.01	0.14	-0.03	0.3	0.03	0.2	-0.03	-0.15	0.11	0.12	0.01	0.13	-0.13	-0.19	-0.04
IMAGE:1435034	1p36.33|nt821375|IMAGE:1435034|Hs.128001|AA857215|ESTs||ESTs||AI791258	1		0.05	0.14	0.21	0.16	0.04	0.23	0.14	0.21	0.02	0	0.04	0.24	0.22	0.09	-0.03	-0.01	0.1
IMAGE:1457333	1p36.33|nt821388|IMAGE:1457333|Hs.128001|AA911902|ESTs||ESTs||AI791401	1	-0.23	0.18	0.19	0.14	0.19	0.02	0.26	0.03	0.03	0.12		0.12	-0.1	0.24	0.01	-0.17	-0.25	0.55
IMAGE:1929454	1p36.33|nt858758|IMAGE:1929454|Hs.436070|AI313160|ESTs||ESTs||AI313160	1	-0.07	0.17	0.12	0.29	0.3		0.39	0.45		0.2		0.17			0.16	0.23		0.18
IMAGE:1048681	1p36.33|nt868599|IMAGE:1048681|Hs.257170|AA620612|FLJ36119||hypothetical protein FLJ36119||AA620612||biological process|protein modification|IEA|GO:0006464|GOA|na//molecular function|tubulin-tyrosine ligase activity|IEA|GO:0004835|GOA|na	1	-0.74	-0.1	0.15	0.19	0.22	0.09	0.46				0.46	0.06	-0.36	0.06	0.72		-0.03	1.31
IMAGE:2337546	1p36.33|nt898686|IMAGE:2337546|Hs.129780|AI914208|TNFRSF4||tumor necrosis factor receptor superfamily, member 4||AI914208	1	0.23	0.12	0.03	-0.07	0.14	0.13	0.18	-0.15	0.19	0.03		0.01	0.3	0.31	0.27		0.06	0.49
IMAGE:753411	1p36.33|nt919625|IMAGE:753411|Hs.284284|AA406428|B3GALT6||UDP-Gal:betaGal beta 1,3-galactosyltransferase polypeptide 6||AA410437||molecular function|galactosyltransferase activity|IEA|GO:0008378|GOA|na//biological process|protein amino acid glycosylation|IEA|GO:0006486|GOA|na//cellular component|membrane|IEA|GO:0016020|GOA|na//molecular function|transferase activity, transferring glycosyl groups|…	1	-0.01	0.07	-0.08	-0.01	-0.07	0.4	0.28	0.54	0.28	0.3	0.14	0.21	0.14	-0.04	0.01	0.06	-0.05	0.33
IMAGE:741879	1p36.33|nt921741|IMAGE:741879|Hs.420550|AA402135|ESTs||Homo sapiens, clone IMAGE:3846772, mRNA, partial cds||AA402984	1	0.02	-0.02	0.07	-0.07	-0.12	-0.12	0.3	-0.14	-0.14	-0.05	-0.12	-0.16	-0.53	-0.07	0.06		-0.28	0.44
1291666	1p36.33|nt956216|1291666||AA776813|ESTs||AA776813	1	0.29	0.02	0.19	0.2	0.19	0.15	0.41	-0.31	0.28	0.32		0.32	0.26	-0.03	0.29	0.43	0.37	0.56
IMAGE:2021882	1p36.33|nt971387|IMAGE:2021882|Hs.112842|AI361695|SCNN1D||sodium channel, nonvoltage-gated 1, delta||AI361695||molecular function|ion channel activity|IEA|GO:0005216|GOA|na//molecular function|amiloride-sensitive sodium channel activity|TAS|GO:0015280|GOA|7499195//biological process|sodium ion transport|TAS|GO:0006814|GOA|7499195//biological process|ion transport|IEA|GO:0006811|GOA|na//cellular c…	1	0.16	0.2	0.23	0.25	0.22	0.26	0.57	0.35	0.24	0.2	0.29	0.15	0.17	0.23	0.6	0.08	0.16	0.45
IMAGE:346403	1p36.33|nt979000|IMAGE:346403|Hs.21446|W74261|CENTB5||centaurin, beta 5||W79874	1	0.27	-0.01	0.06	0.07	0.06	-0.02	0.26	0.45	0.03	0.13	0.11	0.07	0.17	0.21	0.46	0.4	0.14	0.02
IMAGE:364685	1p36.33|nt979481|IMAGE:364685|Hs.21446|AA024391|CENTB5||centaurin, beta 5||AA025268	1	0.05	0.14	0.12	-0.14	0.03	-0.15	0.57	0.28	0.04	0.04		0.09	0.12	0.24	0.68		0.12	0.54
IMAGE:152617	1p36.33|nt986629|IMAGE:152617|Hs.21446|R49763|CENTB5||centaurin, beta 5||R49810	1	-0.06	-0.08	-0.03		0.01	-0.05	-0.08	0.21	0.11	0.02	0.13	0	0.06	-0.12	-0.15	-0.09	-0.16
IMAGE:1612722	1p36.33|nt998212|IMAGE:1612722|Hs.6449|AA991426|FLJ20542||hypothetical protein FLJ20542||AA991426	1	-0.09	0.15	0	0.08	-0.07	-0.12	0.1	-0.31	0.04	0.03	0.21	0.04	0.07	0.05	0.19	0.17	-0.1	0.81
IMAGE:878605	1p36.33|nt1039301|IMAGE:878605|Hs.59384|AA775270|MGC3047||hypothetical protein MGC3047||AA775270	1	-0.09	0.15	-0.05	0.11	0.02	-0.02	-0.06	0.15	0.13	0.03	0.26	-0.02	0.1	0.34	0.46	0.12	-0.1	0.15
IMAGE:738972	1p36.33|nt1041487|IMAGE:738972|Hs.59384|AA421770|MGC3047||hypothetical protein MGC3047||AA421770	1	-0.01	0.05	0.07	0.1			0.28	0.33	0.25		-0.03		0.13	0.06	0.02	-0.2	-0.24
IMAGE:1855824	1p36.33|nt1042133|IMAGE:1855824|Hs.59384|AI264078|MGC3047||hypothetical protein MGC3047||AI264078	1	-0.21	-0.08	-0.06	-0.17	-0.06	-0.18	0.04	0.1		-0.05	0.01	-0.09	-0.07	-0.09	0.03		-0.39	0.4
IMAGE:1916796	1p36.33|nt1065428|IMAGE:1916796|Hs.156668|AI347706|ESTs||ESTs, Weakly similar to NADH dehydrogenase (ubiquinone) 1 beta subcomplex, 4 (15kD, B15) [Homo sapiens] [H.sapiens]||AI347706	1	-0.04	0.08	0.01	0.08	0.06	-0.02	-0.06	-0.4	-0.07	-0.2	-0.26	-0.03	-0.29	-0.28	-0.06	-0.49	-0.16	-0.41
IMAGE:120362	1p36.33|nt1074340|IMAGE:120362|Hs.143601|T95823|CCNL2||cyclin L2||T95916	1	-0.07	-0.01	-0.04	-0.15	-0.11	-0.02	0.2	-0.13	-0.12	0.04	-0.19	-0.12	0.05	0.15	-0.17	0	0.07	0.04
IMAGE:755389	1p36.33|nt1074540|IMAGE:755389|Hs.143601|AA410607|CCNL2||cyclin L2||AA410608	1	-0.11	0.1	0.06	-0.09	0.01	0	0.12	0.36	-0.04	0.03	-0.31	0.03	0.12	0.1	0.4	0.02	-0.01	-0.24
IMAGE:506623	1p36.33|nt1080131|IMAGE:506623|Hs.143601|AA708784|CCNL2||cyclin L2||AA708784	1	0.13	0.26	0.13	0.27	0.22	0.08	0.39	0.3	0.19	0.2	0.19	0.22	0.05	0.17	0.23	0.4	0.34	0.43
IMAGE:769860	1p36.33|nt1086456|IMAGE:769860|Hs.432100|AA430332|LOC148413||hypothetical protein LOC148413||AA430358	1		0.31	-0.01	0.18	0.11	0.04	0.23	0.21	-0.2	0.05	0.1	0.03	0.2	0.45	0.48	0.52	0.2	0.43
IMAGE:505344	1p36.33|nt1087643|IMAGE:505344||AA147499|LOC148413||AA147928	1	0.19	0.26	0.03	0.17	0.08	-0.04	0.02	-0.25	0.02	0.24	0.31	0.05	0.28	0.29	0.03	0.12	0.32	0.12
IMAGE:1631895	1p36.33|nt1096013|IMAGE:1631895||AA994419|ESTs||AA994419	1	0.28	0.35	0.34	0.26	0.26	0.18	0.38	0.49	0.47	0.21	0.2	0.2	0.25	0.19	0.44	0.07	0.28	0.91
IMAGE:824894	**IMAGE:824894|1|1103910;10:29369157;5:38848186;20:15912383;6:111631416;||AA488964	1	0.11	0.16	0.04	0.14	0.1	0.12	-0.24	-0.18	0.11	0.14	0.08	0.1	0.17	-0.02	-0.12	0.23	0.27	0.06
IMAGE:526634	1p36.33|nt1125181|IMAGE:526634|Hs.110443|AA133089|FLJ22215||hypothetical protein FLJ22215||AA133218	1	0.03	0.23	0.05	0.24	0.15	0.07	0.47	0.32	0.12	0.16	0.34	0.11	0.21	0.21	0.41	0.04	0.14	0.53
IMAGE:1925973	1p36.33|nt1127320|IMAGE:1925973|Hs.110443|AI346481|FLJ22215||hypothetical protein FLJ22215||AI346481	1	0.17	-0.08	0.19	0.18	0.06	0.45	0.19	0.41	0.1	0.22	0.14	0.13	0.12	-0.33	0.09	0.5	0.49	0.81
IMAGE:897276	1p36.33|nt1128100|IMAGE:897276|Hs.110443|AA677650|FLJ22215||hypothetical protein FLJ22215||AA677650	1		0.08	0.07	-0.09	0.15	0.1	-0.01	0.2		0.16	0.22	-0.03	0.12	-0.14	0.13	0.21	-0.07	0.6
IMAGE:996112	1p36.33|nt1130293|IMAGE:996112|Hs.110443|AA531220|FLJ22215||hypothetical protein FLJ22215||AI821482	1	0.16	-0.01	0.17		0.14	0.13	0.04	-0.04		0.21		0.1	0.17	0.22	0.14	0.1		0.41
IMAGE:1030498	**IMAGE:1030498|1|1157869;16:146197;4:113957661;5:149581556;7:127649908;9:33547011||Hs.111301||MMP2||matrix metalloproteinase 2 (gelatinase A, 72kDa gelatinase, 72kDa type IV collagenase)||AI791715||molecular function|gelatinase A activity|TAS|GO:0004228|GOA|2834383//molecular function|zinc ion binding|TAS|GO:0008270|GOA|2834383//molecular function|calcium ion binding|IEA|GO:0005509|GOA|na//cellu…	1	0.12	-0.23	-0.08	-0.07	-0.04	0.21	0.63	0.54	-0.07	-0.17	-0.16	0.07	0.34	-0.29	0.55	1.03	0.51	-0.04
IMAGE:610341	1p36.33|nt1165863|IMAGE:610341|Hs.23413|AA176164|KIAA1273||KIAA1273 protein||AA176164	1	0.19	0.12	-0.04	0.04		-0.03	0.02	-0.14	-0.06	0.09	0.16	0.05	0.07	0.11	0.03		0.2	-0.18
IMAGE:1580091	1p36.33|nt1315766|IMAGE:1580091|Hs.30026|AA962376|HSPC182||HSPC182 protein||AA962376	1	-0.09	0.06	0	-0.01	-0.01	-0.06	-0.36	-0.06	-0.08	-0.25	0.05	-0.05	-0.13	-0.33	-0.18	0.02	-0.2	-0.04
IMAGE:450213	1p36.33|nt1341616|IMAGE:450213|Hs.30026|AA703536|HSPC182||HSPC182 protein||AA703536	1	-0.09	0.02	-0.07	-0.05	-0.11	0.37	0.05	0.32	0.11	0.09	0.23	0.14	0.11	0.41	0.26	0.3	0.34	0.04
IMAGE:141779	1p36.33|nt1432368|IMAGE:141779|Hs.390353|R70473|ESTs||ESTs||R70561	1	-0.08	0.25	-0.05	0.02	0.05	-0.39	-0.89	-0.7	-0.45	0	-0.31	-0.52	-0.25	0.14	-0.42	-0.01	-0.01	0.29
IMAGE:841251	1p36.33|nt1434810|IMAGE:841251|Hs.220324|AA486823|FLJ13052||NAD kinase||AA487145	1	-0.07	-0.3	-0.22	-0.13	-0.1	-0.17	-0.15	-0.01	-0.2	-0.08	-0.15	-0.04	-0.1	-0.22	0	-0.16	-0.22	-0.2
IMAGE:1055489	1p36.33|nt1436128|IMAGE:1055489|Hs.408763|AA626131|MMP23A||matrix metalloproteinase 23A||AA626131||molecular function|zinc ion binding|IEA|GO:0008270|GOA|na//molecular function|metalloendopeptidase activity|NAS|GO:0004222|GOA|9740677//biological process|proteolysis and peptidolysis|IEA|GO:0006508|GOA|na//biological process|biological_process unknown|ND|GO:0000004|GOA|na//cellular component|extrac…	1	-0.2	-0.18	0.02	-0.02	-0.03	-0.36	-0.26	-0.21	-0.17	-0.12		-0.2	-0.21	-0.07	0.24		-0.18	0.1
IMAGE:2566903	1p36.33|nt1437222|IMAGE:2566903|Hs.408763|AW072298|MMP23A||matrix metalloproteinase 23A||AW072298||molecular function|zinc ion binding|IEA|GO:0008270|GOA|na//molecular function|metalloendopeptidase activity|NAS|GO:0004222|GOA|9740677//biological process|proteolysis and peptidolysis|IEA|GO:0006508|GOA|na//biological process|biological_process unknown|ND|GO:0000004|GOA|na//cellular component|extrac…	1	-0.01	0.12	0.1	0.03	-0.01	-0.47	-0.42	-0.67	-0.23	-0.29	-0.49	-0.33	-0.03	-0.11	0.06	-0.07	-0.24	0.13
IMAGE:1926969	1p36.33|nt1437224|IMAGE:1926969|Hs.408763|AI347985|MMP23A||matrix metalloproteinase 23A||AI347985||molecular function|zinc ion binding|IEA|GO:0008270|GOA|na//molecular function|metalloendopeptidase activity|NAS|GO:0004222|GOA|9740677//biological process|proteolysis and peptidolysis|IEA|GO:0006508|GOA|na//biological process|biological_process unknown|ND|GO:0000004|GOA|na//cellular component|extrac…	1	-0.04	-0.18	0.01	-0.14	0.06	-0.5	0.05	-0.28	-0.28	-0.42	0.06	-0.37		0.28	0.5		-0.14	1.08
IMAGE:503078	1p36.33|nt1437226|IMAGE:503078|Hs.408763|AA151428|MMP23A||matrix metalloproteinase 23A||AA151544	1	-0.12	-0.04	0.11	-0.08	0.06	0.08	0.17		0.06	-0.43	-0.2	-0.26		-0.32	0.83	0.05	-0.29	0.99
IMAGE:700857	1p36.33|nt1438918|IMAGE:700857||AA287299|CDC2L1||AA287300||molecular function|tumor suppressor|NR|GO:0008181|Proteome|na//molecular function|protein kinase activity|P|GO:0004672|Proteome|8195233//biological process|protein amino acid phosphorylation|P|GO:0006468|Proteome|1639388//biological process|apoptosis|NR|GO:0006915|Proteome|na//biological process|cell proliferation|P|GO:0008283|Proteome|81…	1	0.26	0.22	0.06	0.08	0.11	-0.28	-0.13	-0.24	-0.36	0.07	0.05	-0.27	0.22	0.45	0.21	0.55	0.6	0.1
IMAGE:811837	**IMAGE:811837|1|1438922;6:74192173||AA463639	1		0.31	0.15	0.33	0.2	0.28	0.79	-0.63	0.09			0.09		0.54	-0.12		0.39
IMAGE:1461273	1p36.33|nt1442809|IMAGE:1461273|Hs.192316|AA884495|ESTs||ESTs||AA884495	1	-0.04	0.12	-0.01	0.03	0.06	-0.3	-0.22	0.04	-0.46	0.01	-0.42	-0.35	-0.06	0.05	0.11	0.05	-0.03	-0.17
IMAGE:592781	1p36.33|nt1488708|IMAGE:592781|Hs.220324|AA158236|FLJ13052||NAD kinase||AA160814	1	0.03	0.07	-0.07	-0.08	0.21	0.01	-0.13	-0.02	0.3	0.21	0.2	0.1	0.54	0.3	0.45	0.02	0.41	0.68
IMAGE:135348	1p36.33|nt1490391|IMAGE:135348|Hs.220324|R32482|FLJ13052||NAD kinase||R32588	1	-0.26	-0.09	-0.14	-0.12	-0.1	0.01	0.55	0.15	0.01		0.19	-0.02	0.14	-0.12	0.58	0.23	-0.12	0.83
IMAGE:840600	1p36.33|nt1521478|IMAGE:840600|Hs.215595|AA487912|GNB1||guanine nucleotide binding protein (G protein), beta polypeptide 1||AA488027||molecular function|signal transducer activity|IEA|GO:0004871|GOA|na//biological process|acetyl choline receptor signaling, muscarinic pathway|TAS|GO:0007213|GOA|8717044//biological process|RAS protein signal transduction|TAS|GO:0007265|GOA|8717044//biological proce…	1	0.11	0.11	0.01	0.01	-0.1	0.16	0.39	0.14	0.02	0.12	0.2	0	0.42	0.45	0.09	0.13	0.05	0.57
IMAGE:2577055	1p36.33|nt1522943|IMAGE:2577055|Hs.215595|AW075556|GNB1||guanine nucleotide binding protein (G protein), beta polypeptide 1||AW075556||molecular function|signal transducer activity|IEA|GO:0004871|GOA|na//biological process|acetyl choline receptor signaling, muscarinic pathway|TAS|GO:0007213|GOA|8717044//biological process|RAS protein signal transduction|TAS|GO:0007265|GOA|8717044//biological proc…	1	-0.07	0.05	0.06	0.06	0.01	-0.03	-0.01	-0.25	-0.01	-0.06	0.03	0.04	-0.57	-0.03	0.12	0.06	-0.03	0.1
IMAGE:1639644	**IMAGE:1639644|1|1530510;16:69637444||Hs.304694||ESTs||AI024554	1	0.32	0.01	-0.02	0.14	-0.03	0.02	0	0.03	-0.01	0.11	-0.01	0.03	0.25	0.22	0.12	0.16	0.23	-0.2
IMAGE:364100	1p36.32|nt1836204|IMAGE:364100|Hs.373485|AA021133|ESTs||Homo sapiens, clone IMAGE:5262833, mRNA||AA021134	1	0.26	0.25	-0.07	0.25	0.13	0	0.42	0.04	0.13	0.3	0.14	0.19	0.18	0.24	0.39	0.32	0.3	0.34
IMAGE:768187	1p36.32|nt1838097|IMAGE:768187|Hs.373485|AA424853|ESTs||Homo sapiens, clone IMAGE:5262833, mRNA||AA426632	1	0.21	0.1	0.13	0.24	0.11	0.19	0.36	0.27	0.29	0.26	0.31	0.25	0.01	0.09	0.17	0.13	0.23	0.24
IMAGE:957752	1p36.32|nt1839257|IMAGE:957752|Hs.432683|AA508526|ESTs||Homo sapiens, Similar to hypothetical protein FLJ20378, clone IMAGE:5260457, mRNA||AI791489	1	-0.05	0.38	0.04	0.01	-0.07	-0.02	0.01	-0.58	-0.03	0	0.37	-0.14	0.16	0.07		-0.65	-0.64	-0.25
IMAGE:341901	1p36.32|nt1840634|IMAGE:341901|Hs.432683|W61374|ESTs||Homo sapiens, Similar to hypothetical protein FLJ20378, clone IMAGE:5260457, mRNA||W61374	1	0.1	-0.02	-0.1	-0.02	-0.14	0.01	-0.26	-0.12	-0.01	0.17	0.09	0.21	0.35	0	0.01	-0.24	0.12	-0.07
IMAGE:950577	**IMAGE:950577|1|1840935;2:133661590||Hs.432683||Homo sapiens, Similar to hypothetical protein FLJ20378, clone IMAGE:5260457, mRNA||AI791279	1	0.1	0.18	0.21	0.71	0.18	0.21	0.06	0.34	0.19	0.15	0.02	0.05	0.49	0.42	0.21	0.11	0.3	0.14
IMAGE:347615	1p36.32|nt1913763|IMAGE:347615|Hs.113882|W81525|GABRD||gamma-aminobutyric acid (GABA) A receptor, delta||W81526||molecular function|extracellular ligand-gated ion channel activity|IEA|GO:0005230|GOA|na//molecular function|ion channel activity|IEA|GO:0005216|GOA|na//molecular function|GABA-A receptor activity|TAS|GO:0004890|GOA|2176788//biological process|ion transport|IEA|GO:0006811|GOA|na//biolo…	1	0.15	0.05	0.11	0.18	0.17	-0.48	-0.26	-0.33	-0.22		-0.44	-0.35	-0.04	-0.22	-0.01	-0.52	-0.53	-0.27
IMAGE:175536	1p36.32|nt1917934|IMAGE:175536|Hs.113882|H41122|GABRD||gamma-aminobutyric acid (GABA) A receptor, delta||H41122||molecular function|extracellular ligand-gated ion channel activity|IEA|GO:0005230|GOA|na//molecular function|ion channel activity|IEA|GO:0005216|GOA|na//molecular function|GABA-A receptor activity|TAS|GO:0004890|GOA|2176788//biological process|ion transport|IEA|GO:0006811|GOA|na//biolo…	1	-0.06	0.15	0.11	0.1	0.19	0.02	0.12	0.03	0.13	0.08	0.16	0.12	0.12	-0.01	0.09	0.15	0.02	-0.04
IMAGE:167280	1p36.32|nt1939455|IMAGE:167280||R90744|ESTs||R90784	1	-0.35	0.07	0.01	0.12	-0.24	0.3	0.68	0.38	0.07	-0.01	0.43	0.21	0.23	0.02	0.49	0.1	0.01	0.91
IMAGE:120863	1p36.32|nt1992358|IMAGE:120863||T96076|PRKCZ||T96077	1	0.12	0.31	-0.01	0.34	-0.01	-0.05	0.1	-0.15	0.03	0.55	0.47	-0.05	0.34	0.28	0.2	0.29	0.34	0.44
IMAGE:814266	1p36.32|nt2091116|IMAGE:814266||AA458993|ESTs||||AA459211||molecular function|atypical protein kinase C activity|TAS|GO:0004700|GOA|8224878//molecular function|cAMP-dependent protein kinase activity|IEA|GO:0004691|GOA|na//molecular function|protein kinase CK2 activity|IEA|GO:0004682|GOA|na//molecular function|ATP binding|IEA|GO:0005524|GOA|na//molecular function|protein serine/threonine kinase ac…	1	-0.08	-0.12	-0.14	-0.07	-0.12	-0.09	-0.17	0.03	-0.12	-0.01	-0.05	-0.13	-0.05	-0.03	-0.1	-0.17	-0.14	-0.26
IMAGE:131239	1p36.32|nt2120343|IMAGE:131239||R24258|ESTs||||R24364||molecular function|atypical protein kinase C activity|TAS|GO:0004700|GOA|8224878//molecular function|cAMP-dependent protein kinase activity|IEA|GO:0004691|GOA|na//molecular function|protein kinase CK2 activity|IEA|GO:0004682|GOA|na//molecular function|ATP binding|IEA|GO:0005524|GOA|na//molecular function|protein serine/threonine kinase activi…	1	0.06	0.2	0.22	0.16	0.07	0.06	0.14	-0.09	0	0.18	-0.05	0.28	0.08	0.17	-0.22	-0.08	0.01	0.16
IMAGE:782668	1p36.32|nt2134385|IMAGE:782668||AA447574|ESTs||||AA448070	1	0.11	0.09	0.09	0.03	0.12	0.21	0.24	0.29	0.4	0.08	0.06	0.15	0.15	0.17	0.2	0.12	0.03	0.05
IMAGE:365411	1p36.32|nt2143083|IMAGE:365411|Hs.167224|AA025237|ESTs||ESTs||AA026024	1	0.18	0.21	0.15	0.2	0.16	0.16	0.6	0.59	0.18	0.31	0.59	0.3	0.39	0.49	0.81	0.61	0.37	0.79
IMAGE:343646	**IMAGE:343646|1|2173024;17:50926882||W69555	1	0.18	0.18	0.1	0.2	0.14	0.01	0.31	0	0.01	0.13	0.22	0.1	0.18	0.01	0.27	0.08	0.08	0.58
IMAGE:221499	1p36.32|nt2218510|IMAGE:221499|Hs.270010|H92070|KIAA0508||KIAA0508 protein||H92110	1	0.17	0	0.09	0.15	0.15	0.05	0.21	0	0.1	0.17	-0.1	0.12	0.29	0.29	0.3	0	0.24	0.09
IMAGE:428585	1p36.32|nt2252944|IMAGE:428585|Hs.2969|AA005328|SKI||v-ski sarcoma viral oncogene homolog (avian)||AA005329||molecular function|molecular_function unknown|ND|GO:0005554|GOA|na//biological process|cell growth and/or maintenance|IEA|GO:0008151|GOA|na//cellular component|kinesin complex|IEA|GO:0005871|GOA|na//cellular component|nucleus|NAS|GO:0005634|GOA|na//biological process|cell differentiation|N…	1	0.02	-0.01	0.09	0.07	-0.02	0.14	0.08	0.07	0.1	0.06	0.01	0.18	0.17	0.09	0.02	-0.01	0.12	-0.12
IMAGE:74119	**IMAGE:74119|1|2295828;15:17785857;20:2396251;||Hs.48375||SNRPN||small nuclear ribonucleoprotein polypeptide N||T55092||molecular function|small nuclear ribonucleoprotein|P|GO:0003734|Proteome|7512861//biological process|mRNA splicing|P|GO:0006371|Proteome|1533223//cellular component|spliceosome complex|P|GO:0005681|Proteome|1533223	1	0	0.05	0.18	-0.01	-0.04	-0.02	0.03	-0.35	-0.05	-0.18	0.32	-0.02	-0.16	0.02		0.3	0.09	0.55
IMAGE:769565	1p36.32|nt2336049|IMAGE:769565|Hs.40500|AA425821|RER1||similar to S. cerevisiae RER1||AA426285||molecular function|molecular_function unknown|ND|GO:0005554|GOA|na//biological process|retrograde (Golgi to ER) transport|IDA|GO:0006890|GOA|na//cellular component|Golgi apparatus|IEA|GO:0005794|GOA|na//cellular component|integral to Golgi membrane|IDA|GO:0030173|GOA|na	1	0.17	0.12	0.07	0.31	0.02	-0.03	0.21	0.11	-0.04	0.46	0.29	0.03	0.1	0.3	0.46	0.47	0.22	0.03
IMAGE:366859	1p36.32|nt2336057|IMAGE:366859|Hs.40500|AA029577|RER1||similar to S. cerevisiae RER1||AA029578	1	-0.03	0.06	-0.2	0.09	0.03	-0.07	-0.21	-0.05	-0.33	-0.27		-0.09	-0.11	-0.17	-0.14		0.04	-0.03
IMAGE:731402	1p36.32|nt2348969|IMAGE:731402|Hs.247220|AA412246|PEX10||peroxisome biogenesis factor 10||AA469977||molecular function|zinc ion binding|NAS|GO:0008270|GOA|na//biological process|peroxisome organization and biogenesis|IDA|GO:0007031|GOA|9700193//cellular component|peroxisomal membrane|NAS|GO:0005778|GOA|9700193//biological process|peroxisome matrix protein import|IDA|GO:0016558|GOA|9683594	1	0.08	0.2	0.14	0.17	0.02	0.2	0.57	0.45	0.13	0.22	0.3	0.17	0.3	0.11	0.25	0.46	0.21	0.36
IMAGE:396229	1p36.32|nt2441949|IMAGE:396229|Hs.170156|AA757847|KIAA0450||KIAA0450 gene product||AA757847	1	-0.26	-0.01	0	-0.03	0.1		0.36		0.13	-0.03		0.12	-0.19	0.26	0.23	-0.01	-0.34	0.02
IMAGE:1520395	**IMAGE:1520395|1|2502018;1:110854007||AI791599	1	0.17	0.01	0.08	0.07	0.03	0.08	0.11	0.16	0.06	0.09	0.07	-0.03	0.06		-0.02	0.24	0.14	0.1
IMAGE:1870512	1p36.32|nt2502098|IMAGE:1870512|Hs.279899|AI245559|TNFRSF14||tumor necrosis factor receptor superfamily, member 14 (herpesvirus entry mediator)||AI245559	1	-0.02	0.18	0.25	0	0.17	0.24	0.21	-0.07	0.4	0	-0.08	0.11	0.14	0.07	0.03	0	0.24	0.25
IMAGE:1593897	1p36.32|nt2502103|IMAGE:1593897|Hs.279899|AA987435|TNFRSF14||tumor necrosis factor receptor superfamily, member 14 (herpesvirus entry mediator)||AA987435||molecular function|NGF/TNF (6 C-domain) receptor activity|P|GO:0005027|Proteome|9153189//biological process|cell surface receptor linked signal transduction|P|GO:0007166|Proteome|9153189//biological process|immune response|P|GO:0006955|Proteome…	1	0.02	-0.14	-0.01	0.03	0.03	0.04	0.08	0.06	-0.03	0.07	-0.09	-0.04	-0.08	-0.27	0.13	0.16	-0.01	0.2
IMAGE:265103	1p36.32|nt2534785|IMAGE:265103|Hs.380483|N21338|MMEL2||membrane metallo-endopeptidase-like 2||N27996	1	0.13	0.22	0.25	0.2	0.23	0.35	0.26	0.49	0.32	0.29	0.13	0.26	0.34	0.07	0.42	0.21	0.23	0.45
IMAGE:1626670	1p36.32|nt2685334|IMAGE:1626670|Hs.129523|AA994732|ESTs||ESTs||AA994732	1	-0.03	0.16	0.13	0.1	0.1	0.03	0.21	0.2	0.17	0.12	-0.11	0.13	-0.02	0.06	-0.19	0.01	-0.03	0.05
IMAGE:1870590	1p36.32|nt2937562|IMAGE:1870590|Hs.377180|AI245690|ESTs||Homo sapiens, LOC148872, clone MGC:35434 IMAGE:5190167, mRNA, complete cds||AI245690	1	0.14	0.01	0	-0.09	0.06		-0.01	0.09	-0.17	0.09	0.13	0.09	-0.19	0.03	0.01	0.01	0	-0.06
IMAGE:1873372	1p36.32|nt3258633|IMAGE:1873372|Hs.409905|AI278689|ESTs||EST, Highly similar to PR domain containing 16 [Homo sapiens] [H.sapiens]||AI278689||molecular function|transcription factor activity|NAS|GO:0003700|GOA|11050005//biological process|regulation of transcription, DNA-dependent|IC|GO:0006355|GOA|11050005//cellular component|nucleus|IC|GO:0005634|GOA|11050005	1	0.27	-0.1	-0.07	0.06	0	-0.08	-0.03	-0.01	-0.03	-0.04	0.09	0.04	-0.07	-0.38	0.14			-0.22
IMAGE:756373	1p36.32|nt3337041|IMAGE:756373|Hs.87435|AA481950|ARHGEF16||Rho guanine exchange factor (GEF) 16||AA482070	1		0.2	0.03	-0.13	0.09	0.07		-0.49	0.29	-0.17	0.12	-0.06		0.24	0.31	0.03		0.86
IMAGE:1561020	1p36.32|nt3361427|IMAGE:1561020|Hs.124863|AA975413|ESTs||Homo sapiens full length insert cDNA clone ZD77F06||AA975413	1	-0.01	0.06	0.06	0.06	0.05	0.13	-0.13	-0.28	0.17	0.07	-0.1	0.06	-0.16	-0.23	-0.5	-0.12	-0.17	-0.32
IMAGE:1681421	1p36.32|nt3363403|IMAGE:1681421|Hs.56186|AI084613|EGFL3||EGF-like-domain, multiple 3||AI084613||molecular function|structural molecule activity|IEA|GO:0005198|GOA|na//molecular function|calcium ion binding|NAS|GO:0005509|GOA|na//biological process|biological_process unknown|ND|GO:0000004|GOA|na//cellular component|cellular_component unknown|ND|GO:0008372|GOA|na	1	0.07	0.12	0.04	0.05	0.15	0.03	0.29	0.03	0.09	0.16	-0.18	0.19	0.26	0.09	0.21	-0.36	-0.2	-0.11
IMAGE:773533	1p36.32|nt3498910|IMAGE:773533|Hs.20529|AA428140|ESTs||Homo sapiens cDNA: FLJ21811 fis, clone HEP01037.||AA428140	1	0.15	0	-0.02	0.13	0	0.01	-0.07	-0.02	-0.07	0.13	0.1	0	0.08	-0.06	-0.04	0.22	0.14	-0.12
IMAGE:281162	1p36.32|nt3504669|IMAGE:281162|Hs.31714|N50962|WDR8||WD repeat domain 8||N50962	1		0.19	0.06	0.07	-0.1	-0.12	0.12	0.03	0.08	0.03	0.51	0.13	0.18	-0.04	0.1	0.42	0.06	0.52
IMAGE:753110	**IMAGE:753110|1|3504670;6:35262047||AA478814	1	-0.17	0.14	0.15	-0.04	0.11			-0.21	0.23	0.09		0.1	-0.12	0.12	0.07	-0.25	-0.1	0.1
IMAGE:1628287	1p36.32|nt3532542|IMAGE:1628287||AI017885|ESTs||||AI017885	1	0.35	0.31	0.2	0.45	0.1	0.31	0.34	0.46	0.24	0.53	0.43	0.17	0.48	0.54	0.48	0.86	0.67	0.48
IMAGE:255794	1p36.32|nt3609692|IMAGE:255794|Hs.49658|N27761|KIAA0495||KIAA0495||N27761	1	-0.2	0.06	0.07	0.03	0.1	-0.08	0.01	0.05	0.17	0.2	0.04	0.08	0.06	0.13	0.04	0.09	0.06	0.04
IMAGE:344290	1p36.32|nt3611045|IMAGE:344290|Hs.49658|W69964|KIAA0495||KIAA0495||W70114	1	-0.08	0.11	0.07	0.02	0.03	0.07	0.17	0.07	0.06	0.09	0.17		0.07	0.04	0.3	0.06	-0.13	0.02
IMAGE:757461	1p36.32|nt3630656|IMAGE:757461||AA437244|ESTs||||AA442309	1		0.23	-0.09	0.17		0.17	-0.03	0.47	0.2				-0.25		-0.42	0.07	-0.07	0.15
IMAGE:1590238	1p36.32|nt3646721|IMAGE:1590238|Hs.22047|AA977989|ESTs||Homo sapiens, clone IMAGE:4871325, mRNA||AA977989	1	0.1	0	0.05	0.13	-0.03	0.02	0.08	0.15	-0.02	0.1	-0.1	0.05	0.08	0.21	0.19	0.09	0.15	-0.18
IMAGE:1455740	1p36.32|nt3649690|IMAGE:1455740|Hs.22047|AA863204|ESTs||Homo sapiens, clone IMAGE:4871325, mRNA||AA863204	1	-0.02	0.2	-0.01	-0.06	-0.03	-0.08	-0.05	-0.31	-0.05	0.18	0.04	-0.05	0.13	0.04	0.09	0.01	0.17	0.3
IMAGE:430848	1p36.32|nt3685983|IMAGE:430848|Hs.200595|AA678196|KIAA0562||KIAA0562 gene product||AA678196	1	-0.47	0.09	0.23	-0.02	-0.27		0.23		0.13	-0.37			-0.44	-0.09	0.1	-0.3	-0.09	0.4
IMAGE:431866	1p36.32|nt3703237|IMAGE:431866|Hs.201972|AA678361|ESTs||ESTs||AA678361	1	0.13	-0.28	-0.32	-0.31	-0.21	-0.2	-0.24	-0.17	-0.36	-0.33	-0.13	-0.22	-0.39	0.05	-0.2	-0.19	-0.42	-1.07
IMAGE:868795	1p36.32|nt3717316|IMAGE:868795||AA775193|ESTs||||AA775193	1	0.33	0.13	0.17	0.43	0.28	0.14	0.32	0.15	0.08	0.14	0.24	0.08	0.06	-0.04	0.64	0.38	0.23	0.71
IMAGE:131877	1p36.32|nt3759417|IMAGE:131877|Hs.163813|R25152|ESTs||ESTs||R25153	1	-0.28	-0.01	-0.17	-0.28	-0.16	-0.16	0.18		0.13	-0.21		-0.32		-0.25			-0.29	0.12
IMAGE:207098	1p36.32|nt3763057|IMAGE:207098|Hs.202613|H48502|ESTs||Homo sapiens, Similar to hypothetical protein FLJ20378, clone IMAGE:5547904, mRNA, partial cds||H48670	1	0.3	0.23	0.23	0.29	0.21	0.21	0.35	-0.04	0.29	0.38	0.26	0.2	0.2	0.13	-0.09	0.27	0.37	0.59
IMAGE:609047	1p36.32|nt3769220|IMAGE:609047|Hs.103939|AA167499|ESTs||ESTs||AA167500	1	0.03	0.19	0.17	0.24	0.13	0.17	-0.04	-0.14	0.22	0.23	0	0.18	0.1	0.09	-0.33	0	0.25	0.14
IMAGE:461781	1p36.32|nt3924787|IMAGE:461781|Hs.190342|AA682407|ESTs||ESTs||AA682407	1	0.04	0.04	0.02	0.08	0.06	0.04	-0.01	-0.01	-0.01	-0.05	-0.46	-0.02	-0.12	-0.01	-0.02	-0.07	0.04	0.11
IMAGE:46740	1p36.31|nt4551125|IMAGE:46740|Hs.25924|H10068|MOT8||hypothetical protein MOT8||H10123||biological process|metabolism|IEA|GO:0008152|GOA|na//molecular function|oxidoreductase activity|IEA|GO:0016491|GOA|na	1		0.25		-0.06	0.11	0.17		-0.06	0.36	0.06		0.12		0.03	0.3		3.25	0.54
IMAGE:44156	1p36.31|nt4685970|IMAGE:44156|Hs.12473|H06156|ESTs||Homo sapiens clone 23927 mRNA sequence||H06157	1	0.1		-0.1	-0.13	-0.08	-0.01	0.1	-0.02	-0.14		-0.16	-0.09	-0.07	-0.13	-0.16	-0.32	-0.2
IMAGE:134398	**IMAGE:134398|1|5022310;9:109482097;11:1754499;19:53005838;6:3027445;21:31270848;8:142289436;||Hs.92195||ESTs||R31714	1	0.04	0.16	0.08	0.12	-0.03	0.1	0.07	-0.01	0.11	0.09	0.15	0.11	0.42	0.06	-0.01	0.1	0.09	0.41
IMAGE:60474	**IMAGE:60474|1|5390544;4:114949596||Hs.245907||ESTs||T40516	1	0.23	-0.08	-0.06	0.16	0.01	-0.38	-0.03	0.06	0.01	0.11	0.15	0.03	0.18	-0.02	0.17	0.15	0.04	0.15
IMAGE:51932	1p36.31|nt5644256|IMAGE:51932|Hs.106487|H22952|NPHP4||nephronophthisis 4||H22952	1	0.1	0.01	0.03	0.03	0.05	-0.14	0.1	-0.15	-0.03	0.02	-0.07	0.04	-0.28	0.01	0.16	-0.29	-0.25	-0.16
IMAGE:29703	1p36.31|nt5644257|IMAGE:29703|Hs.106487|R15336|NPHP4||nephronophthisis 4||R42233	1	0.06	-0.04	-0.04	0.19		-0.12	0.25	0.17	-0.1	0.03	0.19	0.12	-0.16	0.06	0.26	0.02	-0.12	-0.07
IMAGE:2306635	1p36.31|nt5895355|IMAGE:2306635|Hs.298184|AI654215|KCNAB2||potassium voltage-gated channel, shaker-related subfamily, beta member 2||AI654215||molecular function|potassium channel regulator activity|TAS|GO:0015459|GOA|7649300//molecular function|voltage-gated potassium channel activity|IEA|GO:0005249|GOA|na//biological process|potassium ion transport|IEA|GO:0006813|GOA|na//biological process|ion …	1	-0.02	-0.04	0.08	-0.14	0.03	-0.2	0.02	0.07	-0.02	-0.21		0.11	-0.15	-0.24	0.29	-0.36	-0.26	0.15
IMAGE:48631	1p36.31|nt5968980|IMAGE:48631|Hs.298184|H14383|KCNAB2||potassium voltage-gated channel, shaker-related subfamily, beta member 2||H14433||molecular function|potassium channel regulator activity|TAS|GO:0015459|GOA|7649300//molecular function|voltage-gated potassium channel activity|IEA|GO:0005249|GOA|na//biological process|potassium ion transport|IEA|GO:0006813|GOA|na//biological process|ion transp…	1	0.04	0.02	0.12	0.39	0.12		0.54	0.21	0.17	0.41		0.39	0.09	0.21	0.2	0.23	0.15	1.07
IMAGE:2017790	1p36.31|nt5970768|IMAGE:2017790|Hs.158291|AI369154|CHD5||chromodomain helicase DNA binding protein 5||AI369154	1	0.06	-0.27	-0.06	-0.2	-0.09	-0.28	-0.27	0.07	-0.25	-0.29	-0.08	-0.24	-0.19	-0.08	0.05	-0.22	-0.21	-0.06
IMAGE:2326112	**IMAGE:2326112|1|6055483;3:170254295||Hs.326249||RPL22||ribosomal protein L22||AI688090||molecular function|structural constituent of ribosome|TAS|GO:0003735|GOA|8135813//molecular function|heparin binding|IEA|GO:0008201|GOA|na//molecular function|RNA binding|TAS|GO:0003723|GOA|8135813//biological process|protein biosynthesis|TAS|GO:0006412|GOA|8135813//cellular component|cytosolic large ribosom…	1	0.18	-0.04	0.04	-0.03	0.08	-0.45	-0.85	-1.03	-0.33	-0.25	-0.44	-0.27	-0.32	-0.72	-0.82	-0.59	-0.32	-0.09
IMAGE:153728	1p36.31|nt6079885|IMAGE:153728|Hs.101077|R47938|FLJ32096||hypothetical protein FLJ32096||R48047	1	0.02	0.14	0.05	0.18	0.03	-0.07	0.05	0.14	-0.07	0.1	0.16	0.1	0.16	0.21	0.1	0.18	0.29	0.16
IMAGE:233299	1p36.31|nt6088573|IMAGE:233299|Hs.101077|H77505|FLJ32096||hypothetical protein FLJ32096||H77506	1	0.07	0.05	0.04	0.14	0.02	-0.02	0.2	0.19	-0.04	0.19	0.05	0.15	0.14	-0.35	0.27	0.15	0.21	0.11
IMAGE:2516849	1p36.31|nt6089693|IMAGE:2516849|Hs.183212|AI968126|ICMT||isoprenylcysteine carboxyl methyltransferase||AI968126||molecular function|C-terminal protein carboxyl methyltransferase activity|P|GO:0003880|Proteome|9614111//biological process|C-terminal protein amino acid methylation|E|GO:0006481|Proteome|na//biological process|protein-membrane targeting|P|GO:0006612|Proteome|9614111//biological proces…	1	0.06	-0.01	-0.17	-0.1	-0.14	-0.28	-0.17	-0.22	-0.3	-0.11	-0.11	-0.14	0.1	-0.12		0.09	-0.03
IMAGE:841140	1p36.31|nt6090169|IMAGE:841140|Hs.183212|AA487020|ICMT||isoprenylcysteine carboxyl methyltransferase||AA487020||molecular function|C-terminal protein carboxyl methyltransferase activity|P|GO:0003880|Proteome|9614111//biological process|C-terminal protein amino acid methylation|E|GO:0006481|Proteome|na//biological process|protein-membrane targeting|P|GO:0006612|Proteome|9614111//biological process…	1	-0.04	0.1	-0.03	0.11	0.21	-0.04	0.04	-0.18	-0.11	0.03	0.01	-0.02	0	0.23	-0.18	-0.15	-0.11	-0.61
IMAGE:449126	1p36.31|nt6116331|IMAGE:449126|Hs.7967|AA777493|ESTs||ESTs, Weakly similar to A43932 mucin 2 precursor, intestinal - human (fragments) [H.sapiens]||AA777493	1	0.12	0.02	-0.14	-0.06	0.01	0.06	0.09	0.09	-0.09	0.01	-0.03	-0.01	-0.08	0.28	-0.06	-0.08	-0.11	-0.65
IMAGE:1473184	1p36.23|nt6270092|IMAGE:1473184|Hs.126233|AA873253|ESTs||ESTs||AI791557	1	0.18	0.53	0.13	0.31	0.04	-0.12	-0.3	-0.45	-0.11	-0.01	0.27	0.11	0.18	0.16	-0.65	0.34	0.33	0.51
IMAGE:1759479	1p36.23|nt6284212|IMAGE:1759479|Hs.118727|AI219334|ESTs||Homo sapiens cDNA FLJ13692 fis, clone PLACE2000103.||AI219334	1	0.36	0.13	0.23	0.14	0.21	0.06	0.08	0	-0.01	0.16	0.16	-0.03	0.26	0.21	0.26	0.11	0.22	0.07
IMAGE:233109	1p36.23|nt6293764|IMAGE:233109|Hs.251216|ESPN||espin||	1	0.14	0.24	0.23	0.29	0.04	-0.06	0.19	0.24	-0.05	0.01	-0.03	-0.16	-0.02	-0.04	-0.08	0.31	0.27	0.6
IMAGE:175727	1p36.23|nt6330126|IMAGE:175727|Hs.180338|H41522|TNFRSF25||tumor necrosis factor receptor superfamily, member 25||H41522||molecular function|NGF/TNF (6 C-domain) receptor activity|TAS|GO:0005027|GOA|9052839//molecular function|receptor activity|NAS|GO:0004872|GOA|9114039//molecular function|molecular_function unknown|ND|GO:0005554|GOA|na//biological process|induction of apoptosis by extracellular …	1	0.18	0.04	0.04	0.05	-0.01	0.02	0.45	0.46	0.2	0.18	0.22	0.03	0.14	0.16	0.53	0.22	0.06	0.29
IMAGE:345586	1p36.23|nt6330134|IMAGE:345586|Hs.180338|W71984|TNFRSF25||tumor necrosis factor receptor superfamily, member 25||W76376||molecular function|NGF/TNF (6 C-domain) receptor activity|TAS|GO:0005027|GOA|9052839//molecular function|receptor activity|NAS|GO:0004872|GOA|9114039//molecular function|molecular_function unknown|ND|GO:0005554|GOA|na//biological process|induction of apoptosis by extracellular …	1	0.03	0.05	-0.02	0.05	0.04	0.06	0.4	0.18	0.07	0.01	0.03	0.04	0.04	0	0.35	-0.07	-0.09	0.48
IMAGE:298916	1p36.23|nt6330140|IMAGE:298916|Hs.180338|W01590|TNFRSF25||tumor necrosis factor receptor superfamily, member 25||W01590||molecular function|NGF/TNF (6 C-domain) receptor activity|TAS|GO:0005027|GOA|9052839//molecular function|receptor activity|NAS|GO:0004872|GOA|9114039//molecular function|molecular_function unknown|ND|GO:0005554|GOA|na//biological process|induction of apoptosis by extracellular …	1	0.01	-0.05	-0.07	-0.09		-0.18	-0.15	-0.2		0.02	-0.06	-0.07	-0.27	-0.49	-0.11	-0.38	-0.11	-0.16
IMAGE:136317	1p36.23|nt6336097|IMAGE:136317|Hs.284232|R34121|KIAA0720||KIAA0720 protein||R34122	1	0.07	-0.02	-0.01	0.06	0	-0.04		0.06	0.04	0.1	-0.1	-0.04	-0.12	-0.03	0.01	-0.21	-0.09	0.1
IMAGE:151320	1p36.23|nt6390322|IMAGE:151320|Hs.59425|H02612|FLJ23323||hypothetical protein FLJ23323||H02714	1	0.06	0.05	0.1	0.02	0.01	-0.04	-0.04	-0.05	-0.07	0.14	0.32	-0.02	-0.01	0.12	0.29	0.51	0.28	0.06
IMAGE:814147	1p36.23|nt6390324|IMAGE:814147|Hs.59425|AA465403|FLJ23323||hypothetical protein FLJ23323||AA465514	1	0.06	-0.09	0.13	0.08	-0.05	-0.07	0	-0.03	-0.16	0.24	0.1	-0.01	-0.02	0.15	0.2	0.4	0.21	0.37
IMAGE:153803	**IMAGE:153803|1|6442949;2:131442147;3:15179193;10:6545697;11:130251274;5:77770679;20:45098944;6:217296;12:100120923;7:87312352;13:102022553;22:31702211;8:32157025;X:2445874;16:15256765;18:50923869;19:12703657;||Hs.387445||ESTs||AI820694	1	0.12	0.07	0.06	0.22	0.09	0.01	0.08	-0.19	0.06	0.28	0.06	0.08	0.31	0.28	0.32	0.18	0.15	0.29
IMAGE:2544116	1p36.23|nt6449026|IMAGE:2544116|Hs.2364|AW058344|HKR3||GLI-Kruppel family member HKR3||AW058344||molecular function|protein binding|IEA|GO:0005515|GOA|na//molecular function|transcription factor activity|TAS|GO:0003700|GOA|8661141//biological process|regulation of transcription, DNA-dependent|IEA|GO:0006355|GOA|na//cellular component|nucleus|IEA|GO:0005634|GOA|na	1	0.04	0.08	0.1	0.12	0.11	0.08	-0.04	0.23	0.16	0.12	0.01	0.1	0.15	0.11	0.24	0.14	0.05	0.1
IMAGE:754028	1p36.23|nt6459694|IMAGE:754028|Hs.7764|AA478757|KIAA0469||KIAA0469 gene product||AA479977	1	-0.09	0.03	0.02	0.08	0.07	0.15	0.4	0.55	0.1	0.13	0.06	0.03	0.3	0.25	0.43	0.11	-0.06	0.65
IMAGE:1055736	1p36.23|nt6473424|IMAGE:1055736||AA628137|ESTs||||AA628137	1	-0.24	0.5				0.06		-0.11	0	-0.11	0.27			0.31	0		0.24	0.37
IMAGE:2030270	1p36.23|nt6482660|IMAGE:2030270|Hs.7299|AI493109|MGC43399||hypothetical protein MGC43399||AI493109	1	0.12	0.02	-0.03	0.19	0.06	0.02	-0.1	-0.14	-0.08	0.14	0.39	0.01	0.23	0.09	0.19	0.24	0.1	0
IMAGE:1434923	1p36.23|nt6494170|IMAGE:1434923|Hs.26938|AA857119|LOC90326||hypothetical protein BC005114||AA857119	1	0.15	0.08	0.06	0.03	0.07	-0.04	0.22	-0.03	0.08	0.01	0.11	0.07	0.1	0.19	0.24	-0.08	0.01	0.17
IMAGE:29927	1p36.23|nt6503143|IMAGE:29927|Hs.261134|R16372|FLJ10737||hypothetical protein FLJ10737||R42317	1	0	0.19	0.07	0.23	0.19	0.1	0.26	0.37	0.06	0.2	0.23	0.11	0.11	0.2	0.05	0.22	-0.04	0.49
IMAGE:462114	1p36.23|nt6503151|IMAGE:462114|Hs.261134|AA705373|FLJ10737||hypothetical protein FLJ10737||AA705373	1	0	-0.03	0	-0.15	0.13	-0.06	0.24	0.03	-0.05	-0.18	0.32	0.04	-0.28	0.12	0.22	0.06	-0.11	0.56
IMAGE:345711	1p36.23|nt6504094|IMAGE:345711|Hs.261134|W71994|FLJ10737||hypothetical protein FLJ10737||W76508	1	-0.07	0.07	-0.04	0.01	-0.05	-0.21	-0.14	-0.27	-0.26	-0.05	-0.04	-0.31	-0.2	-0.08	-0.15	-0.09	-0.17	-0.23
IMAGE:1951479	1p36.23|nt6652866|IMAGE:1951479|Hs.156291|AI336373|ESTs||ESTs||AI336373	1	0.17	0.19		0.19	0.22	0.2	0.23	0.13	0.35			0.23	0.31	0.35	0.46	0.06	0.26	0.31
IMAGE:396214	1p36.23|nt6654298|IMAGE:396214|Hs.26319|AA757826|CAMTA1||calmodulin binding transcription activator 1||AA757826	1	-0.47	-0.18	-0.44	-0.43	-0.19	-0.27	-0.3	-0.45	-0.17	-0.47	-0.03	-0.27		-0.43	-0.54	-0.07	-0.4	-0.33
IMAGE:211800	1p36.23|nt6675962|IMAGE:211800||H71092|CAMTA1||||H71881	1	0.06	0.09	0.07	0.03	0	-0.02	-0.11	-0.41	0.03	0.08	0.1	-0.06	-0.02	-0.17	-0.56	0.09	-0.03	-0.33
IMAGE:128266	1p36.23|nt7004627|IMAGE:128266|Hs.429778|R09876|ESTs||ESTs||R12480	1	0.07	-0.02	-0.02	0	-0.05	-0.12	0.03	-0.18	-0.02	-0.02	-0.55	-0.08	0.15	0.07	0.28	-0.04	-0.1	-0.01
IMAGE:362452	1p36.23|nt7618831|IMAGE:362452|Hs.40486|AA018469|ESTs||ESTs||AA018520	1	0.02	-0.25	-0.14		0	-0.1	0.05	0.44	-0.26	-0.19	-0.3	-0.16		-0.07	0.17	-0.13	-0.19	-0.36
IMAGE:29920	1p36.23|nt7636815|IMAGE:29920|Hs.26319|R16367|CAMTA1||calmodulin binding transcription activator 1||R42312	1	-0.29	-0.02	-0.1	0.01	-0.01	-0.05	-0.01		-0.14	0.19	0.08	-0.1	0.02	0.1		-0.05	-0.05	0.23
IMAGE:843248	1p36.23|nt7642416|IMAGE:843248|Hs.66708|AA486016|VAMP3||vesicle-associated membrane protein 3 (cellubrevin)||AA488635||biological process|nonselective vesicle docking|TAS|GO:0006904|GOA|9885218//biological process|membrane fusion|TAS|GO:0006944|GOA|9885218//biological process|nonselective vesicle transport|NR|GO:0006899|GOA|na//biological process|exocytosis|TAS|GO:0006887|GOA|9885218//biological …	1	0.14	0.19	0.11	0.26	-0.01	0.04	0.04	0.25	0.06	0.17	0.35	0.01	0.4	0.12	0.06	0	0.11	0.24
IMAGE:813639	1p36.23|nt7653677|IMAGE:813639|Hs.12592|AA447743|PER3||period homolog 3 (Drosophila)||AA453675||molecular function|signal transducer activity|IEA|GO:0004871|GOA|na//biological process|regulation of transcription, DNA-dependent|IEA|GO:0006355|GOA|na//biological process|signal transduction|IEA|GO:0007165|GOA|na//cellular component|nucleus|IEA|GO:0005634|GOA|na//biological process|rhythmic behavior|…	1	0.01	-0.18	-0.04	-0.17	-0.08	0.07	-0.15	-0.24	0.08	-0.18	-0.07	-0.01	-0.09	-0.08	-0.21	-0.24	-0.38	-0.09
IMAGE:191599	1p36.23|nt7679137|IMAGE:191599||H37988|PER3||||H38209	1	0.11	-0.28	-0.19	1.41	-0.15	-0.08	-0.21	-0.01	-0.33		0.24	-0.11	0.05	0.12	-0.46	0.2	-0.01	-0.52
IMAGE:826218	1p36.23|nt7712028|IMAGE:826218|Hs.162200|AA521459|UTS2||urotensin 2||AA521459	1	-0.09		0	-0.11	0.01	0.14	0.13	0.07	-0.12	-0.09	-0.15	-0.07	0.1	0.29	-0.29	-0.14	-0.2	-0.62
IMAGE:450616	1p36.23|nt7713732|IMAGE:450616|Hs.12592|AA682454|PER3||period homolog 3 (Drosophila)||AA682454||molecular function|signal transducer activity|IEA|GO:0004871|GOA|na//biological process|regulation of transcription, DNA-dependent|IEA|GO:0006355|GOA|na//biological process|signal transduction|IEA|GO:0007165|GOA|na//cellular component|nucleus|IEA|GO:0005634|GOA|na//biological process|rhythmic behavior|…	1	-0.18	-0.31	-0.24	-0.27	-0.15	-0.24	-0.87	-0.9		-0.53	-0.34	-0.43	-1.03	-0.49	-0.95	-0.47	-0.57	-0.39
IMAGE:289006	**IMAGE:289006|1|7796341;15:77198956;17:59245735;3:14206700;5:25097657;19:52784134;20:25331527;||N72767	1	0.25	0.23	0.21	0.26	0.27	0.16	0.33	0.32	0.25	0.28	0.28	0.19	0.16	0.29	0.17	0.36	0.38	0.44
IMAGE:2467229	1p36.23|nt7839904|IMAGE:2467229|Hs.378827|AI936972|ESTs||Homo sapiens cDNA FLJ34360 fis, clone FEBRA2014198.||AI936972	1	0.16	0.08	0.05	0.1	0.03	0.08	-0.23	-0.2	0.22	0.57	0.56	0.28	0.4	0.14	-0.18	0.14	0.13	-0.07
IMAGE:1574571	1p36.23|nt7879646|IMAGE:1574571|Hs.127885|AA968886|ESTs||ESTs||AI791663	1	-0.07	0.26	0.07	0.19	0.07	0.13	0	0.06	0.09	0.27	0.42	-0.15	0.45	0.39	0.13	0.21	-0.28	0.58
IMAGE:742642	1p36.23|nt7880708|IMAGE:742642|Hs.11169|AA400258|MIG-6||Gene 33/Mig-6||AA401500||molecular function|Rho GTPase activator activity|TAS|GO:0005100|GOA|na//biological process|response to stress|TAS|GO:0006950|GOA|na//cellular component|cytoplasm|TAS|GO:0005737|GOA|na	1	-0.07	0.13	-0.04	0.18	0.08	-0.03	-0.06	0.05	-0.08	0.21	-0.01	-0.03	0.21	-0.02	0.02	0.1	0.18	0.18
IMAGE:197651	1p36.23|nt7885926|IMAGE:197651|Hs.446589|R93651|ESTs||ESTs||R94504	1	-0.04	0.33	-0.09	0.46	0.04	-0.09	-0.14	-0.25	-0.21	0.15	0.69	-0.03	0.19	0.23	-0.16	0.34	0.18	0.05
IMAGE:53165	1p36.23|nt8199112|IMAGE:53165|Hs.128740|R15412|DNB5||deleted in neuroblastoma 5||R16153	1	-0.05	-0.2	-0.04	-0.22	-0.06	-0.03	0.06	0.35	0.01	-0.07	0	0.09	-0.15	-0.15	0.27	-0.36	-0.2	-0.32
IMAGE:840062	1p36.23|nt8221638|IMAGE:840062|Hs.194369|AA490249|RERE||arginine-glutamic acid dipeptide (RE) repeats||AA490249||molecular function|protein binding|NAS|GO:0005515|GOA|10814707//molecular function|transcription factor activity|IEA|GO:0003700|GOA|na//biological process|regulation of transcription, DNA-dependent|IEA|GO:0006355|GOA|na//biological process|biological_process unknown|ND|GO:0000004|GOA|n…	1	-0.03	0.1	0.11	0.19	0.13	0.06		0.09		0.13	0.07	0.13	-0.04	0.15	0.2	-0.16	0.07	0.08
IMAGE:1533767	1p36.23|nt8230075|IMAGE:1533767|Hs.194369|AA917837|RERE||arginine-glutamic acid dipeptide (RE) repeats||AA917837||molecular function|protein binding|NAS|GO:0005515|GOA|10814707//molecular function|transcription factor activity|IEA|GO:0003700|GOA|na//biological process|regulation of transcription, DNA-dependent|IEA|GO:0006355|GOA|na//biological process|biological_process unknown|ND|GO:0000004|GOA|…	1	0.13	0.17	0.11	0.2	0.1	0.2	0.41	0.6	0.36		0.33	0.18	0.34	0.32	0.49	0.25	0.25	0.5
1291950	1p36.23|nt8246606|1291950|Hs.120011|AA707450|ESTs||EST||AA707450	1		0.36		0.41	0.21		-0.04	0.23		0.14	0.4	0.39	0.33	0.34	0.55	0.43		0.77
IMAGE:214624	1p36.23|nt8280313|IMAGE:214624|Hs.117864|H71241|ESTs||ESTs||H71242	1	-0.09	-0.17	-0.02	-0.08	-0.14	-0.09	0.05	0.23	-0.01	0.24	0	0.17	0.21	0.12	0.36	-0.3	-0.05	-0.08
IMAGE:452916	1p36.22|nt8303511|IMAGE:452916|Hs.434021|AA778851|ESTs||Human clone 137308 mRNA, partial cds.||AA778851	1	0.19	0.08	-0.04	0.08	-0.03	0.03	-0.14	0.34	-0.11	0.1	0.17	-0.01	0.05	0.38	-0.07	0.25	0.04	-0.01
IMAGE:462830	1p36.22|nt8310461|IMAGE:462830|Hs.119887|AA705299|ESTs||ESTs||AA705299	1	0.01	-0.16	-0.12	-0.29	-0.15	-0.16	-0.26	-0.36	-0.33	-0.17	0.04	-0.27	-0.1	-0.21	-0.3			-0.99
IMAGE:248504	1p36.22|nt8466771|IMAGE:248504|Hs.27252|N59650|ESTs||ESTs||N78205	1	0.24	-0.06	0.02	0.11	0	-0.12	-0.03	0.09	-0.2	0.02	0.09	0.01	0.13	-0.18	-0.01	0.12	0.12	0.17
IMAGE:1114964	1p36.22|nt8469991|IMAGE:1114964|Hs.208057|AA602017|ESTs||ESTs, Weakly similar to hypothetical protein FLJ20294 [Homo sapiens] [H.sapiens]||AI821716	1	0.26	0.23	0.2	0.29	0.13	0.13	0.26	0.43	0.03	0.15	0.01	0.04	0.33	0.23	0.47	0.5	0.36	0.26
IMAGE:292416	**IMAGE:292416|1|8599603;5:10396977||N91198	1	0.17	0.04	0.04	0.03	0.06	0.03	-0.09	-0.14	-0.03	0.14	0.17	0.09	0.06	-0.01	0.11	0.09	0.18	0
IMAGE:1880732	1p36.22|nt8623469|IMAGE:1880732|Hs.146138|AI268241|ESTs||ESTs||AI268241	1	0.05	-0.18	-0.04	-0.06	-0.13	-0.2	-0.09	0.02	-0.25		0.13	-0.12	-0.03	-0.02	-0.07	0.08	-0.05	-0.2
IMAGE:293444	1p36.22|nt8657649|IMAGE:293444||N63696|ESTs||||N92139	1	0.09	0.11	0.04	0.24	0.09	0.04	0.09	-0.01	-0.07	0.17	0.17	0.05	0.22	0.22	0.16	0.29	0.19	0.24
IMAGE:1637756	**IMAGE:1637756|1|8732071;1:232099898||Hs.254105||ENO1||enolase 1, (alpha)||AI001174||molecular function|phosphopyruvate hydratase activity|E|GO:0004634|Proteome|3529090//molecular function|transcription co-repressor activity|E|GO:0003714|HUGO|na//molecular function|DNA binding|NR|GO:0003677|HUGO|na//molecular function|transcription factor activity|E|GO:0003700|HUGO|na//biological process|negativ…	1	0.08	-0.01	0.02	0.02	0.01	0.12	0.22		0.03	0.04	0.13	-0.05	0.07	0.04	0.21	0.38	0.24	0.33
IMAGE:1985513	1p36.22|nt8732860|IMAGE:1985513|Hs.433455|AI254968|ESTs||ESTs||AI792897	1	-0.11	0.2	0.1	0.12	-0.04	-0.11	0.16	-0.1	-0.08	-0.32		-0.29		0.29		0.44	0.11
IMAGE:1985632	1p36.22|nt8732860|IMAGE:1985632|Hs.433455|AI254645|ESTs||ESTs||AI792901	1	-0.4	0.09	-0.01	-0.13	-0.16	-0.12		-1.06	0.18	-0.71	0.68	-0.3		0.15		0.35	-0.39
IMAGE:1208865	1p36.22|nt8743455|IMAGE:1208865||AA659425|ESTs||||AI821938	1	0.27	0.14	0.07	0.32	0.07	0.18	0.28	0.29	0.23	0.27	0.23	0.1	0.38	0.31	0.12	-0.06	0.35	0.32
IMAGE:823718	1p36.22|nt8816948|IMAGE:823718|Hs.100322|AA489653|CA6||carbonic anhydrase VI||AA489834||molecular function|carbonate dehydratase activity|TAS|GO:0004089|GOA|2433278//molecular function|zinc ion binding|IEA|GO:0008270|GOA|na//biological process|one-carbon compound metabolism|IEA|GO:0006730|GOA|na//molecular function|lyase activity|IEA|GO:0016829|GOA|na	1	-0.24	0.01	0.02	-0.11	0.02	-0.29	-0.24	-0.48	-0.25	-0.84	-0.06	-0.24	-0.37	-0.07		-0.5	-0.27	0
IMAGE:190732	1p36.22|nt8908015|IMAGE:190732|Hs.33084|H38650|SLC2A5||solute carrier family 2 (facilitated glucose/fructose transporter), member 5||H38733||molecular function|fructose transporter activity|TAS|GO:0005353|GOA|1634504//molecular function|glucose transporter activity|TAS|GO:0005355|GOA|1695905//molecular function|transporter activity|IEA|GO:0005215|GOA|na//biological process|fructose transport|TAS|…	1	-0.41	0.01	0.09	-0.02	0.11	-0.01	0.18	0.21	0.04	-0.14	0.15	-0.03	-0.21	0.02	0.3	-0.03	-0.09	0.41
IMAGE:704085	1p36.22|nt8911170|IMAGE:704085|Hs.33084|AA279201|SLC2A5||solute carrier family 2 (facilitated glucose/fructose transporter), member 5||AA279201||molecular function|fructose transporter activity|TAS|GO:0005353|GOA|1634504//molecular function|glucose transporter activity|TAS|GO:0005355|GOA|1695905//molecular function|transporter activity|IEA|GO:0005215|GOA|na//biological process|fructose transport|…	1	-0.1	0.14	0.61	0.03	-0.05	0.07	0.03	0.22	0.16	0.07	0.24	0.06	0.18	0.16	0.01	0.08	-0.13	0.03
IMAGE:1556404	1p36.22|nt8971372|IMAGE:1556404|Hs.31181|AA936445|ESTs||Homo sapiens cDNA: FLJ23230 fis, clone CAE07143.||AA936445	1		0.17	0.16	0.15	0.13	0.24	0.14	0.57	0.11	0.07	-0.09	0.06		0.34	0.27			0.29
IMAGE:1663795	1p36.22|nt8972289|IMAGE:1663795|Hs.31181|AI040273|ESTs||Homo sapiens cDNA: FLJ23230 fis, clone CAE07143.||AI040273	1	0.11	0.05	0.02	0.19	0.08	0.03	-0.09	-0.23	0	0.17	0.19	0.07	0.1	-0.18	0.04	0.08	0.17	0.26
IMAGE:1874817	1p36.22|nt9137212|IMAGE:1874817|Hs.285737|AI264583|ESTs||Homo sapiens, clone IMAGE:6050809, mRNA||AI264583	1	0.04	0.26	0.12	0.13	0.06	0.27	0.24	0.06	0.37	0.1	0.1	0.27	0.34	0.35	0.46	0.01	0.19	0.18
IMAGE:133331	1p36.22|nt9138364|IMAGE:133331|Hs.285737|R26854|ESTs||Homo sapiens, clone IMAGE:6050809, mRNA||R27082	1	0.06	-0.1	-0.13	-0.04	-0.03	-0.07	-0.07	-0.07	-0.01	-0.14	0.07	-0.07	-0.16	0.07	0.17	0.24	-0.15	-0.26
IMAGE:154769	1p36.22|nt9138995|IMAGE:154769|Hs.285737|R55630|ESTs||Homo sapiens, clone IMAGE:6050809, mRNA||R55630	1		-0.15	0.02	0.42	-0.14	-0.16	0	-0.01	-0.15	0.27		-0.22		0.28	0.01	-1.6	0.21	0.11
IMAGE:434894	**IMAGE:434894|1|9142255;1:10503608||Hs.431105||ESTs||AA701256	1	-0.23	-0.17	-0.12	-0.22	0	-0.1	0.02	0.04	-0.14	-0.15	0.04	-0.07	-0.1	-0.15	-0.13	0.03	-0.15	-0.17
IMAGE:121577	1p36.22|nt9163990|IMAGE:121577|Hs.8261|T97924|SSB1||SPRY domain-containing SOCS box protein SSB-1||T97925||biological process|intracellular signaling cascade|IEA|GO:0007242|GOA|na	1	-0.07	0.03	-0.02	-0.04	0.07	0.01	0.09	-0.06	-0.09	0.06	-0.1	-0.03	0.25	0.24	0.05	-0.05	-0.03	-0.03
IMAGE:460137	1p36.22|nt9410997|IMAGE:460137|Hs.325388|AA676863|ESTs||ESTs||AA676863	1	-0.04	0.12	0.2	0.09	0.22	0.17	0.01	-0.07	-0.01	0.27	0.06	0.1	-0.05	0.15	0.28	0.25	0.21	0.27
IMAGE:1417984	1p36.22|nt9452809|IMAGE:1417984|Hs.192430|AA878775|ESTs||ESTs||AA878775	1	-0.05	-0.3	-0.16	-0.19	-0.17	-0.31	-0.47	-0.3	-0.37	-0.3	-0.12	-0.21	-0.48	-0.43	-0.17	-0.23	-0.35	-0.09
IMAGE:824640	**IMAGE:824640|1|9456658;11:50676536||AA491285	1	-0.13	-0.08	0.08	-0.05	0.06	-0.15	-0.17	-0.23	-0.21	-0.12	0.06	-0.07	0.13	-0.05	-0.16	-0.08	-0.11	-0.1
IMAGE:757265	1p36.22|nt9465615|IMAGE:757265|Hs.429474|AA426113|ESTs||ESTs, Highly similar to mitochondrial carrier protein MGC4399 [Homo sapiens] [H.sapiens]||AA426113||molecular function|binding|IEA|GO:0005488|GOA|na//biological process|transport|IEA|GO:0006810|GOA|na//cellular component|mitochondrial inner membrane|IEA|GO:0005743|GOA|na	1	0.04	-0.16	-0.02	-0.04	-0.02	-0.51	-1.07	-0.78	-0.76	-0.67	-0.63	-0.63	0	0.01	-0.23	-0.85	-0.55	-1.18
IMAGE:415517	1p36.22|nt9486861|IMAGE:415517|Hs.22293|W78732|ESTs||ESTs, Weakly similar to A43932 mucin 2 precursor, intestinal - human (fragments) [H.sapiens]||W80371	1	0.16	0.13	0.03	0.13	0.12	0.15	0.28	0.31	-0.01	0.09	0.34	0.09	0.19	0.47	0.47	0.29	0.29	0.17
IMAGE:1855229	1p36.22|nt9518254|IMAGE:1855229|Hs.149796|AI286159|ESTs||ESTs||AI286159	1	0.05	0.07	0.04	0.08	0.18	-0.01	-0.51	-0.05	0.1	0.12	-0.28	0.03	-0.48	-0.48	-0.62	-0.51	-0.23	-0.78
IMAGE:625684	1p36.22|nt9592124|IMAGE:625684|Hs.426967|AA186335|ESTs||EST||AA188126	1	0.04	-0.04	-0.09	-0.46	-0.01	-0.08	-0.07	0.34	-0.09	-0.66	0.05	-0.15	-0.32	-0.01	0.17	0.05	-0.3	0.01
IMAGE:2404902	1p36.22|nt9619635|IMAGE:2404902|Hs.162808|AI824220|PIK3CD||phosphoinositide-3-kinase, catalytic, delta polypeptide||AI824220	1	0.16	-0.12	-0.01	0.01	0.06	-0.09	0.16	0.22	-0.22	-0.13	-0.07	0.01	-0.01	0.14	0.39	-0.05	-0.08	-0.01
IMAGE:2563224	1p36.22|nt9632386|IMAGE:2563224|Hs.162808|AI969548|PIK3CD||phosphoinositide-3-kinase, catalytic, delta polypeptide||AI969548	1	-0.27	0.08	0	-0.13	0.11	-0.1	-0.36	-0.43	0.09	-0.28	0.11	-0.05	-0.82	-0.12	-0.22	-0.44	-0.35	-0.82
IMAGE:1613052	1p36.22|nt9632978|IMAGE:1613052|Hs.29665|AI000934|CLSTN1||calsyntenin 1||AI000934	1	0.04	-0.09	0.01	-0.03	0.04	-0.04	0.12	-0.11	-0.1	0.07	-0.24	0.03	0.17	0.09	0.04	0	-0.1	-0.04
IMAGE:684516	**IMAGE:684516|1|9636049;15:61198120||Hs.250870||MAP2K5||mitogen-activated protein kinase kinase 5||AA250966||molecular function|protein kinase activity|P|GO:0004672|Proteome|7759517//biological process|signal transduction|P|GO:0007165|Proteome|7759517	1	-0.06	0.2	0.09	0.05	0.08	0.2	0.18	0.25	0.23	0.13	-0.24	0.11	0.1	0.11	0.13	-0.06	0.02	-0.14
IMAGE:231718	1p36.22|nt9645124|IMAGE:231718|Hs.29665|H92875|CLSTN1||calsyntenin 1||H92875	1	0.22	-0.2	-0.11	-0.09	-0.13	-0.13	0	-0.07	-0.19	-0.09	0.11	0.01	-0.09	-0.13	0.07	-0.01	-0.11	0.13
IMAGE:753666	1p36.22|nt9751982|IMAGE:753666|Hs.99816|AA478738|CTNNBIP1||catenin, beta interacting protein 1||AA479442||molecular function|protein binding|TAS|GO:0005515|GOA|10898789//biological process|regulation of transcription, DNA-dependent|TAS|GO:0006355|GOA|10898789//biological process|development|TAS|GO:0007275|GOA|10898789//biological process|cell proliferation|TAS|GO:0008283|GOA|10898789//biological …	1		0.07	0.05	0.15	0.13	0.1			0.14	0.2		0.04		0.18			0.11
IMAGE:144878	1p36.22|nt9751986|IMAGE:144878|Hs.99816|R78473|CTNNBIP1||catenin, beta interacting protein 1||R78539||molecular function|protein binding|TAS|GO:0005515|GOA|10898789//biological process|regulation of transcription, DNA-dependent|TAS|GO:0006355|GOA|10898789//biological process|development|TAS|GO:0007275|GOA|10898789//biological process|cell proliferation|TAS|GO:0008283|GOA|10898789//biological proc…	1	0.25	-0.01	0.11	-0.01	0.03	-0.01	0.19	0.27	0.12	-0.22	-0.21	0.07	0.03	0.03	0.17	0.02	0.11	0
IMAGE:344405	1p36.22|nt9753816|IMAGE:344405|Hs.99816|W73346|CTNNBIP1||catenin, beta interacting protein 1||W73466||molecular function|protein binding|TAS|GO:0005515|GOA|10898789//biological process|regulation of transcription, DNA-dependent|TAS|GO:0006355|GOA|10898789//biological process|development|TAS|GO:0007275|GOA|10898789//biological process|cell proliferation|TAS|GO:0008283|GOA|10898789//biological proc…	1	0.05	-0.11	-0.1	0.12	-0.1	-0.08	0.08	0.21	-0.15	0.01	-0.04	-0.05	0.17		0.03	0.02	0.02	0.07
IMAGE:306982	**IMAGE:306982|1|9830099;1:46057692||W21607	1	-0.07	-0.15	-0.04	-0.05	-0.05	-0.19	-0.05	-0.43	-0.24	-0.1	-0.09	-0.02	-0.17	-0.12	-0.09	0.07	-0.05	0.1
IMAGE:345233	**IMAGE:345233|1|9888487;8:43068980||Hs.58251||Homo sapiens full length insert cDNA clone ZD62D09||W74399	1	0.01	-0.04	-0.04	-0.07	-0.01	0.08	0.03	0.05	-0.06		-0.17	0.01	-0.15	0.1	-0.23	0.06	0.27	0.23
IMAGE:1492114	1p36.22|nt9900922|IMAGE:1492114|Hs.422688|AA888151|CRBPIV||retinoid binding protein 7||AI791518||molecular function|lipid binding|IEA|GO:0008289|GOA|na//molecular function|transporter activity|IEA|GO:0005215|GOA|na//biological process|transport|IEA|GO:0006810|GOA|na//molecular function|retinol binding|IEA|GO:0019841|GOA|na	1	0.01	-0.04	0.05	-0.05	-0.05	-0.08	-0.37	-0.07	-0.1	-0.23	-0.03	-0.07	0.07	0.06	-0.28	-0.12	-0.02	-0.11
IMAGE:911393	1p36.22|nt9911406|IMAGE:911393|Hs.422688|AA484284|CRBPIV||retinoid binding protein 7||AI732211||molecular function|lipid binding|IEA|GO:0008289|GOA|na//molecular function|transporter activity|IEA|GO:0005215|GOA|na//biological process|transport|IEA|GO:0006810|GOA|na//molecular function|retinol binding|IEA|GO:0019841|GOA|na	1	0.02	-0.19	-0.23	-0.27	-0.12	-0.08	-0.49	0.04	-0.23	-0.7	0.14	-0.26	-0.06	-0.22	-0.63	-0.33	0.02	-0.31
IMAGE:49953	**IMAGE:49953|1|9932229;2:116385;3:9541136;5:66773629;6:154903254;14:58294811;15:36202083;X:51308946;9:94573183;16:31739841;17:44778771;19:15866955||Hs.206469||ESTs||H29361	1	0.33	0.38	0.39	0.25	0.37	0.45	0.45	0.42	0.55	0.2	0.42	0.26	0.42	0.26	0.47	0.06	-0.05	0.86
IMAGE:346292	1p36.22|nt9937302|IMAGE:346292|Hs.24594|W74337|UBE4B||ubiquitination factor E4B (UFD2 homolog, yeast)||W79790	1	-0.13	0.04	0.12	0.18	0.15	0.07	0.16	0.35	0.15	0.19	0.14	0.2	0.14	0.45	0.2	0.3	0.19	0.01
IMAGE:320834	1p36.22|nt10062084|IMAGE:320834|Hs.24594|W38657|UBE4B||ubiquitination factor E4B (UFD2 homolog, yeast)||W44725	1	0.23	-0.02	-0.07	0.05	0.08	0.02	0.05	0.19	0.05	0.13	0.17	0.04	0.21	0.31	0.16	0.19	-0.06	0.04
IMAGE:203547	1p36.22|nt10084579|IMAGE:203547|Hs.24594|H56031|UBE4B||ubiquitination factor E4B (UFD2 homolog, yeast)||H56109	1	-0.1	0.04	-0.07	-0.03	-0.07	-0.08	-0.16	-0.24	-0.24	-0.1	-0.04	-0.16	-0.03	0.35	0.15		0.25	-0.17
IMAGE:381104	1p36.22|nt10114479|IMAGE:381104|Hs.375193|AA058658|KIF1B||kinesin family member 1B||AA058693	1		-0.19	-0.09	-0.14	-0.14	-0.05	-0.18	-0.4	-0.07	-0.03	0.09	-0.08	0.21	-0.1	-0.16	0.07	0.03	0.2
IMAGE:187601	**IMAGE:187601|1|10169340;14:68312413||Hs.260555||ESTs, Moderately similar to hypothetical protein FLJ20234 [Homo sapiens] [H.sapiens]||R83664	1	-0.03	0.08	0.02	0.1	-0.02	-0.13	0.16	-0.07	-0.12	0.1	0.17	-0.06	0	-0.04	-0.09	0.07	0.13	0.02
IMAGE:857287	1p36.22|nt10211923|IMAGE:857287|Hs.406100|AA669710|ESTs||ESTs, Moderately similar to hypothetical protein FLJ20489 [Homo sapiens] [H.sapiens]||AA669710	1	0.03	0.11	0.07	-0.04	0.02	0.21	-0.23	0.08	-0.11	-0.02	-0.03	-0.12	-0.03	-0.24	-0.31	0.22	0.07	-0.08
IMAGE:1701829	1p36.22|nt10232888|IMAGE:1701829|Hs.372343|AI174627|ESTs||ESTs||AI821782	1	0.08	-0.08	0.02	0.04	-0.03	0	-0.03	-0.06	-0.12	0.03	0.01	-0.01	0.28	-0.05	0.14	0.17	0.07	-0.1
IMAGE:397620	1p36.22|nt10262106|IMAGE:397620|Hs.269208|AA708248|ESTs||ESTs, Moderately similar to hypothetical protein FLJ20378 [Homo sapiens] [H.sapiens]||AA708248	1	0.14	0.04	0.11	0.16	0.17	0.18	0.37	-0.01	0.14	0.19	0.14	0.18	0.29	0.24	-0.08	0.3	0.1	0.42
IMAGE:882588	**IMAGE:882588|1|10280307;22:34784421||AA676612	1	0.21	0.27	0.18	0.44	0.14	0.21	0.56	0.41	0.2	0.42	0.29		0.39	0.28	0.42	0.41	0.45	0.47
IMAGE:731177	**IMAGE:731177|1|10284780;4:24756012||Hs.375193||KIF1B||kinesin family member 1B||AA421544	1	0.05	-0.35	-0.11	-0.12	-0.16	-0.12	-0.2	-0.22	-0.37	0.04	0.06	-0.14	0.05	-0.1	0.03	0.09	-0.11	-0.27
IMAGE:897673	1p36.22|nt10303334|IMAGE:897673|Hs.392837|AA598759|PGD||phosphogluconate dehydrogenase||AA598759||molecular function|electron transporter activity|TAS|GO:0005489|GOA|3858849//biological process|pentose-phosphate shunt, oxidative branch|TAS|GO:0009051|GOA|3858849//molecular function|phosphogluconate dehydrogenase (decarboxylating) activity|IEA|GO:0004616|GOA|na//molecular function|oxidoreductase a…	1	-0.27	0.14	0.2	0.15	0.13	0.63	1.12		0.65	0.55	0.59	0.48	0.23	0.18	0.28	0.2	0.08	0.92
IMAGE:725656	**IMAGE:725656|1|10320271;10:84039531;12:124333539;||AI821544	1	0.37	0.48	0.52	0.48	0.52	0.44	0.53	0.39	0.49	0.38	0.45	0.32	0.32	0.22	0.44	0.32	0.36	0.68
IMAGE:283751	1p36.22|nt10334521|IMAGE:283751|Hs.44205|N50745|ESTs||Homo sapiens, clone MGC:32686 IMAGE:4051739, mRNA, complete cds||N50745	1	0.13	0.2	0.05	0.17	0	-0.1	-0.25	-0.23	-0.08	0.38	0.07	0.05	0.11	-0.01	-0.23	0.13		-0.56
IMAGE:141845	**IMAGE:141845|1|10361024;2:36730430||R70601	1	-0.03	-0.16	-0.23	-0.21	-0.23	-0.14	-0.29	-0.13	-0.18	-0.25	0.12	-0.09	-0.08	-0.44	-0.22	-0.08	-0.33	-0.42
IMAGE:392666	1p36.22|nt10364548|IMAGE:392666||AA708336|ESTs||||AA708336	1	0.27	0.22	0.39	0.65	0.27	0.17	0.4	-0.04	0.16	0.17	0.37	0.28	0.22	0.08	0.5	0.5	0.42	0.57
IMAGE:841357	1p36.22|nt10364613|IMAGE:841357|Hs.105658|AA487452|DFFA||DNA fragmentation factor, 45kDa, alpha polypeptide||AA487662||molecular function|caspase-activated deoxyribonuclease activity|TAS|GO:0004537|GOA|9108473//biological process|DNA fragmentation|TAS|GO:0006309|GOA|9108473//biological process|intracellular signaling cascade|TAS|GO:0007242|GOA|9108473//biological process|apoptosis|IEA|GO:0006915|…	1	-0.22	0.02	-0.02	-0.08	-0.07	0.1	0.06		-0.08	0.02	0.12	-0.14	0.09	0.15		-0.09	0.03	-0.33
IMAGE:825798	1p36.22|nt10378666|IMAGE:825798|Hs.19851|AA491318|PEX14||peroxisomal biogenesis factor 14||AA505122||cellular component|integral peroxisomal membrane|TAS|GO:0005779|GOA|10212238//cellular component|membrane|IEA|GO:0016020|GOA|na//cellular component|peroxisome|TAS|GO:0005777|GOA|9653144	1	0.06	0.09	0.19	-0.02	0.14	0.1	0.35	0.2	0.05	0.04	0.23	0.19	-0.15	0.21	0.44		0.38	0.62
IMAGE:223121	1p36.22|nt10447154|IMAGE:223121|Hs.114256|H84129|ESTs||ESTs||H84130	1	0.02	-0.07	0.01		-0.02	-0.09	0.18	0.23	-0.09	0.09	0.07	0.03	0.06	0.1	0.19	0.03	0	0.23
IMAGE:298770	1p36.22|nt10450972|IMAGE:298770||AI822099|ESTs||||W05086	1	0.05	-0.12	-0.08	-0.1	-0.09	-0.13	0.04	-0.15	-0.19	-0.09	0.12	-0.1	-0.02	-0.1	0.15	0.06	-0.09	-0.13
IMAGE:434894	**IMAGE:434894|1|10503608;1:9142255||Hs.431105||ESTs||AA701256	1	-0.23	-0.17	-0.12	-0.22	0	-0.1	0.02	0.04	-0.14	-0.15	0.04	-0.07	-0.1	-0.15	-0.13	0.03	-0.15	-0.17
IMAGE:135238	1p36.22|nt10540310|IMAGE:135238|Hs.375591|R32738|ESTs||ESTs||R32739	1	-0.11	-0.08	-0.15	0.25	-0.15	-0.13	0.23	-0.06	-0.02	0.09	-0.05	-0.06	-0.17	-0.19	0.4	0.25	0.04	0.8
IMAGE:396358	1p36.22|nt10540832|IMAGE:396358|Hs.375591|AA758379|ESTs||ESTs||AA758379	1	-0.27	0.2	-0.45		-0.08	-0.14			0.32	0.01	0.15	0.08	-0.52	-0.26		0.44
IMAGE:1556499	1p36.22|nt10855698|IMAGE:1556499|Hs.127026|AA935353|ESTs||ESTs||AI792972	1	0.03	-0.13	-0.17	-0.07	-0.12	-0.15	0.19	0.21	-0.22	-0.09	-0.12	-0.12	-0.12	0.1	0.23	0.03	-0.03	0.04
IMAGE:417855	1p36.22|nt10916322|IMAGE:417855||W88792|AF311304||||W88884	1	0.02	-0.2	0.16	0.15	0.13	0.17	-0.01	0.46	0.08	0.28	-0.05	0.06	0.28	0.21	0	0.03	0.03	0.07
IMAGE:825053	**IMAGE:825053|1|10926513;6:169722740||AA504292	1	-0.28	-0.21	-0.21	-0.16	-0.24	-0.06	-0.46	-0.22	-0.24	-0.27	-0.18	-0.24	-0.55	-0.35	-0.36	-0.18	-0.27	-0.81
IMAGE:293576	**IMAGE:293576|1|10927068;2:237823993||Hs.193989||TARDBP||TAR DNA binding protein||N94103||molecular function|microtubule binding|TAS|GO:0008017|GOA|8599929//molecular function|RNA binding|IEA|GO:0003723|GOA|na//molecular function|transcription factor activity|TAS|GO:0003700|GOA|7745706,8599929//biological process|mitosis|TAS|GO:0007067|GOA|8599929//biological process|mRNA splicing|IEA|GO:0006371…	1	-0.04	-0.01	0.14	-0.09	0.09	0.2	0.23	0.58	0.13	0.11	-0.1	0.15	-0.04	0.04	0.12	-0.28	-0.1	0.16
IMAGE:2568436	1p36.22|nt10927320|IMAGE:2568436|Hs.193989|AW070947|TARDBP||TAR DNA binding protein||AW070947||molecular function|microtubule binding|TAS|GO:0008017|GOA|8599929//molecular function|RNA binding|IEA|GO:0003723|GOA|na//molecular function|transcription factor activity|TAS|GO:0003700|GOA|7745706,8599929//biological process|mitosis|TAS|GO:0007067|GOA|8599929//biological process|mRNA splicing|IEA|GO:000…	1	0.06	0.18	0.17	0.22	0.15	0.27			0.27	0.15	0.23	0.12		0.34	0.12	0.1	0.03
IMAGE:1708311	1p36.22|nt10928249|IMAGE:1708311|Hs.300624|AI143794|AF311304||hypothetical protein AF311304||AI143794	1	-0.01	-0.17	-0.11	-0.08	-0.14	-0.19	0	0.13	-0.27	-0.01	-0.3	-0.12	-0.01	-0.15	-0.13	-0.18
IMAGE:138242	1p36.22|nt10930223|IMAGE:138242||R56666|MASP2||||R56829	1	0.03	-0.16	-0.05	-0.07	-0.07	-0.09	-0.03	0.23	-0.13	-0.02	-0.01	-0.07	0.06	0.03	0.15	-0.06	-0.09	-0.25
IMAGE:431381	1p36.22|nt10931016|IMAGE:431381|Hs.119983|AA706982|MASP2||mannan-binding lectin serine protease 2||AA706982||molecular function|trypsin activity|IEA|GO:0004295|GOA|na//molecular function|calcium ion binding|IEA|GO:0005509|GOA|na//biological process|complement activation, classical pathway|IEA|GO:0006958|GOA|na//biological process|proteolysis and peptidolysis|IEA|GO:0006508|GOA|na//biological proc…	1	-0.04	-0.35	-0.09	-0.18	-0.07	-0.23	-0.14	0.01	-0.26	-0.27	-0.14	-0.14	-0.17	-0.01	0.02	-0.06	-0.06	-0.46
IMAGE:436297	1p36.22|nt10948499|IMAGE:436297||AA776328|ESTs||||AA776328	1	-0.13	0.11	0.06	-0.11	0.11	-1.11	0.79	0.33	0.04	0.1	0.34	0.06	0.32	0.13	0.78	0.25	-0.1
IMAGE:856796	1p36.22|nt10958318|IMAGE:856796|Hs.76244|AA669545|SRM||spermidine synthase||AA669545||molecular function|spermidine synthase activity|TAS|GO:0004766|GOA|2069720//molecular function|S-adenosylmethionine-dependent methyltransferase activity|IEA|GO:0008757|GOA|na//biological process|spermidine biosynthesis|IEA|GO:0008295|GOA|na//molecular function|transferase activity|IEA|GO:0016740|GOA|na	1	-1.03	-0.02	0.21	0.3	-0.21	0.56	0.27		0.06	-0.5	0	-0.11		0.03	0.42	-1.05	-0.21	0.64
IMAGE:841179	1p36.22|nt10970318|IMAGE:841179|Hs.75584|AA486618|PMSCL2||polymyositis/scleroderma autoantigen 2, 100kDa||AA487064||molecular function|3'-5' exonuclease activity|IEA|GO:0008408|GOA|na//molecular function|protein serine/threonine kinase activity|TAS|GO:0004674|GOA|1383382//molecular function|RNA binding|IEA|GO:0003723|GOA|na//biological process|rRNA processing|IEA|GO:0006364|GOA|na//cellular compo…	1	0.14	0.15	0.14	0.03	0.01	0.09	-0.1	0.02	-0.03	0.14	0.01	0.02	0.2	0.26	-0.04	0.14	0.27	-0.27
IMAGE:950592	1p36.22|nt11010235|IMAGE:950592|Hs.338207|AA608530|FRAP1||FK506 binding protein 12-rapamycin associated protein 1||AA608530||molecular function|inositol/phosphatidylinositol kinase activity|NR|GO:0004428|GOA|na//biological process|DNA repair|NR|GO:0006281|GOA|na//biological process|DNA recombination|NR|GO:0006310|GOA|na//biological process|regulation of cell cycle|TAS|GO:0000074|GOA|8008069//cell…	1	-0.04	0.14	0.14	0.04	0.15	-0.13	-0.24	-0.44	0.21	0.05	0.16	0.25	0.25	0.14	0.03	0.1	0.11	-0.01
IMAGE:290258	1p36.22|nt11035646|IMAGE:290258|Hs.48969|N64398|ESTs||ESTs||N90822	1	0.05	-0.08	-0.11	0.01	0.02	-0.04	-0.19	-0.2	-0.14	-0.01	-0.07	-0.03	0.1	0.04	-0.38	-0.17	-0.12	-0.58
IMAGE:1911153	1p36.22|nt11093041|IMAGE:1911153|Hs.146559|AI278780|CDT6||angiopoietin-like factor||AI278780||biological process|response to oxidative stress|TAS|GO:0006979|GOA|na//cellular component|soluble fraction|NR|GO:0005625|GOA|na//cellular component|cytoplasm|NR|GO:0005737|GOA|na	1	-0.12	-0.16	-0.14	-0.13	-0.07	-0.16	-0.55	-0.35	-0.23		-0.46	-0.2	-0.28	0.02	-0.35	-0.4	-0.32	-1.04
IMAGE:1456128	1p36.22|nt11176922|IMAGE:1456128|Hs.40834|AA862446|TERE1||transitional epithelia response protein||AA862446||cellular component|membrane|IEA|GO:0016020|GOA|na	1	-0.03	-0.06	-0.02	-0.18	-0.06	0.03	-0.15	0.38	-0.03	-0.09	0.11	-0.04	0.02	0.1	-0.07	0.13	-0.04	-0.23
IMAGE:797000	1p36.22|nt11176959|IMAGE:797000|Hs.40834|AA463500|TERE1||transitional epithelia response protein||AA463546||cellular component|membrane|IEA|GO:0016020|GOA|na	1	0.33	-0.01	0.07	0.13	0.02	-0.11	-0.74	0.3	0	0.13	0.12	0.12	0.19	0.16	0.18	0.17	0.18	-0.06
IMAGE:1657539	1p36.22|nt11190934|IMAGE:1657539|Hs.40834|AI040821|TERE1||transitional epithelia response protein||AI040821||cellular component|membrane|IEA|GO:0016020|GOA|na	1	-0.09	-0.07	-0.15	-0.12	-0.01	-0.18	-0.12	-0.03	-0.2	-0.09	-0.41	-0.05	-0.16	-0.12	-0.22	-0.5	-0.18	-0.34
IMAGE:50860	1p36.22|nt11201443|IMAGE:50860|Hs.193605|H17980|ESTs||ESTs||H17981	1	0.04	0.23	0.14	0.16	0.1	0.16	0.1	-0.22	0.15	0.18	0.12	0.14	0.23	0.26	0.11	0.14	0	0.32
IMAGE:884727	1p36.22|nt11382938|IMAGE:884727|Hs.446422|AA629570|KIAA1337||KIAA1337 protein||AA629570||cellular component|membrane|IEA|GO:0016020|GOA|na//molecular function|hedgehog receptor activity|IEA|GO:0008158|GOA|na	1	-1.22	0.07	0.05		0.06	-0.19			0.12	-0.56		-0.27		-0.53	0.7		-0.23	0.88
IMAGE:41558	1p36.22|nt11407728|IMAGE:41558|Hs.25968|R52881|ESTs||EST||R67259	1	-0.01	0.18							0.19	0.02	0.13	0.05	0.28	0.08		0.18	0.22
IMAGE:179269	1p36.22|nt11552091|IMAGE:179269|Hs.132753|H50245|FBXO2||F-box only protein 2||H50284||molecular function|ubiquitin conjugating enzyme activity|P|GO:0004840|Proteome|10531035//molecular function|ubiquitin-protein ligase activity|P|GO:0004842|Proteome|10531035//biological process|proteolysis and peptidolysis|P|GO:0006508|Proteome|10531035//biological process|protein modification|P|GO:0006464|Proteo…	1	0.04	0.09	0.16	0.01	0.13	0.12	0.25	0.02	0.07	0.06	0.01	0.03	0.07	0.33	0.44	0.38	0.1	0.56
IMAGE:868158	1p36.22|nt11560633|IMAGE:868158|Hs.368075|AA633821|ESTs||ESTs||AA633821	1	-0.8	0.05	0.01	-0.07	-0.05	-0.23	-0.59	-0.68	-0.19	-0.24	-0.15	-0.25	-0.17	-0.12	-0.43		-0.24	0
IMAGE:324220	1p36.22|nt11567824|IMAGE:324220|Hs.284226|AA284184|FBXO6||F-box only protein 6||W47444||molecular function|ubiquitin conjugating enzyme activity|P|GO:0004840|Proteome|10531035//molecular function|ubiquitin-protein ligase activity|NR|GO:0004842|Proteome|na//biological process|proteolysis and peptidolysis|P|GO:0006508|Proteome|10531035	1	0.23	0.21	0.32	0.32	0.23	0.27	0.46	0.26	0.29	0.22	0.14	0.17	0.21	0.08	0.39	0.29	0.27	0.52
IMAGE:2306860	1p36.22|nt11578180|IMAGE:2306860|Hs.19400|AI652019|MAD2L2||MAD2 mitotic arrest deficient-like 2 (yeast)||AI652019||biological process|mitotic spindle checkpoint|TAS|GO:0007094|GOA|10366450//biological process|cell cycle|IEA|GO:0007049|GOA|na//biological process|mitosis|NR|GO:0007067|GOA|10366450	1	-0.8	0.08	0.01	0.12	0.04	-0.07	0.53	-0.27	0.23	-0.23	0.25	-0.09	-0.61	0.03	0.3	0.26	0.17	0.86
IMAGE:1585952	1p36.22|nt11595429|IMAGE:1585952|Hs.352307|AA974305|ESTs||Homo sapiens, Similar to RIKEN cDNA 2610109H07 gene, clone MGC:29705 IMAGE:5019055, mRNA, complete cds||AA974305	1	0.1	0.02	-0.06	-0.04	-0.12	0.09	-0.32	-0.32	-0.14	0.07	0.1	-0.09	0.12	-0.02	-0.07	0.24	0.15	0.21
IMAGE:505289	1p36.22|nt11639853|IMAGE:505289|Hs.12854|AA152027|AGTRAP||angiotensin II receptor-associated protein||AA152101	1	0.02	-0.01	0.06		0.06	0.12	0.32	0.22	0.07	0.15	-0.07	0.07	0.21	0.24	0.41	0.14	-0.1	0.21
IMAGE:448599	1p36.22|nt11657996|IMAGE:448599|Hs.12854|AA777272|AGTRAP||angiotensin II receptor-associated protein||AA777272	1	0.17	-0.06	-0.06	0.08	0.03	0.12	0.35	0.21	0.13	0.24	0.13	0.18	0.13	0.08	0.32	0.18		-0.06
IMAGE:969666	1p36.22|nt11676200|IMAGE:969666|Hs.152547|AA663614|ESTs||Homo sapiens, clone IMAGE:3949285, mRNA||AA663614	1	-0.3	0.15	0.22	0.12	0.16	0.11	0.16	-0.24	0.09	0.1	0.05	0.12	0.22	-0.04	0.12	-0.13	0.08	-0.02
IMAGE:2558706	1p36.22|nt11694718|IMAGE:2558706|Hs.214142|AW050775|MTHFR||5,10-methylenetetrahydrofolate reductase (NADPH)||AW050775||molecular function|methylenetetrahydrofolate reductase (NADPH) activity|TAS|GO:0004489|GOA|7647779//biological process|methionine metabolism|IEA|GO:0006555|GOA|na//biological process|amino acid metabolism|TAS|GO:0006520|GOA|7647779//biological process|circulation|TAS|GO:0008015|G…	1	-0.03	0.08	-0.06	0	-0.04	-0.12	0.31	0.33	-0.18	-0.19	0.11	-0.21	0.12	0.11	0.47	0.3	-0.12	0.41
IMAGE:824755	1p36.22|nt11711127|IMAGE:824755|Hs.211614|AA488792|CLCN6||chloride channel 6||AA489008||molecular function|voltage-gated chloride channel activity|NAS|GO:0005247|GOA|8543009//biological process|chloride transport|NAS|GO:0006821|GOA|8543009//biological process|regulation of cell volume|NAS|GO:0006884|GOA|8543009//biological process|ion transport|IEA|GO:0006811|GOA|na//biological process|signal tra…	1	-0.1	-0.02	0.05	-0.03	-0.01	0.02	-0.21	-0.04	-0.11	-0.15	-0.16	0.04	-0.16	-0.01	-0.26	-0.25	-0.24	-0.35
IMAGE:213753	1p36.22|nt11714989|IMAGE:213753|Hs.193043|H71759|ESTs||ESTs||H72322	1	-0.16	-0.05	-0.16	-0.16	-0.11	-0.13	0.07	-0.06	-0.22	0.05	-0.03	-0.09	-0.1	0.24	-0.14	0.03	-0.12	-0.28
IMAGE:45272	1p36.22|nt11742345|IMAGE:45272|Hs.211614|H08188|CLCN6||chloride channel 6||H08286||molecular function|voltage-gated chloride channel activity|NAS|GO:0005247|GOA|8543009//biological process|chloride transport|NAS|GO:0006821|GOA|8543009//biological process|regulation of cell volume|NAS|GO:0006884|GOA|8543009//biological process|ion transport|IEA|GO:0006811|GOA|na//biological process|signal transduc…	1	0.08	0.07	0.08	0.13	0.08	0.24	0.53	0.09	0.13	0.08	0.04	0.1	-0.05	0.16	0.41	0.02	0.06	0.61
IMAGE:306575	**IMAGE:306575|1|11750608;11:67339844||W23878	1	0.34	0.14	0.14	0.33	0.15	0.2	0.15	0.17	0.19	0.28	0.17	0.1	0.42	0.42	0.38	0.58	0.38	-0.05
IMAGE:2303214	1p36.22|nt11762346|IMAGE:2303214|Hs.219140|AI634108|NPPB||natriuretic peptide precursor B||AI634108||molecular function|diuretic hormone activity|NR|GO:0008613|GOA|na//biological process|fluid secretion|NR|GO:0007589|GOA|na//cellular component|extracellular space|NR|GO:0005615|GOA|na	1	0.11	-0.1	-0.02	0.01	0.06	-0.09	0.19	-0.17	0.02	-0.05	-0.05	-0.03	0.06	-0.11		0.01	-0.06	0.29
IMAGE:755593	1p36.22|nt11824952|IMAGE:755593|Hs.110906|AA419231|MGC33867||hypothetical protein MGC33867||AA419231	1	0.09	0.22	0.11	0.12	0.27	0.62	0.5	0.4	0.67	0.41	0.21	0.61	-0.33	-0.26	-0.2	-1.13	-1.14	-0.77
IMAGE:771323	1p36.22|nt11839642|IMAGE:771323|Hs.75093|AA476240|PLOD||procollagen-lysine, 2-oxoglutarate 5-dioxygenase (lysine hydroxylase, Ehlers-Danlos syndrome type VI)||AA476241||molecular function|procollagen-lysine 5-dioxygenase activity|IEA|GO:0008475|GOA|na//molecular function|electron transporter activity|NR|GO:0005489|GOA|na//biological process|epidermal differentiation|TAS|GO:0008544|GOA|8449506//bi…	1	-0.39	0.17	0.12	0.08	0.04	0.05	0.15	-0.13	0.13	-0.02	-0.12	0.09	-0.15	0.25	0.19	0.06	0.05	0.5
IMAGE:67363	1p36.21|nt11927753|IMAGE:67363|Hs.376203|T49282|ESTs||Homo sapiens cDNA FLJ38609 fis, clone HEART2005310.||T49282	1	-0.17	0.19	0.09	0.17	0.09	-0.01	0.23	0.47	0.16	0.36	0.34	0.05	0.22	0.41	0.52	0.44	0.19	0.93
IMAGE:505538	1p36.21|nt11968266|IMAGE:505538|Hs.1314|AA147594|TNFRSF8||tumor necrosis factor receptor superfamily, member 8||AA147604||molecular function|transmembrane receptor activity|TAS|GO:0004888|GOA|1310894//biological process|negative regulation of cell proliferation|TAS|GO:0008285|GOA|10192335//biological process|signal transduction|TAS|GO:0007165|GOA|10192335//cellular component|integral to membrane|…	1		0.33	0.06	0.3	0.07	-0.09	0.56		0.14	0.09		0.09		0.39			-0.22	1.33
IMAGE:1043982	**IMAGE:1043982|1|12041893;2:32627942;3:99270716;10:32510822;4:67208440;12:8762632;6:23118056;13:27281375;7:5556692;21:11968553;8:94690935;14:45629710;X:15922318;9:91635670;16:61625795;17:19933386;18:14311227;19:20658665||AI791854	1	0.35	0.28	0.29	0.36	0.35	0.38	0.37	0.44	0.32	0.35	0.15	0.33	0.45	0.47	0.48	0.9	1.24	1.14
IMAGE:1941885	1p36.21|nt12048519|IMAGE:1941885|Hs.1314|AI203419|TNFRSF8||tumor necrosis factor receptor superfamily, member 8||AI203419||molecular function|transmembrane receptor activity|TAS|GO:0004888|GOA|1310894//biological process|negative regulation of cell proliferation|TAS|GO:0008285|GOA|10192335//biological process|signal transduction|TAS|GO:0007165|GOA|10192335//cellular component|integral to membrane…	1	0.06	0.26	0.13	0.09	0.1	0.04	0.03	-0.12	0.06	-0.2	0.09		0.38	0.04	-0.17	0.02	0.31	-0.13
IMAGE:71046	1p36.21|nt12071892|IMAGE:71046|Hs.256278|T47382|TNFRSF1B||tumor necrosis factor receptor superfamily, member 1B||T47383||molecular function|tumor necrosis factor receptor activity|TAS|GO:0005031|GOA|8702885//molecular function|receptor activity|IEA|GO:0004872|GOA|na//biological process|apoptosis|IEA|GO:0006915|GOA|na//cellular component|integral to membrane|IEA|GO:0016021|GOA|na	1	0.21	0.14	0.14	0.27	0.21	0.21	0.47	0.2	0.33	0.21	0.1	0.17	0.36	0.26	0.18	0.29	0.12	0.45
IMAGE:491403	**IMAGE:491403|1|12113375;19:18783075||AA156585	1	-0.72	-0.13	0.08	-0.18	-0.04	-0.04		-1.16	0.06	-0.71	-0.04	-0.11		-0.44	-0.97	-0.84	-0.22	-0.12
IMAGE:1384788	1p36.21|nt12146563|IMAGE:1384788|Hs.431951|AA856925|ESTs||ESTs||AI732866	1	-0.15	-0.29	-0.14	-0.17	-0.06	0.03	-0.23	-0.1	-0.22	-0.24	-0.12	-0.02	-0.05	0.22	0.04	-0.29	0.44	-0.32
IMAGE:770944	1p36.21|nt12232461|IMAGE:770944|Hs.194737|AA433871|KIAA0453||KIAA0453 protein||AA434381	1	-0.1	0.08	-0.02	0.02	-0.09	-0.15	0.23		0.03	-0.09		0.07		0.01			-0.17	0.67
IMAGE:1687053	**IMAGE:1687053|1|12383737;17:20932858||AI094802	1	-0.15	-0.12		-0.21	-0.04	-0.86	-0.88	-1.24	-0.69		-0.83	-0.48	-1.24	-0.85	-0.8	-0.8	-0.75	-0.12
IMAGE:136560	1p36.21|nt12386261|IMAGE:136560|Hs.194737|R34372|KIAA0453||KIAA0453 protein||R34492	1	0.12	0.12	-0.06	0.11	-0.04	0.04	-0.16	0	0.01	0.12	0.03	-0.04	0	0.24	-0.17	0.04	0.13	-0.3
IMAGE:594630	1p36.21|nt12444307|IMAGE:594630|Hs.17144|AA171606|SDR1||short-chain dehydrogenase/reductase 1||AA171764||molecular function|nucleotide binding|TAS|GO:0000166|GOA|na//molecular function|electron transporter activity|TAS|GO:0005489|GOA|na//biological process|fatty acid metabolism|TAS|GO:0006631|GOA|na//biological process|vision|TAS|GO:0007601|GOA|na//biological process|metabolism|IEA|GO:0008152|GOA…	1	0.04	0.13	0.19	-0.01	0.11	0.14	0.24	0.49	0.2	0.12	0.14	0.26	0.04	0.37	0.2	0.27	0.05	0.23
IMAGE:1470111	1p36.21|nt12494771|IMAGE:1470111|Hs.127073|AA865912|ESTs||ESTs, Weakly similar to T28770 hypothetical protein W03D2.1 - Caenorhabditis elegans [C.elegans]||AA865912	1	-0.17	0.16	0.1	-0.02	0.02	0.09	0.23	0.19	0.01	-0.05	0.27	0.15	-0.11	0.12	0.01	0.11	-0.06	0.12
IMAGE:731098	1p36.21|nt12622531|IMAGE:731098|Hs.98095|AA421166|MGC35194||hypothetical protein MGC35194||AA421403	1	0.16	-0.08	-0.06	-0.03	-0.13	-0.03	-0.08	-0.06	-0.15	-0.04	0.14	0.06	0.06	-0.14	-0.24	0.08	0.07	-0.06
IMAGE:1946251	1p36.21|nt12653957|IMAGE:1946251|Hs.156406|AI339502|ESTs||ESTs, Highly similar to YA02_HUMAN HYPOTHETICAL PROTEIN DJ1198H6.2 [H.sapiens]||AI339502	1	0.05	0.01	0.09	-0.01	0.13	1.44	1.44	1.71	1.32	1.19	0.59	1.52	0.44	0.99	1.27	0.1	0.22	0.27
IMAGE:781385	**IMAGE:781385|1|12672354;16:75616061||AA448415	1	0.3	0	0.17	0.17	0.16	1.34	1.25	1.36	1.19	1.15	0.83	1.38	0.51	1.23	1.56	0.79	0.67	0.72
IMAGE:109523	**IMAGE:109523|1|12779575;2:15733632;3:112335016;4:15736096;10:60482550;5:134731112;11:32767437;20:15729538;6:5820119;12:49117233;13:13228548;7:138402430;8:57122950;14:94463627;X:39320098;9:71427439;16:58513338;17:6861091;18:13064951;19:46543058||Hs.404038||ESTs||T81972	1	0.14	0.02	0.04	0.12	0.15	0.2	0.28	0.4	-0.02	0.32	-0.04	0.12	0.36	0.56	0.51	-0.44	-0.41	-0.48
IMAGE:341759	**IMAGE:341759|1|13089030;20:32383686||W60817	1	0.15	0.07	0.05	0.17	0.06	0.17	0.05	0.15	0.14	0.23	0.08	0.11	0.21	0.22	0.07	0.18	0.16	-0.07
IMAGE:488207	1p36.21|nt13115713|IMAGE:488207|Hs.135150|AA046430|T1A-2||lung type-I cell membrane-associated glycoprotein||AA055908||cellular component|integral to plasma membrane|P|GO:0005887|Proteome|na	1	0.11	-0.2	-0.01	-0.09	0.02	-0.31	-0.25	-0.39	-0.07	-0.21	-0.12	-0.06	-0.27	-0.33	-0.18	-0.15	-0.09	-0.27
IMAGE:2457025	1p36.21|nt13119579|IMAGE:2457025|Hs.135150|AI925568|T1A-2||lung type-I cell membrane-associated glycoprotein||AI925568||cellular component|integral to plasma membrane|P|GO:0005887|Proteome|na	1	0.09	-0.19	-0.09	-0.64	-0.06	-0.11	-0.09	-0.24	0.02	-0.37	-0.13	-0.03	-0.42	-0.04	-0.22	-0.33	-0.12	-0.38
IMAGE:505076	1p36.21|nt13121702|IMAGE:505076|Hs.135150|AA149827|T1A-2||lung type-I cell membrane-associated glycoprotein||AA149854||cellular component|integral to plasma membrane|P|GO:0005887|Proteome|na	1	-0.12	-0.14	-0.17	-0.35	-0.1	-0.05	0.13	0.29	-0.13	-0.01	-0.28	-0.08	-0.2	0.03	-0.14	-0.39	-0.42	-0.39
IMAGE:38477	1p36.21|nt13166297|IMAGE:38477||R36299|ESTs||||R49587	1	0.21	0.36	0.32	0.38	0.26	0.41	0.38	0.59	0.26	0.32		0.24	0.43		0.43	0.43	0.26	0.76
IMAGE:345348	1p36.21|nt13210084|IMAGE:345348|Hs.26719|W73060|PRDM2||PR domain containing 2, with ZNF domain||W76648||molecular function|zinc ion binding|NAS|GO:0008270|GOA|7538672//molecular function|transcription factor activity|NAS|GO:0003700|GOA|8654390//biological process|regulation of transcription, DNA-dependent|NAS|GO:0006355|GOA|8654390//cellular component|nucleus|NAS|GO:0005634|GOA|7538672	1	-0.34	0.15	0.07	0.15	-0.01	-0.05			0.42	0.18	0.16	-0.07	-0.81	0.38		-0.37	0.09	-0.15
IMAGE:340673	1p36.21|nt13291806|IMAGE:340673|Hs.26719|W56271|PRDM2||PR domain containing 2, with ZNF domain||W56349||molecular function|zinc ion binding|NAS|GO:0008270|GOA|7538672//molecular function|transcription factor activity|NAS|GO:0003700|GOA|8654390//biological process|regulation of transcription, DNA-dependent|NAS|GO:0006355|GOA|8654390//cellular component|nucleus|NAS|GO:0005634|GOA|7538672	1	0.13		-0.09	0.17	0.03	-0.28	-0.28	-0.51	-0.12	0.01	0.18	-0.16	0.08	-0.18	-0.1	0.22	-0.04	-0.03
IMAGE:32146	1p36.21|nt13694411|IMAGE:32146|Hs.21856|R17630|ESTs||ESTs||R43350	1	0.24	-0.06	0	-0.03	-0.03	-0.07	-0.04	0.25	-0.14	0.02	-0.03	-0.01	-0.01	-0.02	0.18		0.03	-0.06
IMAGE:49569	**IMAGE:49569|1|14103930;18:4034967||Hs.380826||KIAA1026||KIAA1026 protein||H15116	1	0.27	0.17	0.05	0.26	-0.07	0.09	0.37	0.36	-0.11	0.2	0.36	0.08	0.24	0.36	0.47	0.21	0.12	0.24
IMAGE:360623	1p36.21|nt14321878|IMAGE:360623|Hs.32634|AA015812|ESTs||ESTs||AA015813	1	0.11	0.05	-0.07	0.08	0.06	-0.08	0.05	0.32	-0.12	0.14	0.06	0.03	-0.01	0.2	0.11	0.1	0.16	-0.1
IMAGE:138601	1p36.21|nt14571197|IMAGE:138601|Hs.380826|R63361|KIAA1026||KIAA1026 protein||R63407	1	0.05	0.04	0	0.11	0.04	0.07	0.03	0.32	0.02	0.06	-0.02	0.13	-0.08	0.18	0.08		-0.01	-0.26
IMAGE:1941917	1p36.21|nt14615172|IMAGE:1941917|Hs.147289|AI207143|ESTs||Homo sapiens cDNA FLJ38312 fis, clone FCBBF3021506.||AI207143	1	0.11	0.05	0.05	0.11	0.09	-0.06	0.12	-0.1	-0.05	0.1	0.05	0.11	0.17	0.2	0.1	0.29	0.28	-0.27
IMAGE:163807	1p36.21|nt14620031|IMAGE:163807|Hs.131003|H14078|ESTs||ESTs||H14078	1	-0.23	0.12	0.11	0.09	0.05	-0.12	0.17	-0.17	0.11	-0.01		-0.04	-0.33	0.22	0.28		-0.27	0.22
IMAGE:40164	1p36.21|nt14621259|IMAGE:40164|Hs.106334|R53548|ESTs||Homo sapiens clone 23836 mRNA sequence||R53659	1	0.15	0.05	0.07	-0.09	0.01	0.11	-0.03	0.37	0.04	-0.09	0.03	0.08	-0.04	0.09	0.12	0.17	0.03	0.22
IMAGE:451351	1p36.21|nt14659039|IMAGE:451351|Hs.30925|AA707008|FLJ10199||hypothetical protein FLJ10199||AA707008	1	-0.04	-0.1	-0.09	-0.08	-0.06	-0.17	-0.09	-0.27	-0.14	-0.02	-0.17	-0.11	-0.17	-0.19	-0.1	-0.23	-0.27	-0.4
IMAGE:744938	1p36.21|nt14913796|IMAGE:744938|Hs.116103|AA625887|ESTs||EST||AA625887	1	-0.06	0.07	-0.03	0.1	-0.1	0.13	0.06	0.07	0.06	0.08	0.24	0.14	0.13	0.02	-0.06	0.26		0.12
IMAGE:1412412	1p36.21|nt14962033|IMAGE:1412412|Hs.21|AA845015|ELA2A||elastase 2A||AA845015||molecular function|pancreatic elastase II activity|IEA|GO:0004281|GOA|na//molecular function|trypsin activity|IEA|GO:0004295|GOA|na//biological process|proteolysis and peptidolysis|NR|GO:0006508|GOA|na//molecular function|chymotrypsin activity|IEA|GO:0004263|GOA|na//molecular function|hydrolase activity|IEA|GO:0016787|G…	1	-0.25	0.07	0.06	0.15	0.01	-0.1	-0.08	-0.08	-0.07	0.18	0.23	-0.04	-0.2	0.23	0.28	0.5	0.62	1.09
IMAGE:502561	1p36.21|nt14995027|IMAGE:502561||AA126603|ESTs||||AA157017	1	0.1	0.18	0.13	0.09	0.06	0	0.14	-0.27	-0.03	0.08	0.2	0.05	0.06	0.13	0.28	0.41	0.37	0.3
IMAGE:705110	1p36.21|nt14997587|IMAGE:705110|Hs.100641|AA281152|CASP9||caspase 9, apoptosis-related cysteine protease||AA281273||molecular function|caspase-9 activity|TAS|GO:0004211|GOA|9390557//molecular function|enzyme activator activity|TAS|GO:0008047|GOA|9390557//biological process|caspase activation via cytochrome c|TAS|GO:0008635|GOA|9390557//biological process|apoptotic program|TAS|GO:0008632|GOA|86632…	1	0.18	0.18	0.1	0.23	0.02	0.26	0.2	-0.15	0.04	0.22	0.2	0.16	0.44	0.41	-0.13	0.45	0.33	0.1
IMAGE:239862	1p36.21|nt15032178|IMAGE:239862|Hs.9059|H80637|KIAA0962||KIAA0962 protein||H80674	1	0.12	-0.1	-0.19	-0.05	0.02	-0.2	-0.37	-0.04	-0.31	-0.2	0.14	-0.09	-0.02	-0.12	-0.1	0	-0.14	-0.42
IMAGE:1502317	1p36.21|nt15077005|IMAGE:1502317|Hs.9059|AA894855|KIAA0962||KIAA0962 protein||AA894855	1	0.03	0.01	0.18	0.1	0.16				-0.11	0.13		0.15	0.04	0.15	0.17	0.16	-0.07
IMAGE:1553310	1p36.21|nt15078164|IMAGE:1553310|Hs.127305|AA934764|AGMAT||agmatine ureohydrolase (agmatinase)||AA934764||molecular function|arginase activity|IEA|GO:0004053|GOA|na//biological process|arginine catabolism|IEA|GO:0006527|GOA|na//cellular component|mitochondrion|IEA|GO:0005739|GOA|na//biological process|spermidine biosynthesis|IEA|GO:0008295|GOA|na//molecular function|hydrolase activity|IEA|GO:0016…	1	-0.1	-0.3	-0.05	-0.35	-0.1	-0.04			-0.12	-0.29	-0.05	-0.01	-0.4	-0.15		-0.09	-0.26	-0.07
IMAGE:151251	1p36.21|nt15165173|IMAGE:151251|Hs.239459|H02333|RSC1A1||regulatory solute carrier protein, family 1, member 1||H02439||molecular function|ion channel inhibitor activity|TAS|GO:0008200|GOA|8836035//molecular function|protein phosphatase activity|IEA|GO:0004721|GOA|na//biological process|transport|TAS|GO:0006810|GOA|na//biological process|protein amino acid dephosphorylation|IEA|GO:0006470|GOA|na	1	0.16	0.16	-0.05	0.11	-0.03	-0.08	0.02	0.37	-0.17	0.18	0.13	-0.08	0.2	0.3	0.15	0.12	0.2	0.4
IMAGE:898259	1p36.21|nt15169079|IMAGE:898259|Hs.194215|AA598679|ESTs||Homo sapiens full length insert cDNA clone YP58A11||AA598679	1	0.14	0.06	0	0.16	-0.05	0.07	0.15	-0.04	-0.01	0.22	0.32	0.06	0.28	0.19	0.19	0.52	0.31	-0.06
IMAGE:1460037	1p36.21|nt15171575|IMAGE:1460037|Hs.24183|AA864770|ESTs||Homo sapiens mRNA; cDNA DKFZp667N1113 (from clone DKFZp667N1113)||AA864770	1	0	0.27	-0.04	0.19	-0.05	0.05	-0.18	0.06	-0.09	0.01	0.01	-0.08	-0.08	0.08	-0.28	0.09		-0.14
IMAGE:897011	1p36.21|nt15239913|IMAGE:897011|Hs.74569|AA676757|KIAA0842||KIAA0842 protein||AA676757	1	0.03	0.16	0.06	0.03	0.09	0	0.15	0.14	0.15	0.05	0.34	0.09	0.01	0.1	0.12	0.32	-0.26	0.01
IMAGE:293013	**IMAGE:293013|1|15342663;6:13848895||Hs.421247||ESTs||N92679	1	0.14	0.19	0.05	0.26	0.08	0.01	0.21	-0.28	-0.05	0.32	0.26	0.12	0.35	0.32	0.08	0.26	0.33	0.84
IMAGE:884373	1p36.13|nt15428071|IMAGE:884373||AA629549|ESTs||||AA629549	1		0.12	0.14	0.19	0.07	0.09	0.22		0.04	0.21	0.44	0.05	0.44	0.32		0.33	-0.13
IMAGE:1506432	1p36.13|nt15436121|IMAGE:1506432|Hs.184245|AA906387|SHARP||SMART/HDAC1 associated repressor protein||AA906387||molecular function|nucleic acid binding|IEA|GO:0003676|GOA|na//molecular function|receptor activity|IEA|GO:0004872|GOA|na	1	0.03	-0.01	0.02	-0.02	0.04	-0.01	-0.2	0.01	-0.1	-0.02	0.04	-0.15	-0.05	0	0.46	-0.26	-0.39	0.22
IMAGE:1627937	1p36.13|nt15437138|IMAGE:1627937|Hs.184245|AI017101|SHARP||SMART/HDAC1 associated repressor protein||AI017101	1	0.11	0	-0.07	0.17	0.01	-0.01	-0.04	-0.1	-0.06	0.11	0.06	0.06	0.09	0.09	0.02	-0.09	-0.01	-0.04
IMAGE:120277	1p36.13|nt15438732|IMAGE:120277|Hs.184245|T96987|SHARP||SMART/HDAC1 associated repressor protein||T97101	1	-0.01	0.08	0.07	0.04	0.11	0.01			0.06	-0.08	0.11	0.01	0.09	0.26		0.17	-0.04
IMAGE:949972	1p36.13|nt15445343|IMAGE:949972|Hs.184245|AA600209|SHARP||SMART/HDAC1 associated repressor protein||AA600209	1	-0.03	0.01	0.01	0.05	-0.07	-0.09	-0.04	-0.04	-0.18	-0.03	0.12	-0.02	-0.1	0.06	0.04	0.29	0.06	1.07
IMAGE:755373	1p36.13|nt15447173|IMAGE:755373|Hs.33532|AA410283|ZNF151||zinc finger protein 151 (pHZ-67)||AA436372||molecular function|protein binding|IEA|GO:0005515|GOA|na//molecular function|DNA binding|IEA|GO:0003677|GOA|na//biological process|regulation of transcription, DNA-dependent|IEA|GO:0006355|GOA|na//cellular component|nucleus|IEA|GO:0005634|GOA|na	1	0.14	0.14	0.15	0.25	0.18	0.14	0.33	0.3	0.22	0.19	0.17	0.09	0.09	0.21	0.36	0.25	0.28	0.67
IMAGE:153948	1p36.13|nt15471799|IMAGE:153948|Hs.270499|AI732313|ESTs||ESTs, Weakly similar to hypothetical protein FLJ20294 [Homo sapiens] [H.sapiens]||AI820736	1	0.31	0.18	0.16	0.19	0.05	0.12	0.11	-0.1	0.1	0.24	0.24	0.21	0.18	0.18	0.16	0.33	0.27	0.03
IMAGE:155327	**IMAGE:155327|1|15472183;2:89449793||R69392	1	0.22	-0.01	0.1	0.18	0.06	0.16	0.04	-0.14	0.05	1.68	0.18	0.1	0.19	0.07	0.18	0.26	-0.12	-0.11
IMAGE:155072	1p36.13|nt15509549|IMAGE:155072|Hs.29190|AI732325|ESTs||Homo sapiens, clone MGC:24047 IMAGE:4295881, mRNA, complete cds||AI820748	1	-0.04	0.04	0	-0.07	-0.04	-0.12	0	-0.11	-0.19	-0.16	-0.15	-0.04	0.15	-0.06	0.15	-0.25	-0.15	-0.33
IMAGE:964522	1p36.13|nt15509556|IMAGE:964522|Hs.29190|AA580152|ESTs||Homo sapiens, clone MGC:24047 IMAGE:4295881, mRNA, complete cds||AI791442	1	0.02	-0.1	0.11	-0.06	0.19	-0.03	0	-0.45	-0.13	-0.2	0.41	0.09	0.11	-0.11	-0.16	-0.1	-0.11	-0.12
IMAGE:487302	1p36.13|nt15519338|IMAGE:487302|Hs.56874|AA040608|HSPB7||heat shock 27kDa protein family, member 7 (cardiovascular)||AA045503||molecular function|protein C-terminus binding|E|GO:0008022|Proteome|10593960//molecular function|heat shock protein activity|P|GO:0003773|Proteome|10593960//biological process|regulation of heart rate|P|GO:0008016|Proteome|10593960//biological process|response to stress|P…	1	0	0.12	0	0.13	0.09	-0.03	0.21	0.37	0.03	0.25	0.05	-0.06	0.1	0.18	0.39	0.08	0.19	0.16
IMAGE:1049173	1p36.13|nt15556003|IMAGE:1049173|Hs.165384|AA620682|ESTs||ESTs||AA620682	1	-0.04	-0.14	-0.09	-0.1	-0.01	-0.17	-0.07	-0.18	-0.15	-0.17	-0.21	-0.27	-0.11	-0.36	-0.17	-0.26	-0.28	-0.33
IMAGE:241530	1p36.13|nt15564788|IMAGE:241530|Hs.171596|H84480|EPHA2||EphA2||H84481||molecular function|ephrin receptor activity|IEA|GO:0005003|GOA|na//molecular function|ATP binding|IEA|GO:0005524|GOA|na//molecular function|receptor activity|IEA|GO:0004872|GOA|na//biological process|transmembrane receptor protein tyrosine kinase signaling pathway|IEA|GO:0007169|GOA|na//biological process|protein amino acid ph…	1	0.15	0.07	0.1	0.06	0.09	0	0.12	-0.29	0.05	0.05	0.14	0.14	0	0.13	0.17	0.09	0	0.33
IMAGE:84823	1p36.13|nt15564826|IMAGE:84823|Hs.171596|T74614|EPHA2||EphA2||T74672||molecular function|ephrin receptor activity|IEA|GO:0005003|GOA|na//molecular function|ATP binding|IEA|GO:0005524|GOA|na//molecular function|receptor activity|IEA|GO:0004872|GOA|na//biological process|transmembrane receptor protein tyrosine kinase signaling pathway|IEA|GO:0007169|GOA|na//biological process|protein amino acid pho…	1	0.08	0.2	0.15	0.12	-0.02	0.01	0.45	-0.07	0.14	0.09	0.23	0.05	0.47	0.36		0.16	0.1	0.42
IMAGE:49504	1p36.13|nt15669118|IMAGE:49504|Hs.27017|H15664|ESTs||ESTs||H15665	1	0.1		0.27	0.29	0.21		0.61	0.13	0.27	-0.07	0.04		-0.18	0.3	0.64		-0.1	0.76
IMAGE:297392	**IMAGE:297392|1|15681618;16:56767512||W03653||molecular function|heavy metal binding|TAS|GO:0005505|GOA|9074634//biological process|heavy metal sensitivity/resistance|TAS|GO:0009634|GOA|9074634//molecular function|metal ion binding|IEA|GO:0046872|GOA|na	1	0.23	0.05	0.12	0.21	0.18	0.27	0.2	0.14	0.32	0.24	0.45	0.42	0.14	0.32	0.18	0.45	0.35	0.7
IMAGE:487157	1p36.13|nt15687270|IMAGE:487157|Hs.62767|AA045070|KIAA1332||KIAA1332 protein||AA045452	1	-0.1		-0.06	-0.07	-0.17	-0.02	-0.34	-0.02	0.02	0		-0.05			-0.05	0.06	-0.11	-0.11
IMAGE:784306	1p36.13|nt15690844|IMAGE:784306|Hs.62767|AA447083|KIAA1332||KIAA1332 protein||AA447083	1	0.06	-0.27	0.02	-0.01	0.01	-0.01	-0.03	0.22	-0.07	0.11	-0.16	0.14	0.17	-0.08	-0.02	-0.2	-0.03	0.12
IMAGE:1861706	1p36.13|nt15775334|IMAGE:1861706||AI053633|ESTs||||AI792493	1	0.14	0.08	0.32	0.27	0.32	0.08	0.61	0.21	0.17	0.12		0.03	0.23	0.08		0.25	0.27	0.27
IMAGE:256449	1p36.13|nt15807667|IMAGE:256449|Hs.226770|H94739|DKFZP566C0424||DKFZP566C0424 protein||H94780	1	-0.04	0.03	-0.09	0.09	-0.05	-0.1	0.24	0.11	0.12	0.13	0.11	-0.02	0.62	0.44	0.63	0.2	0.35	0.64
IMAGE:376839	1p36.13|nt15836501|IMAGE:376839|Hs.226770|AA047557|DKFZP566C0424||DKFZP566C0424 protein||AA047618	1	0.24	-0.01	0.01	0.14	0.06	0	0.17	0.26	0.1	0.15	0.12	0.09	0.39		0.23	0.16	0.21	-0.07
IMAGE:154318	1p36.13|nt15838239|IMAGE:154318|Hs.226770|R53027|DKFZP566C0424||DKFZP566C0424 protein||R53027	1	0.02	0.22	0.04	0	0.01	0.27	0.14	0.05	0.21	0.02	-0.18	0.05	0.2	0.01	-0.08	-0.12	-0.37	-0.05
IMAGE:278637	1p36.13|nt15901578|IMAGE:278637|Hs.446469|N62908|KIAA1922||KIAA1922 protein||W01386	1	0.12	-0.04	0.01	0.1	0.02	-0.03	0.02	0.14	-0.2	0.15	0.06	0.1	0.09	0.13	0.32	0.17	0.19	-0.3
IMAGE:784016	**IMAGE:784016|1|15912167;6:10767220||Hs.52256||FLJ20624||hypothetical protein FLJ20624||AA443698	1	0.18	-0.1	-0.02	-0.01	0.02	-0.05	-0.23	0.07	-0.11	0.07	0.07	-0.07	-0.07	0.19	-0.18	0.02	0.16	-0.26
IMAGE:40483	1p36.13|nt15912668|IMAGE:40483|Hs.436604|R55334|ESTs||ESTs, Weakly similar to POL2_MOUSE Retrovirus-related POL polyprotein [Contains: Reverse transcriptase ; Endonuclease] [M.musculus]||R55573	1	0.2	0.28	0.08	0.42	0	0.36	0.15	0.44	0.43	0.83	0.69	0.62	0.56	0.62	0.33	0.78	0.78	0.26
IMAGE:266102	1p36.13|nt15913691|IMAGE:266102|Hs.79914|N21550|LUM||lumican||N30957||molecular function|extracellular matrix structural constituent|NR|GO:0005201|GOA|na//biological process|cartilage condensation|NR|GO:0001502|GOA|na//biological process|vision|TAS|GO:0007601|GOA|10802664//cellular component|extracellular matrix|TAS|GO:0005578|GOA|7665616	1	-0.06	0.04	-0.12	0.01	-0.14	0.14	0.04	0.4	0.24	0.42	0.31	0.38	0.27	0.27	0.12	0.4	0.24	-0.08
IMAGE:812212	**IMAGE:812212|1|15947730;1:141440572;1:142613379;1:145284794||Hs.159293||ESTs||AA455354	1	0.02	0.08	0.02	0.24	-0.13	-0.45	0.52	0.03	-0.21	-0.04	-0.06	-0.14	0.42	0.38	0.64	-0.29	-0.13	0.39
IMAGE:29644	**IMAGE:29644|1|15950842;1:145290490||Hs.12575||ESTs||R41576	1	0.04	-0.11	0.03	-0.08	0.01	0.1	0.23	-0.2	0.1	0.04	0.28	0.14	-0.02	0.02	0.14	0.01	0.02	0.22
IMAGE:49836	1p36.13|nt15962862|IMAGE:49836|Hs.391327|H29207|ESTs||ESTs||H29207	1	0.12	0.23	0	0.17	-0.23	-0.18	0.27	0.05	0.22	0.34	0.34	0.48	0.72	0.59	0.63	1.02	0.73	0.33
IMAGE:1743535	1p36.13|nt15977785|IMAGE:1743535|Hs.434405|AI192660|ESTs||Homo sapiens, clone IMAGE:4822225, mRNA||AI821754	1	-0.45	0.06		0.23	0.01	-0.36	0.06	0.01	-0.22	-0.06	-0.28	-0.04	0.82	0.37	0.71	-0.05	0.23	-0.16
IMAGE:1071558	1p36.13|nt15986573|IMAGE:1071558|Hs.105942|AA569957|ESTs||ESTs||AI821698	1	0.29	0.23	0.25	0.3	0.25	-0.6	0.23		-0.23	-0.16		-0.07	-0.12	-0.08	0.56		-0.78	-0.62
IMAGE:289507	**IMAGE:289507|1|16030991;1:141118756||Hs.47142||ESTs, Weakly similar to hypothetical protein FLJ20489 [Homo sapiens] [H.sapiens]||N76713	1	-0.03	0	0.06	0.1	0.06	-0.55	-0.46	-0.54	-0.36	-0.31	-0.59	-0.34	0.16	-0.06	0.1	-1.35	-0.94	-0.78
IMAGE:1523144	**IMAGE:1523144|1|16036159;1:20826046||AA909984	1	-0.05	-0.02	-0.02	0.04	-0.09	-0.29	-0.32	-0.13	-0.24	-0.14	-0.41	-0.33	0.35	0.07	0.33	-0.29	0.06	-0.17
IMAGE:786239	**IMAGE:786239|1|16040049;1:20817946||Hs.5967||ESTs, Weakly similar to L1 repeat, Tf subfamily, member 18 [Mus musculus] [M.musculus]||AA478452	1	-0.17	0.03	0.02	0.17	0.06	-0.93	-1.08	-0.89	-0.92	-0.82	-1	-0.93	-1.16	-0.99	-1.2	-0.3	-0.4	-0.51
IMAGE:26117	1p36.13|nt16045866|IMAGE:26117|Hs.325422|R37434|DKFZp434D177||hypothetical protein DKFZp434D177||R37434	1	0.13	0.16	0.04	0.13	0.08	-0.85	-0.96		-0.81	-0.42	-0.79	-0.73	-0.25	-0.49		-0.57	-0.3	-0.47
IMAGE:446890	1p36.13|nt16046470|IMAGE:446890||AA699678|ESTs||||AA699678	1	0.12	0.35	0.14	0.3		-0.6	-0.74	-0.58	-0.71	-0.56	-0.59	-0.71		-0.27	-0.36	-0.59	-0.42	-0.07
IMAGE:126229	1p36.13|nt16058698|IMAGE:126229|Hs.333402|R06258|MGC12760||hypothetical protein MGC12760||R06313	1	0.04	0.11	0.04	0.21	0.03	-1.02	-0.94	-0.85	-0.54	-0.42	-0.6	-0.66	-0.59	-0.62	-0.72	-0.81	-0.66	-0.73
IMAGE:193087	**IMAGE:193087|1|16088474;3:48683313||Hs.278657||MSTP9||macrophage stimulating, pseudogene 9||H47159	1	0.05	0.11	0.22	0.23	0.34	-0.77	-0.1	-0.31	-1.79	-1.8	-2.11	-1.99	-2.1	-1.23	-1.25	-1.99	-1.72	-1.19
IMAGE:2577093	1p36.13|nt16090047|IMAGE:2577093|Hs.278657|AW075419|MSTP9||macrophage stimulating, pseudogene 9||AW075419	1	0.09	-0.01	0.04	0.01	0.26	-0.86	-0.23		-1.94	-1.76	-2.14	-1.95	-2.38	-1.19		-2.21	-1.86	-1.49
1276614	1p36.13|nt16090066|1276614|Hs.278657|AA707273|MSTP9||macrophage stimulating, pseudogene 9||AA707273	1	0.01	0.06	0.02	0.28	0.26			-0.21	-2.21	-2.52			-2.67			-2.6	-1.87	-0.96
IMAGE:1554249	**IMAGE:1554249|1|16095648;3:18605436;8:143462922;||AI822035	1	0.09	0.03	0.04	0.13	0.13	0.15	0.29	0.2	-0.04	0	0.01	0.27	-0.35	-0.45	-0.33	-0.76	-0.81	-0.69
IMAGE:461420	1p36.13|nt16108542|IMAGE:461420||AA704943|ESTs||||AA704943	1	0.12	0.65	0.43	0.59				0.36	0.27	0.37	0.17	0.28	0.74	0.72	0.66	0.52	0.67	0.93
IMAGE:753792	**IMAGE:753792|1|16110105;17:48318855||Hs.322704||ESTs, Moderately similar to hypothetical protein FLJ20378 [Homo sapiens] [H.sapiens]||AA410382||biological process|intracellular signaling cascade|IEA|GO:0007242|GOA|na	1	-0.2	0.06	-0.26	-0.16	0.12		0.25	0.04	-0.17			0.03		-0.23	0.23	-0.86	-0.41
IMAGE:712436	**IMAGE:712436|1|16124842;X:18809078||AA281871	1	-0.18	-0.09	-0.05	0.07	-0.48	-0.81	-0.98	-1.26	-1.18	-0.38		-1.21	-0.27	-0.36	-1.07	-1.02	-0.76	-0.53
IMAGE:2028764	**IMAGE:2028764|1|16125475;X:18812283||Hs.446353||ESTs, Highly similar to IF1A_HUMAN Eukaryotic translation initiation factor 1A (EIF-1A) (EIF-4C) [H.sapiens]||AI262933||molecular function|translation factor activity, nucleic acid binding|P|GO:0008135|Proteome|8106356//biological process|translational initiation|P|GO:0006413|Proteome|8106356//cellular component|eukaryotic translation initiation f…	1	-0.24	0.07	-0.12	0.39	-0.67	-2.06	-2.29	-2.08	-2.14	-1.13	-1.32	-2.24	-0.11	-0.14	-1.64	-1.04	-0.81	-2.58
IMAGE:1610029	**IMAGE:1610029|1|16125492;X:18812298||Hs.4310||EIF1A||eukaryotic translation initiation factor 1A||AI000603||molecular function|translation factor activity, nucleic acid binding|P|GO:0008135|Proteome|8106356//biological process|translational initiation|P|GO:0006413|Proteome|8106356//cellular component|eukaryotic translation initiation factor 4 complex|NR|GO:0008304|Proteome|na	1	-0.17	-0.26	-0.06	0.03	-0.61	-1.6	-1.39	-1.59	-1.46	-0.95	-1.08	-1.39	-0.24	-0.23	-1.03	-1.33	-1.13	-1.31
IMAGE:1570586	1p36.13|nt16175778|IMAGE:1570586|Hs.434405|AA932785|ESTs||Homo sapiens, clone IMAGE:4822225, mRNA||AI733297	1	-0.01	0.23	0.15	0.3	0.17	-0.47	-0.15	-0.48	-0.36	-0.17	-0.41	-0.28	0.67	0.16	0.23	-0.28	0.09	-0.4
IMAGE:72395	1p36.13|nt16195350|IMAGE:72395|Hs.278657|T51539|MSTP9||macrophage stimulating, pseudogene 9||T51690	1	0.14	-0.01	0.03	0.18	0.09	0.08	-0.14	-0.26	-0.49	-0.27	-0.09	-0.02	-0.19	-0.24	0.33	-0.93	-0.55
IMAGE:71432	**IMAGE:71432|1|16197633;9:92649798;16:20156703;3:48678834;21:29054144;||Hs.349110||MST1||macrophage stimulating 1 (hepatocyte growth factor-like)||T47813||molecular function|thrombin activity|IEA|GO:0003809|GOA|na//molecular function|trypsin activity|IEA|GO:0004295|GOA|na//molecular function|calcium ion binding|IEA|GO:0005509|GOA|na//molecular function|molecular_function unknown|ND|GO:0005554|GO…	1	-0.12	-0.1	0.12	0.14	0.14	-0.67	-0.03	-0.85	-1.28	-1.8	-1.4	-1.87	-2.41	-1.12	-1.08	-1.45	-1.41	-0.91
IMAGE:1456627	**IMAGE:1456627|1|16205746;1:230524704||Hs.126678||ESTs||AI791387	1	0.06	0.07	0.06	-0.06	0.09	-0.87	-0.44	-0.86	-1.16	-1.1	-1.29	-1.23	-0.81	-1.13	-0.92	-1.24	-1.03	-1.17
IMAGE:1534977	**IMAGE:1534977|1|16205746;1:230524704||Hs.126678||ESTs||AI822015	1	0.03	0.13	0.04	-0.02	0	-1.28	-0.79	-0.96	-1.3	-1.3	-1.53	-1.31	-1.32	-1.05	-0.88	-1.6	-1.3	-1.03
IMAGE:745121	1p36.13|nt16248006|IMAGE:745121|Hs.308060|AA626381|ESTs||ESTs||AA626381	1	-0.01	0.29	0.05	0.28	0.01	-0.33	0.13	-0.22	0.03	-0.07	0.22	0.08	1.12	1.05	0.86	0.61	0.74	0.32
IMAGE:291880	**IMAGE:291880|1|16341745;1:242359481||Hs.389137||MFAP2||microfibrillar-associated protein 2||W03413||molecular function|extracellular matrix structural constituent|NR|GO:0005201|GOA|na//cellular component|microfibril|IEA|GO:0001527|GOA|na	1	-0.66	0.13	0.06	-0.01	-0.01	-0.04	-0.04	0.19	0.17	0.06	-0.01		-0.44	0	0.1	-0.36	-0.14	0.33
IMAGE:1636139	1p36.13|nt16353201|IMAGE:1636139|Hs.128866|AI015711|HSA9947||putative ATPase||AI015711||biological process|cation transport|IEA|GO:0006812|GOA|na//biological process|metabolism|IEA|GO:0008152|GOA|na//cellular component|integral to membrane|IEA|GO:0016021|GOA|na//molecular function|magnesium ion binding|IEA|GO:0000287|GOA|na//molecular function|ATPase activity, coupled to transmembrane movement of…	1	-0.01	0.2	0.04	0.03	0.03	0.25	0.55	0.59	0.16	0.16	0.09	0.08	0.23	0.13	0.05	0.25	0.07	0.04
IMAGE:797016	1p36.13|nt16385965|IMAGE:797016|Hs.64|AA463510|SDHB||succinate dehydrogenase complex, subunit B, iron sulfur (Ip)||AA463565||molecular function|electron transporter activity|IEA|GO:0005489|GOA|na//biological process|aerobic respiration|TAS|GO:0009060|GOA|2302193//biological process|electron transport|IEA|GO:0006118|GOA|na//biological process|tricarboxylic acid cycle|TAS|GO:0006099|GOA|2302193//ce…	1	-0.55	-0.05	0.01	0.04	0.03	0.05	0.04	0.3	0.61	0.6		-0.08		-0.03			-0.11	0.76
IMAGE:2326216	1p36.13|nt16434006|IMAGE:2326216|Hs.33455|AI688230|PADI2||peptidyl arginine deiminase, type II||AI688230||molecular function|protein-arginine deiminase activity|IEA|GO:0004668|GOA|na//molecular function|calcium ion binding|IEA|GO:0005509|GOA|na//biological process|protein modification|IEA|GO:0006464|GOA|na//molecular function|hydrolase activity|IEA|GO:0016787|GOA|na	1	0.09	0.21		0.53	0.07	0.03	0.19	-0.1	-0.02	0.19	0.12	-0.01	0.1	0.05	-0.26	0.15	0.35	0.09
IMAGE:2246281	1p36.13|nt16675438|IMAGE:2246281|Hs.117232|AI589966|PADI4||peptidyl arginine deiminase, type IV||AI589966||molecular function|protein-arginine deiminase activity|TAS|GO:0004668|GOA|10488123//molecular function|calcium ion binding|IEA|GO:0005509|GOA|na//biological process|protein modification|TAS|GO:0006464|GOA|10488123//molecular function|hydrolase activity|IEA|GO:0016787|GOA|na	1	0.2	-0.07	0.02	0.1	0.08	-0.03	0.2	0.32	-0.03	-0.04	0.41	-0.25	-0.07	0.09	0.23	0.29	0.04	0.56
IMAGE:202919	**IMAGE:202919|1|16774004;11:63718278||Hs.284146||TD-60||RCC1-like||H54094	1	0.09	-0.3	0.06	0.85	0.01	-0.07	0.11	-0.04	-0.13	-0.02	-0.04	-0.02	0.1	-0.11	0.25	-0.02	0.03	0.56
IMAGE:1635186	**IMAGE:1635186|1|16774021;X:96154248;11:63718208;||Hs.284146||TD-60||RCC1-like||AI005042	1	0.29	0.05	0.19	0.07	0.14		-0.06	-0.16	-0.07	0.01	0.2	-0.01	0.13	0.06	-0.03	-0.06	0.25	0.39
IMAGE:856783	1p36.13|nt16904659|IMAGE:856783|Hs.193112|AA669549|ESTs||ESTs, Weakly similar to hypothetical protein FLJ20234 [Homo sapiens] [H.sapiens]||AI791144	1	0.24	0.13	-0.01	0.12	0.12	-0.07	-0.38	-0.09	0	0.11	0.2	0.15	-0.02	0.2	0.01	0.4	0.24	-0.14
IMAGE:50777	1p36.13|nt16993246|IMAGE:50777|Hs.116385|H16805|FLJ10521||hypothetical protein FLJ10521||H16915	1	0.21	-0.07	0.01	0	0.01	0.04	0.03	0.23	0.05	0.04	0.18	0.2	0.03	0.09	0.26	0.33	0.08	-0.14
IMAGE:1947218	1p36.13|nt17476894|IMAGE:1947218|Hs.6140|AI341953|MGC15730||hypothetical protein MGC15730||AI341953	1	0.21	0.08	0.12	0.26	0.1	-0.05		0.14	0.06	0.19	0.07	0.09	0.43	0.06	0.22	0.1	0.24
IMAGE:141205	**IMAGE:141205|1|17655968;2:127386691;3:55208143;10:15953741;4:103308091;11:34139720;12:131488412;6:51315434;20:39618836;13:57518924;7:68536300;14:32501125;8:63956974;22:32431645;9:32302816;X:97176859;17:4593833;18:6303080;19:20520341;||R67365	1	0.18	-0.17	0.07	0.11	0.1	-0.19	-0.29	-0.31	-0.21	-0.24	-0.32	-0.28	-0.27	-0.43	-0.14	-0.56	-0.53	-0.54
IMAGE:1606186	1p36.13|nt17852886|IMAGE:1606186|Hs.406913|AA989406|ESTs||Homo sapiens cDNA FLJ31611 fis, clone NT2RI2002923.||AI820608	1	-0.02	0.03	-0.01	-0.04	-0.02	-0.15	-0.24	-0.45	-0.21	-0.09	-0.2	-0.18	-0.09	-0.29	-0.45		-0.06	-0.26
IMAGE:752837	1p36.13|nt18255821|IMAGE:752837|Hs.13766|AA436384|LOC126917||hypothetical protein LOC126917||AA481320	1	0.15	0.08	-0.08	0.18	-0.08	-0.09	-0.24	-0.28	-0.1	-0.03	0.26	-0.04	0.07	0.21	0.01	0.23	0.07	0.01
IMAGE:25069	1p36.13|nt18426050|IMAGE:25069|Hs.297641|R38966|RBAF600||retinoblastoma-associated factor 600||T80321	1	-0.03	0.11	0.09	-0.06	0.01	-0.05	0.43	0.37	0.14	0	0.44			0.15	0.28	0.25	-0.14	0.78
IMAGE:1893584	1p36.13|nt18557195|IMAGE:1893584|Hs.148078|AI277134|ESTs||ESTs||AI277134	1	0.08	0.1	0.12	0.19	0.09	0.06	0.1	0	0.01	0.16	0.04	0.14	0.26	0.2	0.02	0.12	0.26	0
IMAGE:788721	1p36.13|nt18569630|IMAGE:788721|Hs.154797|AA449957|KIAA0090||KIAA0090 protein||AA451767	1	0.03	0.13	-0.07	0.1	-0.01	-0.01	-0.07	-0.31	-0.08	0.14	-0.14	-0.01	0.1	0.21	-0.17	-0.02	0.01	-0.13
IMAGE:195813	1p36.13|nt18603345|IMAGE:195813|Hs.274201|R89308|C1orf33||chromosome 1 open reading frame 33||R89308||molecular function|structural constituent of ribosome|IEA|GO:0003735|GOA|na//biological process|protein biosynthesis|IEA|GO:0006412|GOA|na//cellular component|ribosome|IEA|GO:0005840|GOA|na//cellular component|intracellular|IEA|GO:0005622|GOA|na	1	0	0.24	0.1	-2.56	0.12	0.23	0.38	0.42	0.2	0.18	0.24	0.22	0.02	0.09	0.19	0.34	0.15	0.7
IMAGE:272075	1p36.13|nt18647789|IMAGE:272075||N35384|ESTs||||N35384	1	0.27	0.01	0.09	0.21	0.13	0.07	0.19	0.11	0.11	0.17	0.07	0.12	0.2	0.27	0.34	0.29	0.33	0.04
IMAGE:79592	1p36.13|nt18655505|IMAGE:79592|Hs.6980|T62715|AKR7A2||aldo-keto reductase family 7, member A2 (aflatoxin aldehyde reductase)||T62865||molecular function|aldehyde reductase activity|TAS|GO:0004032|GOA|9576847//molecular function|aldo-keto reductase activity|TAS|GO:0004033|GOA|9576847//molecular function|electron transporter activity|TAS|GO:0005489|GOA|9576847//biological process|aldehyde metabolis…	1	0.16	-0.01	-0.02	-0.24	0.04	0.01	0.41	0.39	0.02	0.06	0.22	0.18	-0.05	0.23	0.48	0.01	0.02	0.71
IMAGE:161362	1p36.13|nt18683942|IMAGE:161362|Hs.122953|H25413|ESTs||Homo sapiens cDNA FLJ38245 fis, clone FCBBF2007186.||H25413	1	0.08	-0.04	0	0.07	-0.01	0.03	0.2	0.04	0.02	0.14	0.08	0.09	0.11	0.04	0.37	0.18	-0.04	-0.25
IMAGE:769911	1p36.13|nt18690358|IMAGE:769911|Hs.333417|AA430524|CAPZB||capping protein (actin filament) muscle Z-line, beta||AA430609||molecular function|actin binding|E|GO:0003779|Proteome|7665558//cellular component|F-actin capping protein complex|P|GO:0008290|Proteome|7665558//cellular component|actin cytoskeleton|E|GO:0015629|Proteome|7665558	1	0.27	-0.04	-0.01	0.03	0.02	-0.04	-0.04	-0.26	0.02	0.05	0.04	0.03	0.03	-0.06	0.03	0.18	0.11	-0.09
IMAGE:322961	1p36.13|nt18690810|IMAGE:322961|Hs.333417|W44907|CAPZB||capping protein (actin filament) muscle Z-line, beta||W45165||molecular function|actin binding|E|GO:0003779|Proteome|7665558//cellular component|F-actin capping protein complex|P|GO:0008290|Proteome|7665558//cellular component|actin cytoskeleton|E|GO:0015629|Proteome|7665558	1	0.05	0.07	-0.03	0.03	0	0.06	0.03	0.19	-0.01	0.12	0.03	0.09	-0.18	0.06	0.16	-0.01	0.12	0.15
IMAGE:1861608	1p36.13|nt18743770|IMAGE:1861608|Hs.432760|AI053480|ESTs||ESTs||AI792454	1	0.08	0.01	0.1	0	0.1	0.18	0.37	0.31	0.2	-0.07	-0.12	0.11	0.1	0.24	0.13	-0.13	-0.09	0.04
IMAGE:1861763	1p36.13|nt18743770|IMAGE:1861763|Hs.432760|AI053719|ESTs||ESTs||AI792545	1	-0.06	0.1	0.02	0.02	0.04	0.11	0.32		0.06	0.18	-0.13	0.16	0.01	-0.03	0.45	-0.32	-0.2	0.11
IMAGE:1862179	1p36.13|nt18743770|IMAGE:1862179||AI053779|ESTs||||AI792565	1	0.05	0.15	0.17	0.15	0.09	0.13	0.44	0.47	0.17	0.07	0.42	0.03	0.13	0.03	0.1	0.07	-0.29	0.18
IMAGE:196202	1p36.13|nt18819825|IMAGE:196202|Hs.34609|R92571|ESTs||EST||R92571	1	0.03	-0.02	-0.11	-0.05	0.02	0.03	0.24	0.18	-0.03	0.03	-0.1	0	0.19	0.22	0.31	0.23	0.18	0.01
IMAGE:982361	1p36.13|nt18942996|IMAGE:982361|Hs.430098|AA522834|ESTs||ESTs||AI791463	1		0.09	-0.14	-0.42		-0.13	0.25		-0.17	-1		-0.17		-0.39	-0.1		-0.12	-0.04
IMAGE:1631735	1p36.13|nt18948540|IMAGE:1631735|Hs.343588|AI025025|ESTs||Homo sapiens, clone IMAGE:3604336, mRNA, partial cds||AI025025	1	-0.01	0.05	-0.13	-0.05	-0.06	-0.05	-0.38	-0.01	-0.23	-0.16	-0.24	-0.01	-0.26	-0.25	-0.27	-0.35	-0.22	0.35
IMAGE:214565	**IMAGE:214565|1|18958416;5:150420938||Hs.431584||RPS14||ribosomal protein S14||H73727||molecular function|structural protein of ribosome|P|GO:0003735|Proteome|3529092//molecular function|RNA binding|P|GO:0003723|Proteome|3785212//biological process|protein biosynthesis|P|GO:0006412|Proteome|3785212//cellular component|cytosolic small ribosomal subunit (sensu Eukarya)|P|GO:0005843|Proteome|3529092	1	0.1	-0.21	-0.01	0.01	-0.01	-0.12	-0.16	-0.11	-0.04	0.07	-0.11	-0.05	-0.15	-0.32	-0.09	-0.16	-0.14	-0.23
IMAGE:269185	1p36.13|nt18980605|IMAGE:269185|Hs.343588|N26621|ESTs||Homo sapiens, clone IMAGE:3604336, mRNA, partial cds||N39711	1	-0.2	-0.05	-0.06	-0.22	-0.14	-0.22	-0.26	-0.89	-0.24	-0.4	-0.28	-0.06	-0.32	-0.41	-0.54	-0.51	-0.37	-0.25
IMAGE:898305	1p36.13|nt19006550|IMAGE:898305|Hs.76307|AA598830|NBL1||neuroblastoma, suppression of tumorigenicity 1||AA598830||biological process|negative regulation of cell cycle|IEA|GO:0045786|GOA|na	1	0.27	-0.01	0.13	-0.05	0.1	0.06	0.19	0.34	-0.04	-0.05	-0.01	-0.03	0.01	0.2	0.34	0.17	0.06	-0.19
IMAGE:31955	1p36.13|nt19016826|IMAGE:31955|Hs.22180|R17302|HTR6||5-hydroxytryptamine (serotonin) receptor 6||R41981	1	0.06	0.12	0.03	0.11	0.07	0.03	0.17	0.22	0.11	0.13	-0.13	0.03	0.3	0.34	0.29	-0.02	0.05	-0.01
IMAGE:121994	1p36.13|nt19033779|IMAGE:121994|Hs.379377|T98244|LOC255104||hypothetical protein LOC255104||T98300	1	-0.17	0.22	0.13	0.1	0.04	0.01	0.06	0.07	0.21	0.05		0.07	-0.42	0.06	0.09		-0.08	-0.09
IMAGE:266098	1p36.13|nt19104960|IMAGE:266098|Hs.43018|N21548|ESTs||ESTs||N30956	1	0.05	0.12	-0.05	-0.28	-0.1	-0.15	-0.16	-0.61	-0.23	-0.02	-0.1	-0.07	-0.73	0.35	0.18	-0.24	0.35	0.21
IMAGE:924386	1p36.13|nt19175668|IMAGE:924386|Hs.124835|AA514359|FLJ20225||hypothetical protein FLJ20225||AI732334||molecular function|electron transporter activity|IEA|GO:0005489|GOA|na//biological process|electron transport|IEA|GO:0006118|GOA|na	1	0.17	0.02		0.03	0.04	-0.07	-0.03	0.16	-0.1	0.03	0.19	0.02	0.17	0.34	0.18	0.15	0.22	-0.26
IMAGE:1159951	1p36.13|nt19175669|IMAGE:1159951|Hs.124835|AA877253|FLJ20225||hypothetical protein FLJ20225||AI792264||molecular function|electron transporter activity|IEA|GO:0005489|GOA|na//biological process|electron transport|IEA|GO:0006118|GOA|na	1	0.03	0.03	-0.12	0.03	-0.07	-0.07	-0.01	0.21	-0.11	0.08	0.09	0.06	0.03	0.17	-0.11	0.21		-0.07
IMAGE:49291	1p36.13|nt19266530|IMAGE:49291|Hs.374987|H15652|KIAA0459||KIAA0459 protein||H15653	1	0.44	0.13	0.05	0.23	0.12	0	0.19	0.2	-0.04	0.46	0.24	0.09	0.25	0.26	0.41	0.41	0.3	-0.25
IMAGE:77915	1p36.13|nt19337077|IMAGE:77915|Hs.76422|T61271|PLA2G2A||phospholipase A2, group IIA (platelets, synovial fluid)||T61323||molecular function|calcium-dependent cytosolic phospholipase A2 activity|IEA|GO:0004627|GOA|na//molecular function|calcium-independent cytosolic phospholipase A2 activity|IEA|GO:0004628|GOA|na//molecular function|calcium-dependent secreted phospholipase A2 activity|NR|GO:000462…	1	-0.08	0.01	-0.01	-0.04	-0.03	-0.05	0.01	-0.15	-0.11	-0.14	0.1	-0.07	0.07	0.19	0.14	0.01	-0.14	-0.37
IMAGE:135692	1p36.13|nt19431984|IMAGE:135692|Hs.290|R32409|PLA2G5||phospholipase A2, group V||R32410||molecular function|calcium-dependent cytosolic phospholipase A2 activity|IEA|GO:0004627|GOA|na//molecular function|calcium-independent cytosolic phospholipase A2 activity|IEA|GO:0004628|GOA|na//molecular function|calcium-dependent secreted phospholipase A2 activity|TAS|GO:0004625|GOA|8300559//molecular functi…	1	-0.38	-0.15	-0.07	-0.18	-0.13	0.03	0.14	-0.47	-0.03	-0.29	-0.17	-0.04	-0.5	-0.3	-0.38	-0.34	-0.41	0.04
IMAGE:1934040	1p36.13|nt19524695|IMAGE:1934040||AI332455|ESTs||||AI332455	1	0.02	0.01	-0.02	-0.04	-0.01	0.04	-0.08	0.03	0.13	0.12	-0.08	0.05	0.06	0.02	0.12	-0.06	-0.03	-0.06
IMAGE:753909	1p36.13|nt19545916|IMAGE:753909|Hs.105641|AA479352|ESTs||ESTs||AA479461	1	0.07	-0.06	-0.1		-0.21	-0.16	-0.36	-0.19	-0.26	-0.32	0.19	-0.08	-0.02	-0.22	-0.2		0.07	-0.04
IMAGE:124239	1p36.13|nt19547732|IMAGE:124239|Hs.215725|R02333|FLJ25429||hypothetical protein FLJ25429||R02436	1	-0.03	0.01	0.04	-0.25	-0.16	0	-0.37	-0.19	-0.15	-0.06	0.29	-0.01	0.02	-0.01	0.17	0.1	-0.36	0.66
IMAGE:731198	1p36.13|nt19554937|IMAGE:731198||AA417355|ESTs||||AA417384	1	0.02	-0.06	-0.12	-0.06	-0.04	-0.01	0.02	0.12	-0.1	0.01	0.05	0.06	0.1	0.09	0.07	-0.06	-0.17	-0.32
IMAGE:1868587	1p36.13|nt19557244|IMAGE:1868587|Hs.145549|AI261811|ESTs||ESTs||AI792639	1	-0.05	-0.36	-0.28	-0.2	-0.29	-0.18	0.01	0.24	-0.24	-0.32	0.23	-0.07	-0.24	0.02	0.02		0.08	0.04
IMAGE:1868706	1p36.13|nt19557328|IMAGE:1868706|Hs.145549|AI245236|ESTs||ESTs||AI245236	1	-0.11	-0.14	-0.09	-0.31	-0.05	-0.17	0.07	0.16	-0.13	-0.28	-0.04	-0.06	-0.38	0.23	0.13	0.49	0.12	0.32
IMAGE:745123	1p36.13|nt19664014|IMAGE:745123|Hs.179724|AA626382|ESTs||ESTs||AA626382	1	0.13	0.02	0.1		-0.01	0.18	0.23	0.24	-0.13	0.17	0.15	0.04	0.47	0.5	0.62	0.56	0.29	0.33
IMAGE:261194	1p36.13|nt19844399|IMAGE:261194|Hs.197922|H98215|PRO1489||hypothetical protein PRO1489||H98215	1	0.09	0.17	0.17	0.15	0.1	0.17	0.37	0.45	0.01	0.18	-0.22	0.05	0.41	0.13	0.18	0.17	0.18	0.18
IMAGE:773138	1p36.13|nt19844441|IMAGE:773138|Hs.197922|AA425373|PRO1489||hypothetical protein PRO1489||AA425465	1	-0.26	-0.27	-0.1	-0.2	-0.21	-0.25	-0.68	-0.7	-0.15	-0.1	-0.65	-0.23	-0.43	-0.62	-0.72	-0.78	-0.17	-0.54
IMAGE:503602	1p36.13|nt19845443|IMAGE:503602|Hs.197922|AA131299|PRO1489||hypothetical protein PRO1489||AA131299	1	0.12	-0.26	-0.17	-0.04	-0.18	-0.23	0.21	0.07	-0.13	-0.15	0.16	-0.16	0.07	0.07	0.21	0.21	-0.13	0.2
IMAGE:809413	1p36.13|nt19861453|IMAGE:809413|Hs.10101|AA459905|FLJ12875||hypothetical protein FLJ12875||AA459905	1	0.12	0.11	0.07	0.09	0.1	0.12	0.41	0.45	0.09	-0.03	-0.17	0.13	0.3	0.06	0.55	0.07	0.12	-0.71
IMAGE:1551030	1p36.13|nt19951045|IMAGE:1551030|Hs.72924|AA922903|CDA||cytidine deaminase||AA922903||molecular function|cytidine deaminase activity|TAS|GO:0004126|GOA|7923172//molecular function|zinc ion binding|IEA|GO:0008270|GOA|na//biological process|nucleobase, nucleoside, nucleotide and nucleic acid metabolism|TAS|GO:0006139|GOA|7923172//molecular function|hydrolase activity|IEA|GO:0016787|GOA|na//biologic…	1	0	0.24	-0.06	0.27	0.12	0.19	0.29	0.32	0.27	0.29	0.33	0.08	0.12	0.47	0.18	0.52	0.29	0.28
IMAGE:729929	1p36.13|nt19995458|IMAGE:729929|Hs.6163|AA399022|PINK1||PTEN induced putative kinase 1||AA412184||molecular function|protein tyrosine kinase activity|IEA|GO:0004713|GOA|na//molecular function|ATP binding|IEA|GO:0005524|GOA|na//molecular function|protein serine/threonine kinase activity|IEA|GO:0004674|GOA|na//biological process|protein amino acid phosphorylation|IEA|GO:0006468|GOA|na//molecular fu…	1	-0.13	0.1	-0.07	-0.05	0	-0.04	0.07	0.27	0.01	0.12	-0.01	0.04	0.09	0.2	-0.04	0.13	1.13	0.38
IMAGE:1555726	1p36.13|nt20009812|IMAGE:1555726|Hs.135114|AI081522|ESTs||ESTs, Weakly similar to hypothetical protein FLJ20378 [Homo sapiens] [H.sapiens]||AI081522	1	0.27	-0.05	0.04	0.29	0.09	0.01	0.24	0.03	-0.03	0.31	0.09	0.15	0.2	0.16	0.24	0.18	0.25	0.03
IMAGE:251135	1p36.13|nt20013780|IMAGE:251135|Hs.34789|H96437|DDOST||dolichyl-diphosphooligosaccharide-protein glycosyltransferase||H96850||molecular function|dolichyl-diphospho-oligosaccharide-protein glycosyltransferase activity|TAS|GO:0004579|GOA|9367678//cellular component|endoplasmic reticulum membrane|IEA|GO:0005789|GOA|na//cellular component|integral to membrane|IEA|GO:0016021|GOA|na//molecular function…	1	0	0.34	0.3	0.07	0.33	0.09	0.07		0.3	0.27	-0.33	-0.1	-0.12	0	-0.08	0.12	0.02
IMAGE:124246	**IMAGE:124246|1|20013823;20:16314305||Hs.301882||ESTs, Weakly similar to neuronal thread protein [Homo sapiens] [H.sapiens]||R02015	1	-0.12	0.05	0.1	-0.03	0.09	0.04	-0.03	-0.25	0.07	-0.01	0.1	0.05	-0.05	-0.08	0.05	0.1	0.01	0.16
IMAGE:461641	1p36.13|nt20080136|IMAGE:461641|Hs.122596|AA779906|ESTs||Homo sapiens cDNA FLJ32973 fis, clone TESTI2013607.||AA779906	1	0.05	0.17	-0.04	0.11	-0.01	-0.01	-0.11	0	-0.1	0.31	0.5	-0.04	0.22	0.38	0.1	0.53	0.17	0.06
IMAGE:136909	1p36.13|nt20082906|IMAGE:136909|Hs.24683|R36650|ESTs||ESTs, Weakly similar to B24264 proline-rich protein MP3 - mouse (fragment) [M.musculus]||R39730	1	0.11	0.09	0	-0.01	-0.02	-0.13	-0.38	-0.58	-0.09	-0.07	-0.16	-0.21	-0.16	-0.31	-0.26	-0.44	-0.26	-0.06
IMAGE:1561123	1p36.13|nt20094883|IMAGE:1561123|Hs.166270|AA975491|ESTs||EST||AA975491	1	-0.2	0.33	0.13	0.08	0.23	0.11	-0.15	0.04	0.07	0.31	0.34	0.01	-0.02	0.25	0.23	0.15	0.17	0.75
IMAGE:1031561	1p36.13|nt20094942|IMAGE:1031561|Hs.112684|AA609300|ESTs||ESTs||AA609300	1	0.02	0.05	-0.02	0.03	-0.04	0.05	0.05	0.29	0.1	0.01	0.07	0.15	0.02	-0.01	-0.16	0.01	-0.13	-0.27
IMAGE:898084	1p36.13|nt20104685|IMAGE:898084|Hs.142442|AA598791|HP1-BP74||HP1-BP74||AA598791	1	-0.02	0.06	0.06	0.03	0	0.18	-0.08	0.07	0.06	0.11	0.28	-0.11	0.25	-0.06	-0.03	0.19	0.1	0.12
IMAGE:111571	1p36.13|nt20105133|IMAGE:111571|Hs.142442|T84669|HP1-BP74||HP1-BP74||T90920	1	-0.13	0		0.06	0.04	0.08	0	0.12	-0.08	0.15	-0.09	0	0.1	0.16	0.01	-0.07	-0.01	0.04
IMAGE:264127	1p36.13|nt20105133|IMAGE:264127|Hs.142442|N20589|HP1-BP74||HP1-BP74||N28983	1	0.3	0.09	0.22	0.28	0.17	0.08	-0.16	-0.27	0.08	0.14	0.23	0.27	0.08	0.03	-0.02	0.2	0.3	0.01
IMAGE:233365	1p36.13|nt20105136|IMAGE:233365|Hs.142442|H79795|HP1-BP74||HP1-BP74||H79888	1	0.15	0.08	0.21	0.23	0.09	0.11	0.35	-0.03	0.02	0.15	0.05	0.09	0.28	0.13	0.05	0.11	0.3	0.3
IMAGE:855821	1p36.13|nt20110662|IMAGE:855821|Hs.230213|AA664265|ESTs||ESTs, Weakly similar to hypothetical protein FLJ21617; erythroid differentiation-related factor 1 [Homo sapiens] [H.sapiens]||AA664265	1	-0.04	0.16	0.15	0.18	0.05	0.15	0.38	0.18	0.06	0.06	0.07	0.12	0.01	0.44	0.19	0.52		0.53
IMAGE:66335	1p36.13|nt20113311|IMAGE:66335|Hs.182712|T66830|ESTs||ESTs, Weakly similar to hypothetical protein FLJ20294 [Homo sapiens] [H.sapiens]||T66831	1	0.29	0.22	0.17	0.23	0.09	0.2	0.17	0.21	0.01	0.25	0.41	0.11	0.24	0.35	0.29	0.46	0.37	0.11
IMAGE:1544126	1p36.13|nt20116060|IMAGE:1544126|Hs.142442|AA922277|HP1-BP74||HP1-BP74||AA922277	1	0.04	-0.19	-0.06	0.18	-0.08	-0.17	-0.24	-0.41	-0.43	-0.16	-0.17	-0.24	-0.17	-0.25	-0.36	-0.31	-0.16	-0.25
IMAGE:301849	1p36.13|nt20169019|IMAGE:301849|Hs.25732|N92469|EIF4G3||eukaryotic translation initiation factor 4 gamma, 3||W17157||molecular function|translation initiation factor activity|IEA|GO:0003743|GOA|na//biological process|regulation of translational initiation|TAS|GO:0006446|GOA|9418880//biological process|protein biosynthesis|IEA|GO:0006412|GOA|na//cellular component|eukaryotic translation initiation…	1	-0.03	-0.03	0.02	0.17	-0.12	-0.05	0.05	-0.84	-0.15	-0.08	0.02	-0.17	-0.13	-0.04	0.05	0.12	0.03	0
IMAGE:627277	1p36.13|nt20187115|IMAGE:627277|Hs.25732|AA190749|EIF4G3||eukaryotic translation initiation factor 4 gamma, 3||AA191463||molecular function|translation initiation factor activity|IEA|GO:0003743|GOA|na//biological process|regulation of translational initiation|TAS|GO:0006446|GOA|9418880//biological process|protein biosynthesis|IEA|GO:0006412|GOA|na//cellular component|eukaryotic translation initia…	1	-0.01	0.14	0.07	0.12	0.03	0.15	-0.01	0.01	0.07	0.15	0.01	0.04	0.35	-0.01	0.14	-0.04	0.03	0.24
IMAGE:122126	1p36.12|nt20493385|IMAGE:122126|Hs.18377|T98427|ESTs||ESTs||T98484	1	0.03	-0.04	0.08	-0.14	-0.04	0	-0.08	-0.19	-0.22	-0.17	-0.21	-0.06	0.28	-0.08	-0.16	0.07	-0.15	-0.05
IMAGE:50882	1p36.12|nt20579250|IMAGE:50882|Hs.288203|H18427|ESTs||Homo sapiens, clone IMAGE:4845226, mRNA||H18535	1	0.09	-0.04	0.09	-0.04	0.06	-0.04	0.06	-0.12	-0.07	0.01	-0.02	0.16	-0.05	-0.14	0.08	0.17	0.05	0.14
IMAGE:712895	1p36.12|nt20580626|IMAGE:712895|Hs.287115|AA282219|ECE1||endothelin converting enzyme 1||AA282283	1	0.22	0.25	0.39	0.37	0.36	0.22	0.4	0.13	0.08	0.21	0.3	0.2	0.18	0.14	0.43	0.16	0.32	0.55
IMAGE:704290	1p36.12|nt20581533|IMAGE:704290|Hs.287115|AA279429|ECE1||endothelin converting enzyme 1||AA279429||molecular function|zinc ion binding|IEA|GO:0008270|GOA|na//biological process|proteolysis and peptidolysis|IEA|GO:0006508|GOA|na//biological process|cell-cell signaling|NR|GO:0007267|GOA|na//cellular component|integral to membrane|TAS|GO:0016021|GOA|7695628//cellular component|membrane fraction|TAS|…	1	0.03	0.23	0.15	0.41	0.11	0.22	0.22	0.21	0.16	0.17	0.26	0.15	0.17	0.03	0.17	0.04	-0.09	0.29
IMAGE:357091	**IMAGE:357091|1|20793400;2:126947308||Hs.6363||HS6ST1||heparan sulfate 6-O-sulfotransferase 1||W93511	1	-0.04	0.09	0.08	0.17	-0.11	-0.64	-0.77	-1	-0.69	-0.49	-0.47	-0.6	-0.67	-0.48	-0.8	1.45	1.2	0.63
IMAGE:1876879	1p36.12|nt20802039|IMAGE:1876879|Hs.325422|AI273699|DKFZp434D177||hypothetical protein DKFZp434D177||AI273699	1	0.08	-0.04	-0.05	0.15	0.03	0.14	0.28	0.38	0.07	0.41		0.17	0.53	0.54	0.25	-0.09	-0.08	0.06
IMAGE:786239	**IMAGE:786239|1|20817946;1:16040049||Hs.5967||ESTs, Weakly similar to L1 repeat, Tf subfamily, member 18 [Mus musculus] [M.musculus]||AA478452	1	-0.17	0.03	0.02	0.17	0.06	-0.93	-1.08	-0.89	-0.92	-0.82	-1	-0.93	-1.16	-0.99	-1.2	-0.3	-0.4	-0.51
IMAGE:1523144	**IMAGE:1523144|1|20826046;1:16036159||AA909984	1	-0.05	-0.02	-0.02	0.04	-0.09	-0.29	-0.32	-0.13	-0.24	-0.14	-0.41	-0.33	0.35	0.07	0.33	-0.29	0.06	-0.17
IMAGE:1475595	1p36.12|nt20871102|IMAGE:1475595|Hs.250769|AA873885|ALPL||alkaline phosphatase, liver/bone/kidney||AA873885||biological process|skeletal development|TAS|GO:0001501|GOA|9781036//biological process|metabolism|IEA|GO:0008152|GOA|na//cellular component|integral to membrane|IEA|GO:0016021|GOA|na//molecular function|magnesium ion binding|IEA|GO:0000287|GOA|na//molecular function|alkaline phosphatase ac…	1	0.1	0.22	0.37	0.08	0.22	0.25	0.53	0.35	0.27	-0.03	0.28	0.23	-0.11	0.01	0.13	0.2	0.16	0.34
IMAGE:1870125	1p36.12|nt20911737|IMAGE:1870125|Hs.149172|AI245739|ESTs||EST||AI245739	1	-0.14	-0.27	-0.03	0.04	0.04	-0.05	-0.05	-0.13	-0.03	-0.21	-0.24	-0.11	-0.39	-0.04	-0.14	-0.4	-0.37	0.37
IMAGE:971276	1p36.12|nt20957928|IMAGE:971276|Hs.433797|AA682897|RAP1GA1||RAP1, GTPase activating protein 1||AA682897||molecular function|GTPase activator activity|E|GO:0005096|Proteome|1904317//biological process|signal transduction|E|GO:0007165|Proteome|1904317	1	-0.1	0.11	-0.04	0.37	0.01	0.01		0.12	-0.06	0.34	0.2	-0.05	-0.05	-0.09	-0.21	0.36	0.34
IMAGE:1628034	1p36.12|nt21040297|IMAGE:1628034|Hs.334477|AI014525|FLJ23277||FLJ23277 protein||AI014525	1	0.04	-0.01	-0.03	-0.01	0.07	0.07		-0.41	-0.12	0.12	0.16	0.08		0.2	0.15	0.02	0.08	0.52
IMAGE:136874	1p36.12|nt21080069|IMAGE:136874|Hs.101027|R36628|ESTs||ESTs, Weakly similar to YYY1_HUMAN Very very hypothetical protein RMSA-1 [H.sapiens]||R39705	1	-0.01	-0.09	0.15	-0.07	-0.03	0.09	0.2	0.2	0.09	0.05	-0.07	0.09	0.01	0.05	0.17	0.02	0.07	0.13
IMAGE:279519	1p36.12|nt21089549|IMAGE:279519|Hs.334477|N45619|FLJ23277||FLJ23277 protein||N48827	1	-0.17	-0.39	-0.16	-0.32	-0.14	-0.16	-0.25	0.21	-0.29	-0.2	-0.44	-0.16	-0.23	-0.03	-0.31		-0.3	-0.81
IMAGE:51747	1p36.12|nt21100366|IMAGE:51747|Hs.27857|H23047|ESTs||ESTs||H24327	1	0.09	-0.07	0.01	0.06	-0.09	0.14	0.15	0.04	-0.04	-0.06	-0.07	-0.04	0.17	0.28	0.07	-0.07	0.18	-0.28
IMAGE:770059	1p36.12|nt21183948|IMAGE:770059|Hs.211573|AA427561|HSPG2||heparan sulfate proteoglycan 2 (perlecan)||AA427659||molecular function|structural molecule activity|IEA|GO:0005198|GOA|na//cellular component|basement membrane|NR|GO:0005604|GOA|na//cellular component|extracellular space|NR|GO:0005615|GOA|na	1	-0.05	0.32	0.12	0.25	0.18	0.15	0.02	0.04	0.33	0.33	0.05	0.21	0.39	0.33	0.07	0.07	0.13	0.57
IMAGE:2510806	1p36.12|nt21338724|IMAGE:2510806|Hs.425790|AI983454|ELA3B||elastase 3B, pancreatic||AI983454||molecular function|trypsin activity|IEA|GO:0004295|GOA|na//molecular function|pancreatic elastase activity|TAS|GO:0008132|GOA|2460440//biological process|cholesterol metabolism|TAS|GO:0008203|GOA|2826474//biological process|proteolysis and peptidolysis|TAS|GO:0006508|GOA|2826474//biological process|diges…	1	0.08	0.23	0.14	0.19	0.1	0.08	0.15	0.07	0.04	-0.16	-0.17	0.01	-0.02	-0.05	-0.22	0.1	0.07	0.2
IMAGE:328802	1p36.12|nt21340072|IMAGE:328802||W40123|ELA3B||||W45415	1	0.08	0.05	0.04	0.08	0.12	-0.02	0.07	-0.01	-0.08	-0.03	-0.12	0.1	-0.02	-0.21	-0.13	0.14	-0.07	-0.5
IMAGE:2227183	1p36.12|nt21345485|IMAGE:2227183|Hs.388868|AI582999|ESTs||Homo sapiens cDNA FLJ35063 fis, clone PANCR1000086, highly similar to ELASTASE IIIB PRECURSOR (EC 3.4.21.70).||AI582999	1	-0.11	0.15	0.19	0.12	0.13	0.11	0.18	0	0.03	0.02	-0.09	0.11	-0.05	-0.09	-0.16	0.27	0	0.49
IMAGE:1412502	1p36.12|nt21363362|IMAGE:1412502|Hs.181289|AA845167|ELA3A||elastase 3A, pancreatic (protease E)||AA845167||molecular function|trypsin activity|IEA|GO:0004295|GOA|na//molecular function|pancreatic elastase activity|TAS|GO:0008132|GOA|2460440//biological process|cholesterol metabolism|TAS|GO:0008203|GOA|2826474//biological process|proteolysis and peptidolysis|TAS|GO:0006508|GOA|2826474//biological …	1	0	0.14	0.1	0.02	0.03	0			0	-0.13	-0.01	-0.1	-0.04	0.01	-0.24	0.03	-0.1	0.65
IMAGE:264162	1p36.12|nt21387230|IMAGE:264162|Hs.279842|N20480|HSPC157||HSPC157 protein||N25513	1	0.01	-0.08	0.07	-0.11	0.02	-0.12	-0.08	-0.13	-0.1	-0.11	0.02	-0.13	-0.11	-0.17	-0.19	0.56	-0.12	-0.15
IMAGE:859586	**IMAGE:859586|1|21414385;4:22811434||Hs.146409||CDC42||cell division cycle 42 (GTP binding protein, 25kDa)||AA668681	1	-0.05	-0.21	-0.1	-0.16	-0.15	-0.09	-0.43	-0.16	-0.23	-0.16	0.11	-0.08	-0.27	-0.35	-0.51	-0.04		-0.3
IMAGE:365531	**IMAGE:365531|1|21440123;4:22811435||AA009697	1	0.13	-0.1	-0.09	-0.09	-0.1	-0.24	-0.4	-0.36	-0.13	-0.15	-0.01	-0.11	-0.27	-0.44	-0.5		-0.22	-0.06
IMAGE:289832	**IMAGE:289832|1|21453511;4:22811664;5:173212891;||N63172	1	-0.03	-0.08	-0.05	-0.09	0.02	0.03	-0.07	0.09	-0.06		-0.03	0.03	0.07	-0.04	-0.3	-0.2	-0.22	-0.32
IMAGE:854746	**IMAGE:854746|1|21453627;4:22811410||Hs.146409||CDC42||cell division cycle 42 (GTP binding protein, 25kDa)||AA630164	1	0.05	-0.2	-0.07	-0.17	-0.06	-0.12	-0.4	-0.34	-0.19	-0.21	-0.16	-0.05	-0.07	-0.46		-0.56	-0.37	-0.49
IMAGE:1897319	1p36.12|nt21479001|IMAGE:1897319|Hs.25766|AI301280|ESTs||Homo sapiens, clone IMAGE:3690160, mRNA||AI301280	1	0.08	0.07	-0.03	0.17	-0.09	0.05	0.28	0.06	0.06	0.18	0.09	0.16	0.44	0.41	0.31	0.23	0.25	0.24
IMAGE:758435	**IMAGE:758435|1|21479001;8:103732338||AA393937	1	0.08	0.08	0.07	0.24	0.1	0.02	-0.02	-0.27	0.12	0.16	0.15	0.04	0.24	0.14	-0.23	0.14	0.17	0.01
IMAGE:770593	1p36.12|nt21481648|IMAGE:770593|Hs.302428|AA434160|WNT4||wingless-type MMTV integration site family, member 4||AA434160||molecular function|extracellular matrix structural constituent|NAS|GO:0005201|GOA|na//molecular function|signal transducer activity|IEA|GO:0004871|GOA|na//biological process|development|NAS|GO:0007275|GOA|na//biological process|cell-cell signaling|NAS|GO:0007267|GOA|na//cellula…	1	0.03	0.01	-0.02	-0.02	0.04	0.06	0.3	0.12	0.07	0.01	0.27	0.11	-0.06	0.01	0.2	0.21	-0.03	0.2
IMAGE:1909317	1p36.12|nt21483212|IMAGE:1909317|Hs.302428|AI267902|WNT4||wingless-type MMTV integration site family, member 4||AI267902||molecular function|extracellular matrix structural constituent|NAS|GO:0005201|GOA|na//molecular function|signal transducer activity|IEA|GO:0004871|GOA|na//biological process|development|NAS|GO:0007275|GOA|na//biological process|cell-cell signaling|NAS|GO:0007267|GOA|na//cellul…	1	0.09	0.21	0.19	0.37	0.22	0.2	0.87	0.71	-0.18	-0.28	-0.55	-0.05	0.23	-0.65		-0.28	-0.08	0.1
IMAGE:665542	1p36.12|nt21502969|IMAGE:665542|Hs.185029|AA195302|ESTs||Homo sapiens full length insert cDNA clone ZD62C03||AA195420	1	-0.06	0.07	0.1	0.07	0.09	0.06	0.24	0.19	0.16	0.03	0.08	0.07	0.05	0.05	0.24	-0.09	-0.03	0.06
IMAGE:233174	**IMAGE:233174|1|21734246;2:239424152;10:113930967;4:39936527||Hs.118118||ESTs, Weakly similar to hypothetical protein FLJ11267 [Homo sapiens] [H.sapiens]||H75872	1	-0.02	-0.21	-0.1		-0.03	-0.04	-0.03	-0.3	-0.12	-0.04	-0.11	0.02	-0.14	-0.04	-0.15	0.13	-0.15	-0.21
IMAGE:429864	1p36.12|nt21874011|IMAGE:429864|Hs.418966|AA033895|KIAA0478||KIAA0478 gene product||AA033948	1	0.04	-0.13	-0.02	0.01	0.03	-0.07	-0.09	-0.21	0.1	0	0	0.27	-0.01	-0.07	-0.21	0.1	0.06	0.24
IMAGE:1734674	**IMAGE:1734674|1|21884634;6:27175798||Hs.408988||ESTs||AI183535	1	0.19	0.25	-0.03	0.32	0.07	-0.19	-0.26	-0.21	-0.15	0.22	0.27	0.06	0.38	0.32	0.07	0.12	0.3	0.01
IMAGE:1606296	1p36.12|nt21892036|IMAGE:1606296|Hs.418966|AA991178|KIAA0478||KIAA0478 gene product||AA991178	1	0.05	-0.01	0.01		-0.06	-0.06	0.12		-0.06	0.03	-0.03	-0.06	0.15	0.09	-0.06	0.04	0.3	0.17
IMAGE:306375	1p36.12|nt21892130|IMAGE:306375|Hs.418966|N90703|KIAA0478||KIAA0478 gene product||W20115	1	0.03	-0.24	-0.17	-0.22	0.07	-0.12	-0.11	0.42	-0.04	-0.18	-0.06	0.04	-0.25	0.2	0.03	0.09	-0.15	-0.28
IMAGE:1637203	1p36.12|nt21999295|IMAGE:1637203||AI074177|C1QA||||AI792359	1	0.05	0.2	0.1	-0.05	0.05	0.1	0.44	0.35	0.14	-0.03	0.33	0.24	0.06	0.13	-0.01	-0.1	-0.12	0.31
IMAGE:1632252	1p36.12|nt22000721|IMAGE:1632252|Hs.9641|AI005351|C1QA||complement component 1, q subcomponent, alpha polypeptide||AI005351||molecular function|complement activity|TAS|GO:0003811|GOA|9461517//biological process|complement activation, classical pathway|IEA|GO:0006958|GOA|na//biological process|cell-cell signaling|TAS|GO:0007267|GOA|9461517//cellular component|complement component C1q complex|TAS|G…	1	0.07	0.04	-0.07	-0.08	0.07	0.12	0.63	0.65	0.1	-0.09	0.34	0.09	-0.59	0.15	-0.02	-0.17	-0.12	0.57
IMAGE:292833	1p36.12|nt22005354|IMAGE:292833|Hs.94953|N69227|C1QG||complement component 1, q subcomponent, gamma polypeptide||N90491||molecular function|defense/immunity protein activity|NAS|GO:0003793|GOA|9777412//biological process|complement activation, classical pathway|IEA|GO:0006958|GOA|na//biological process|immune response|NAS|GO:0006955|GOA|9777412//cellular component|extracellular|NAS|GO:0005576|GOA…	1	0.27	0.07	0.05	0.06		0.23	0.11	0.15	0.22	0.07	0.18	-0.05	0.15	0.2	0.29	0.11	0.19	0.38
IMAGE:244044	1p36.12|nt22005707|IMAGE:244044|Hs.94953|N38801|C1QG||complement component 1, q subcomponent, gamma polypeptide||N45434||molecular function|defense/immunity protein activity|NAS|GO:0003793|GOA|9777412//biological process|complement activation, classical pathway|IEA|GO:0006958|GOA|na//biological process|immune response|NAS|GO:0006955|GOA|9777412//cellular component|extracellular|NAS|GO:0005576|GOA…	1	-0.04	-0.02	-0.01	-0.06	0.04	0.03	0.34	0.3	0.11	0.09	0.18	0.13	-0.08	0.07	0.27	0.29	-0.01	0
IMAGE:85128	1p36.12|nt22021082|IMAGE:85128|Hs.8986|T71284|C1QB||complement component 1, q subcomponent, beta polypeptide||T71421||molecular function|complement activity|TAS|GO:0003811|GOA|1706597//biological process|complement activation, classical pathway|IEA|GO:0006958|GOA|na//cellular component|complement component C1q complex|TAS|GO:0005602|GOA|1706597	1	0.14	-0.05	0.04	0	0.04	0.04	0.08		0.02	-0.12	-0.04	-0.04	-0.13	-0.05	0.26	-0.07	-0.14	0.1
IMAGE:24067	1p36.12|nt22143622|IMAGE:24067|Hs.125124|R39317|EPHB2||EphB2||T78739||molecular function|transmembrane receptor protein tyrosine kinase activity|P|GO:0004714|Proteome|8589679//biological process|oncogenesis|P|GO:0007048|Proteome|8589679//biological process|signal transduction|P|GO:0007165|Proteome|8589679//cellular component|integral to plasma membrane|P|GO:0005887|Proteome|8589679	1	0.03	0.06	0.16	0.24	0.14	0.09	0.5	0.29	0.23	0.18	0.48	0.2	0.3	-0.02	0.03	0.24	0.29	0.4
IMAGE:2062345	1p36.12|nt22146660|IMAGE:2062345|Hs.125124|AI337308|EPHB2||EphB2||AI337308||molecular function|transmembrane receptor protein tyrosine kinase activity|P|GO:0004714|Proteome|8589679//biological process|oncogenesis|P|GO:0007048|Proteome|8589679//biological process|signal transduction|P|GO:0007165|Proteome|8589679//cellular component|integral to plasma membrane|P|GO:0005887|Proteome|8589679	1	0.5	-0.05	0.12	0.03	0.03	-0.09	-0.05	-0.47	0.16	0.03	0.23	0.21	-0.06	-0.07	0.02	-0.04	0.11	-0.21
IMAGE:345103	1p36.12|nt22276386|IMAGE:345103|Hs.125124|W72792|EPHB2||EphB2||W76439||molecular function|transmembrane receptor protein tyrosine kinase activity|P|GO:0004714|Proteome|8589679//biological process|oncogenesis|P|GO:0007048|Proteome|8589679//biological process|signal transduction|P|GO:0007165|Proteome|8589679//cellular component|integral to plasma membrane|P|GO:0005887|Proteome|8589679	1	0.07	-0.08	0.03	0.03	0.07	-0.05	-0.01	-0.33	0	0.08	0.26	-0.04	0.08	0.02	0.13	0.38	0	0.35
IMAGE:358689	1p36.12|nt22276902|IMAGE:358689|Hs.125124|W96473|EPHB2||EphB2||W96506||molecular function|transmembrane receptor protein tyrosine kinase activity|P|GO:0004714|Proteome|8589679//biological process|oncogenesis|P|GO:0007048|Proteome|8589679//biological process|signal transduction|P|GO:0007165|Proteome|8589679//cellular component|integral to plasma membrane|P|GO:0005887|Proteome|8589679	1	0.12	-0.06	-0.01	-0.15	-0.06	-0.1	0	0.04	-0.23	-0.02	-0.07	-0.12	-0.17	-0.11	0.11	-0.07	-0.16	-0.16
IMAGE:1897272	1p36.12|nt22281453|IMAGE:1897272|Hs.380705|AI301201|ESTs||Homo sapiens cDNA: FLJ22322 fis, clone HRC05532.||AI301201	1	0	-0.8	-0.01	0.14	0.01	0.25	0.1	0.46	0.08	0.17	0.13	0.29	0.13	0.32	-0.01	-0.18	0.13	-0.11
IMAGE:328689	1p36.12|nt22282769|IMAGE:328689|Hs.380705|W40289|ESTs||Homo sapiens cDNA: FLJ22322 fis, clone HRC05532.||W45330	1	-0.01	0.05	0.08	-0.07	0.02	-0.04	0.01	-0.18	-0.06	0.03	-0.12	-0.03	0.15	0.27	0.01	0	-0.09	-0.27
IMAGE:744910	1p36.12|nt22373035|IMAGE:744910||AA625780|ESTs||||AA625780	1	0.06	0.13	-0.08	0.19	0.05	-0.09	-0.06	-0.03	-0.06	0.07	0.08	0.02	0.08	0.08	0.05	0.07	0.14	-0.02
IMAGE:665830	1p36.12|nt22440542|IMAGE:665830|Hs.376349|AA193380|ESTs||Homo sapiens cDNA FLJ37217 fis, clone BRALZ2008763.||AA193381	1	-0.12	0	-0.02	-0.05	0.01	-0.17	-0.22	-0.35	-0.19	-0.08	-0.16	-0.15	-0.3	-0.2	-0.27	-0.26	-0.2	-0.08
IMAGE:214731	1p36.12|nt22443655|IMAGE:214731|Hs.174174|H73679|KIAA0601||KIAA0601 protein||H73731||biological process|electron transport|IEA|GO:0006118|GOA|na	1	0.15	-0.1	-0.06	-0.08	-0.18	0.15	-0.14	-0.33	-0.14	-0.06	-0.07	-0.07	-0.09	-0.12	-0.2	-0.24	-0.14	-0.37
IMAGE:203926	1p36.12|nt22445256|IMAGE:203926|Hs.174174|H56558|KIAA0601||KIAA0601 protein||H56559||biological process|electron transport|IEA|GO:0006118|GOA|na	1	0.03	-0.07	-0.09	-0.15		-0.13	-0.27	-0.25	-0.14	-0.11	-0.09		-0.14	0.04	-0.12	-0.13	-0.14	-0.53
IMAGE:415527	1p36.12|nt22446231|IMAGE:415527|Hs.348515|W78737|LOC148894||hypothetical protein LOC148894||W80376	1	-0.07	0.07	0.08	0.11	0	-0.1	-0.28	-0.25	0.08	0.1	-0.25	0.1	0.08	-0.21	-0.11	0.07	0.18	-0.14
IMAGE:511143	1p36.12|nt22447166|IMAGE:511143|Hs.348515|AA088274|LOC148894||hypothetical protein LOC148894||AA088382	1	0.07	-0.05	0.02	-0.12	-0.02	0.1	0.24	0.48	0.1	-0.05	-0.03	-0.01	-0.11	-0.09	0.11	0.36	0.28	0.59
IMAGE:823887	1p36.12|nt22616653|IMAGE:823887|Hs.99836|AA490486|ESTs||Homo sapiens mRNA; cDNA DKFZp686B0610 (from clone DKFZp686B0610)||AA490708	1	0.21	-0.11	-0.01	-0.12	-0.07	-0.18	-0.14	0.15	-0.18	-0.22	-0.01	-0.17	-0.25	0.18	-0.01	0.1	-0.11	-0.39
IMAGE:128738	1p36.12|nt22654787|IMAGE:128738|Hs.446354|R09980|ESTs||ESTs, Moderately similar to JC1170 transcription elongation factor SII - human [H.sapiens]||R16726||molecular function|transcription factor activity|IEA|GO:0003700|GOA|na//biological process|transcription|IEA|GO:0006350|GOA|na//biological process|regulation of transcription, DNA-dependent|IEA|GO:0006355|GOA|na//cellular component|nucleus|IEA|…	1	0.19	0.2	0.18	0.28	0.06	0.03	-0.06	0.32	0.1	0.33	0.15	0.07	0.29	0.15	0.19	0.31	0.36	0.15
IMAGE:62232	1p36.12|nt22702170|IMAGE:62232|Hs.8412|T40284|ESTs||Homo sapiens cDNA FLJ10984 fis, clone PLACE1001810.||T41149	1	-0.19	-0.13	-0.1	-0.05	-0.09	-0.11	-0.37	-0.53	-0.1	-0.04	-0.05	-0.1	-0.02	-0.39	-0.26	-0.32	-0.15	0.08
IMAGE:453790	1p36.12|nt22707061|IMAGE:453790|Hs.15265|AA779191|HNRPR||heterogeneous nuclear ribonucleoprotein R||AA779191||molecular function|heterogeneous nuclear ribonucleoprotein|TAS|GO:0008436|GOA|9421497//molecular function|RNA binding|TAS|GO:0003723|GOA|9421497//biological process|mRNA processing|TAS|GO:0006397|GOA|9421497//cellular component|nucleus|TAS|GO:0005634|GOA|9421497//cellular component|ribonu…	1	-0.09	-0.32	-0.3	-0.5	-0.16	-0.14	-0.36	-0.3	-0.22	-0.32	-0.09	-0.26	-0.28	-0.09	-0.49	0	-0.41	-0.54
IMAGE:842861	1p36.12|nt22707264|IMAGE:842861|Hs.15265|AA486402|HNRPR||heterogeneous nuclear ribonucleoprotein R||AA486402||molecular function|heterogeneous nuclear ribonucleoprotein|TAS|GO:0008436|GOA|9421497//molecular function|RNA binding|TAS|GO:0003723|GOA|9421497//biological process|mRNA processing|TAS|GO:0006397|GOA|9421497//cellular component|nucleus|TAS|GO:0005634|GOA|9421497//cellular component|ribonu…	1	0.14	-0.04	-0.06	0.08	0.01	0.12	0.14	-0.24	-0.12	0.02	0.16	-0.06	0.28	0.14	0.25	0.26	0.12	0.38
IMAGE:1374851	1p36.12|nt22731715|IMAGE:1374851|Hs.277190|AA947360|ESTs||EST, Weakly similar to neuronal thread protein [Homo sapiens] [H.sapiens]||AI732865	1	0.1	0.11	0.27	0.17	0.14	0.16	0.1	-0.13	-0.03	0.1	-0.01	0.12	0.2	-0.09	0.18	0.19	0.31	-0.01
IMAGE:196824	1p36.12|nt22756927|IMAGE:196824||R92852|ESTs||||R93068	1	0.11	0.06	-0.07	0.29	-0.11	-0.13	0	-0.14	-0.27	0.11	0.38	-0.12	0.2	0.13	0.1	0.4	0.21	0.49
IMAGE:309368	**IMAGE:309368|1|22843866;2:153218415;4:74216806;5:176682546;7:70190109;9:96340567||W40469	1	0.18	0.18	0.19	0.22	0.2	0.16	0.21	0.19	0.29	0.34	0.35	0.3	0.29	0.25	0.23	0.21	0.28	0.2
IMAGE:1931537	1p36.12|nt22954916|IMAGE:1931537|Hs.156737|AI350724|ESTs||ESTs||AI350724	1	-0.48			0.58	0.01	-0.06	-0.03	0.13	-0.29	0.32	0.06	-0.07		0.36	-0.07			0.15
IMAGE:756405	1p36.12|nt22955408|IMAGE:756405|Hs.76884|AA482119|ID3||inhibitor of DNA binding 3, dominant negative helix-loop-helix protein||AA482119||molecular function|transcription co-repressor activity|TAS|GO:0003714|GOA|8437843//biological process|development|TAS|GO:0007275|GOA|1628620//cellular component|nucleus|IEA|GO:0005634|GOA|na	1	0.04	0.56	0.12	0.46	0.03	0.25	0.31	-0.11	-1.92	0.25	0.61	-0.06	0.3	0.36	0.02	0.46	0.37	-0.74
IMAGE:756403	**IMAGE:756403|1|22956209;19:56130008||Hs.76884||ID3||inhibitor of DNA binding 3, dominant negative helix-loop-helix protein||AI821659||molecular function|transcription co-repressor activity|TAS|GO:0003714|GOA|8437843//biological process|development|TAS|GO:0007275|GOA|1628620//cellular component|nucleus|IEA|GO:0005634|GOA|na	1	0.13	0.18	0.3	0.3	0.18	0.21	0.21	-0.08	0.18	0.21	0.27	0.18	0.18	-0.06	0.26	0.31	0.3	0.24
IMAGE:869450	1p36.12|nt23090083|IMAGE:869450|Hs.388664|AA680244|RPL11||ribosomal protein L11||AA680244||molecular function|structural constituent of ribosome|TAS|GO:0003735|GOA|7748210//biological process|protein biosynthesis|TAS|GO:0006412|GOA|7748210//cellular component|cytosolic large ribosomal subunit (sensu Eukarya)|TAS|GO:0005842|GOA|7748210//cellular component|ribosome|IEA|GO:0005840|GOA|na//cellular c…	1	0.28	-0.1	0.01	-0.05	0.01	-0.06	-0.03	-0.41	-0.01	-0.02	-0.06	-0.02	0.39	0.24	0.2	0.05	0.02	-0.41
IMAGE:415773	1p36.12|nt23099439|IMAGE:415773|Hs.290914|W84860|ESTs||ESTs||W84861	1	0.28	0.02	0.18	0.04	0.15	-0.04	0.47		-0.06	0.12	0	-0.03	-0.14	0.2	0.27	0.37	0.2	0.63
IMAGE:526657	1p36.12|nt23140940|IMAGE:526657|Hs.155202|AA128607|TCEB3||transcription elongation factor B (SIII), polypeptide 3 (110kDa, elongin A)||AA133129||molecular function|protein binding|TAS|GO:0005515|GOA|7660129//molecular function|transcriptional elongation regulator activity|NR|GO:0003711|GOA|na//biological process|transcription|IEA|GO:0006350|GOA|na//biological process|regulation of transcription f…	1	-0.46	-0.17	-0.09	-0.14	-0.02	-0.18	-0.4	-0.59	-0.12	-0.07	-0.23	-0.13	0.31	0.28	0.02	-0.12	0.16	0.1
IMAGE:2062670	1p36.12|nt23148563|IMAGE:2062670|Hs.155202|AI344128|TCEB3||transcription elongation factor B (SIII), polypeptide 3 (110kDa, elongin A)||AI344128||molecular function|protein binding|TAS|GO:0005515|GOA|7660129//molecular function|transcriptional elongation regulator activity|NR|GO:0003711|GOA|na//biological process|transcription|IEA|GO:0006350|GOA|na//biological process|regulation of transcription …	1	0.26	0.09	-0.03	0.15	-0.02	0.06	0.06	0.13	0.01	0.14	0.07	0	0.28	0.3	0.01	0.23	0.2	-0.06
IMAGE:257372	1p36.12|nt23158078|IMAGE:257372|Hs.15535|N27165|ESTs||Homo sapiens clone 24582 mRNA sequence||N39910	1	-0.14	-0.09	0.01	-0.11	0.08	-0.03	0.18	0.25	-0.05	-0.04	-0.06	-0.01	0.01	0	0.13	-0.16	-0.13	0.09
IMAGE:74283	1p36.12|nt23175866|IMAGE:74283|Hs.31819|T53976|HT014||HT014||T55236	1	0.15	0.08	0.07	0.25	0.13	0.11	0.09	-0.1	-0.02	0.18	0.04	0.05	0.08	0.27	0.21	0.23	0.19	0.07
IMAGE:878152	1p36.12|nt23176913|IMAGE:878152|Hs.31819|AA775431|HT014||HT014||AA775431	1	0.07	0.13	-0.12	0.06	0.02	0.04	0.26	0.26	0.02	0.01	0.1	-0.08	0.1	0.18	0.25	0.09	0.07	0.14
IMAGE:32641	**IMAGE:32641|1|23188624;3:42940897;6:33330095;||R43164	1	-0.32	0.37	0.19	0.4	0		0.41	0.53	0.1			-0.04	0.13	0.05	0.33	0.09	0.18	0.69
IMAGE:826363	**IMAGE:826363|1|23192417;6:33328951||Hs.283655||LYPLA2||lysophospholipase II||AA521038||molecular function|catalytic activity|IEA|GO:0003824|GOA|na	1	0.11	0.2	0.06	0.28	0.08	-0.03	0.31	0.16	-0.08	0.15	0.22	0.06	0.39	0.34	0.27	0.34	0.18	0.04
IMAGE:711768	1p36.12|nt23193068|IMAGE:711768|Hs.76057|AA280832|GALE||galactose-4-epimerase, UDP-||AA281030||molecular function|UDP-glucose 4-epimerase activity|NR|GO:0003978|GOA|na//biological process|nucleotide-sugar metabolism|IEA|GO:0009225|GOA|na//biological process|galactose metabolism|IEA|GO:0006012|GOA|na//biological process|carbohydrate metabolism|IEA|GO:0005975|GOA|na//molecular function|isomerase ac…	1	0.14	-0.2	0	0.06	-0.03	0	0.02	0.06	-0.01	-0.13	0.02	0.06	-0.14	-0.03	0.01	-0.14	-0.01	-0.26
IMAGE:838366	1p36.12|nt23199354|IMAGE:838366|Hs.831|AA457172|HMGCL||3-hydroxymethyl-3-methylglutaryl-Coenzyme A lyase (hydroxymethylglutaricaciduria)||AA458779||biological process|amino acid metabolism|NR|GO:0006520|GOA|na//biological process|energy pathways|NR|GO:0006091|GOA|na//cellular component|mitochondrial matrix|NR|GO:0005759|GOA|8102917//molecular function|hydroxymethylglutaryl-CoA lyase activity|IEA|…	1	0.01	0.2	0.02	0.15	0.07	0.13	0.54	0.25	0.08	0.19	0.17	0.18	0.28	0.35		0.1	0.24
IMAGE:1560295	1p36.12|nt23206791|IMAGE:1560295||AA948410|ESTs||AI793111||biological process|amino acid metabolism|NR|GO:0006520|GOA|na//biological process|energy pathways|NR|GO:0006091|GOA|na//cellular component|mitochondrial matrix|NR|GO:0005759|GOA|8102917//molecular function|hydroxymethylglutaryl-CoA lyase activity|IEA|GO:0004419|GOA|na//molecular function|lyase activity|IEA|GO:0016829|GOA|na	1	0.06	0.06	-0.12	-0.02	-0.04	0	0.2	0.15	-0.07	0.17	0.22	-0.08	0.12	0.34	0.13	0.04	-0.03	0.1
IMAGE:1457295	1p36.12|nt23207006|IMAGE:1457295||AA911855|ESTs||AI791400||biological process|amino acid metabolism|NR|GO:0006520|GOA|na//biological process|energy pathways|NR|GO:0006091|GOA|na//cellular component|mitochondrial matrix|NR|GO:0005759|GOA|8102917//molecular function|hydroxymethylglutaryl-CoA lyase activity|IEA|GO:0004419|GOA|na//molecular function|lyase activity|IEA|GO:0016829|GOA|na	1	0.14	0.17	0.01		0.01	-0.01	0.23	0.28	-0.07	0.25	0.37	0.07	0.34	0.38	0.2	0.11	0.22	0.26
IMAGE:308437	1p36.12|nt23242552|IMAGE:308437|Hs.576|N95761|FUCA1||fucosidase, alpha-L- 1, tissue||W24873||molecular function|alpha-L-fucosidase activity|TAS|GO:0004560|GOA|4074382//biological process|carbohydrate metabolism|IEA|GO:0005975|GOA|na//cellular component|lysosome|NR|GO:0005764|GOA|na//cellular component|cytoplasm|TAS|GO:0005737|GOA|4074382//molecular function|hydrolase activity, acting on glycosyl …	1	-0.2	0.06	-0.08	-0.11	-0.01	0.05	-0.24	-0.14	-0.01	-0.21	-0.01	-0.04	-0.27	-0.06	-0.01	-0.02	-0.03	0.25
IMAGE:1839520	**IMAGE:1839520|1|23251307;3:107272303;4:175753139;7:47645936;X:125831504;||Hs.385617||Homo sapiens, clone IMAGE:5263311, mRNA||AI208285	1	0.28	0.21	0.22	0.21	0.29	0.6	0.76	0.82	0.48	0.46	0.49	0.44	0.39	0.47	0.53	-0.74	-0.8	-0.81
IMAGE:2121293	1p36.12|nt23271224|IMAGE:2121293|Hs.73037|AI492725|CNR2||cannabinoid receptor 2 (macrophage)||AI492725||molecular function|cannabinoid receptor activity|TAS|GO:0004949|GOA|8679694//biological process|G-protein signaling, coupled to cyclic nucleotide second messenger|TAS|GO:0007187|GOA|8679694//biological process|behavior|TAS|GO:0007610|GOA|7556170//biological process|immune response|TAS|GO:000695…	1	0.08	-0.04	-0.08	0.07	-0.07	0.08	0.08	0.18	-0.05	-0.04	0.02	-0.04	0.08	0.18	0.07	0.05	0.02	-0.11
IMAGE:773639	**IMAGE:773639|1|23299786;14:99706461||Hs.7367||BTBD6||BTB (POZ) domain containing 6||AA431887	1	0.13	-0.21	-0.11	-0.2	-0.14	-0.22	-0.07	-0.24	-0.23		-0.13	0.08	0.07	-0.11	0.18	-0.03	-0.08	0.03
IMAGE:356863	1p36.12|nt23357247|IMAGE:356863|Hs.7862|W84627|FLJ20312||hypothetical protein FLJ20312||W84627||molecular function|receptor activity|IEA|GO:0004872|GOA|na	1	0.26	0.11	-0.06	0.26	0.04	-0.15	-0.17	-0.21	-0.14	-0.11	-0.24	-0.2	-0.05	-0.11	-0.14		-0.01	-0.11
IMAGE:868282	1p36.12|nt23357259|IMAGE:868282|Hs.7862|AA633957|FLJ20312||hypothetical protein FLJ20312||AA633957||molecular function|receptor activity|IEA|GO:0004872|GOA|na	1	0.12	0.06	0.06	0.06	0.05	0.01	0	-0.37	-0.02	0.03	0.19	0.12	0.2	0.08	0.02		0.74	0.36
IMAGE:283088	1p36.12|nt23362230|IMAGE:283088|Hs.3530|N51307|FUSIP1||FUS interacting protein (serine-arginine rich) 1||N51307||molecular function|pre-mRNA splicing factor activity|E|GO:0008248|Proteome|9774382//biological process|mRNA processing|E|GO:0006397|Proteome|9774382//biological process|spliceosome assembly|E|GO:0000245|Proteome|9774382//cellular component|nucleus|NR|GO:0005634|Proteome|na	1	-0.07	-0.03	-0.13	0.02	-0.03	0	-0.35	-0.38	0.08	0.06	-0.02	0.04	-0.25	-0.21	-0.79	-0.14	-0.16	-0.35
IMAGE:257504	1p36.12|nt23363867|IMAGE:257504|Hs.3530|N30285|FUSIP1||FUS interacting protein (serine-arginine rich) 1||N42006||molecular function|pre-mRNA splicing factor activity|E|GO:0008248|Proteome|9774382//biological process|mRNA processing|E|GO:0006397|Proteome|9774382//biological process|spliceosome assembly|E|GO:0000245|Proteome|9774382//cellular component|nucleus|NR|GO:0005634|Proteome|na	1	0.04	-0.3	-0.2	-0.27	-0.18	0.08	-0.13	0.44	-0.16	0	0.09	-0.1	0.06	-0.14	0.03	0	0.01	-0.29
IMAGE:2179874	1p36.12|nt23364897|IMAGE:2179874|Hs.3530|AI568863|FUSIP1||FUS interacting protein (serine-arginine rich) 1||AI568863||molecular function|pre-mRNA splicing factor activity|E|GO:0008248|Proteome|9774382//biological process|mRNA processing|E|GO:0006397|Proteome|9774382//biological process|spliceosome assembly|E|GO:0000245|Proteome|9774382//cellular component|nucleus|NR|GO:0005634|Proteome|na	1	0.15	0.14	0.17	0.55	0	0.09	-0.06	-0.13	0.09	0.14	-0.01	0.08	0.23	-0.12	-0.09	0.06	0.14	0.01
IMAGE:47096	1p36.12|nt23366502|IMAGE:47096|Hs.3530|H11042|FUSIP1||FUS interacting protein (serine-arginine rich) 1||H11130||molecular function|pre-mRNA splicing factor activity|E|GO:0008248|Proteome|9774382//biological process|mRNA processing|E|GO:0006397|Proteome|9774382//biological process|spliceosome assembly|E|GO:0000245|Proteome|9774382//cellular component|nucleus|NR|GO:0005634|Proteome|na	1	0.06	0.05	-0.03	0.09	0.1	-0.06	0.27	-0.14	-0.01	-0.05	-0.05	0.01	0.05	-0.06	0.15	0.01	0.15	0.72
IMAGE:868196	1p36.12|nt23366503|IMAGE:868196|Hs.3530|AA633847|FUSIP1||FUS interacting protein (serine-arginine rich) 1||AA633847||molecular function|pre-mRNA splicing factor activity|E|GO:0008248|Proteome|9774382//biological process|mRNA processing|E|GO:0006397|Proteome|9774382//biological process|spliceosome assembly|E|GO:0000245|Proteome|9774382//cellular component|nucleus|NR|GO:0005634|Proteome|na	1	-0.15	-0.18	-0.06	-0.16	-0.07	-0.02			-0.01	0.03	-0.09	0.03	-0.09	-0.44		-0.14	-0.33
IMAGE:43179	**IMAGE:43179|1|23429496;10:19747650;11:95214491;6:126123052;12:110651672;22:13015524;14:13583621;15:76199479;X:20561312;9:44071038;Y:26739270;16:68301752;18:44133390;19:7933894||H05039	1	0.35	0.18	0.1			0.07	0.23	0.22			0.32		0.41	0.24	0.38	0.52	0.37	0.26
IMAGE:1932356	1p36.12|nt23452269|IMAGE:1932356|Hs.174497|AI266217|FLJ35961||hypothetical protein FLJ35961||AI266217	1	-0.32	0.49	0.26	0.2	0.13	0.24	-0.11	0.41	-0.07	0.21		0.12		0.13	0			0.09
IMAGE:587595	1p36.12|nt23516005|IMAGE:587595|Hs.110915|AA132964|IL22RA1||interleukin 22 receptor, alpha 1||AA133044||molecular function|receptor activity|IEA|GO:0004872|GOA|na//cellular component|membrane|IEA|GO:0016020|GOA|na//molecular function|hematopoietin/interferon-class (D200-domain) cytokine receptor activity|IEA|GO:0004896|GOA|na	1	0.23	0.05	0.08	0.15	0.1	0.09	0.2	0.35	-0.06		-0.03	0.04	0.17	-0.01	0.31	0.52	0.26	0.58
IMAGE:666359	1p36.12|nt23547903|IMAGE:666359|Hs.50743|AA232206|ESTs||ESTs||AA232206	1	-0.21	-0.28	-0.18	-0.34	-0.17	-0.22	-0.1	-0.15	-0.21	-0.1	-0.23	-0.15	-0.37	-0.17	-0.21	-0.21	-0.23	-0.34
IMAGE:999813	1p36.12|nt23550386|IMAGE:999813|Hs.386334|AA552482|IL28RA||interleukin 28 receptor, alpha (interferon, lambda receptor)||AI821517	1	0.11	-0.17	-0.03	0.17	-0.08	-0.09			-0.01	0.04		0					-0.18
IMAGE:1639207	1p36.12|nt23719939|IMAGE:1639207|Hs.131136|AI017149|ESTs||EST||AI017149	1	0.08	-0.01	-0.11	0.11	-0.02	-0.03	0.01	0.37	0.06	-0.08	-0.07	0.05	-0.06	0.28	-0.03	-0.21	-0.21	-0.12
IMAGE:1706740	1p36.12|nt23753227|IMAGE:1706740|Hs.44493|AI146799|LOC90529||hypothetical protein LOC90529||AI146799	1	0.17	0.05	0.05	0.21	0.07	-0.02	0.1	-0.12	0.04	0.05	0.06	0	0.08	0.12	0.04	0.03	0	-0.11
IMAGE:266295	1p36.12|nt23753229|IMAGE:266295||N26531|ESTs||||N35642	1	-0.04	0.11	-0.06	0.01	0.27		-0.09	0.57	0.06		-0.11	0	-0.32	0.39	0.21		0.07	0.27
IMAGE:1707199	1p36.12|nt23787029|IMAGE:1707199|Hs.405497|AI097280|ESTs||ESTs||AI097280	1	0.06	-0.07	-0.04	-0.11	-0.03	-0.1	0.24	0.3	-0.12	-0.07	0.11	-0.11	0.01	0.25	-0.07	-0.08	-0.13	-0.2
IMAGE:322213	1p36.12|nt23815777|IMAGE:322213|Hs.13804|W37905|DJ462O23.2||hypothetical protein dJ462O23.2||W37965	1	0.29	0.07	0.13	0.19	0.1	-0.01	0.01	-0.28	0.15	0.25	0.15	0.15	0.08	0.09	0.13	0.18	0.3	0.12
IMAGE:1567157	1p36.12|nt23818240|IMAGE:1567157|Hs.13804|AI088001|DJ462O23.2||hypothetical protein dJ462O23.2||AI088001	1		-0.13	0.04	0.14	0.05	-0.04	0.17	0.21	-0.06	0.04	0.21		0.03	-0.09	-0.13	-0.19	0.07	0.21
IMAGE:1927339	1p36.12|nt23865605|IMAGE:1927339|Hs.13804|AI346986|DJ462O23.2||hypothetical protein dJ462O23.2||AI346986	1	-0.15	0	-0.1	-0.02	-0.02	0.13	-0.09	-0.21	0.01	0.08	-0.14		0.15	-0.04	-0.3	-0.12	0.14	-0.31
IMAGE:738970	1p36.12|nt23868777|IMAGE:738970|Hs.13804|AA421769|DJ462O23.2||hypothetical protein dJ462O23.2||AA421769	1	-0.09	0.19	0.13	0.16	0.01	0.07	0.08	0.35	0.07	0.02	0.11	0	0.26	0.33	0.23	0.24	0.27
IMAGE:183110	**IMAGE:183110|1|23887005;2:62947978;4:89584431;12:38556670;6:141352328;||Hs.175951||ESTs||H42960	1	0.22	-0.02	-0.03	0.09	-0.04	-0.16	0.09	0.02	-0.02	-0.06	-0.07	-0.09	0.01	-0.01	0.15	-0.12	0.02	0.02
IMAGE:132828	1p36.11|nt23927546|IMAGE:132828|Hs.129319|R26919|DSCR1L2||Down syndrome critical region gene 1-like 2||R27172||molecular function|RNA binding|TAS|GO:0003723|GOA|10756093//biological process|embryogenesis and morphogenesis|TAS|GO:0007345|GOA|10756093//biological process|calcium-mediated signaling|IEA|GO:0019722|GOA|na	1	-0.04	-0.01	-0.03	-0.08	-0.06	-0.09	-0.25	0.13	-0.09	-0.05	-0.11	-0.1	0.01	-0.02	-0.06	-0.1	-0.06	-0.33
IMAGE:1704945	1p36.11|nt23932794|IMAGE:1704945|Hs.129319|AI160949|DSCR1L2||Down syndrome critical region gene 1-like 2||AI160949||molecular function|RNA binding|TAS|GO:0003723|GOA|10756093//biological process|embryogenesis and morphogenesis|TAS|GO:0007345|GOA|10756093//biological process|calcium-mediated signaling|IEA|GO:0019722|GOA|na	1	0.03	0.23	0.07	0.09	0.13	0.1	0.02	-0.12	0.12	0.03	-0.01	0.16	0.18	0.2	-0.07	0.06	-0.06	0.35
IMAGE:346915	1p36.11|nt23934979|IMAGE:346915|Hs.22380|W79122|ESTs||Homo sapiens full length insert cDNA clone ZD79H10||W79919	1	-0.06	0.12	0.01	0.08			0.57	0.49	-0.14	0.04	0	0.11	-0.12	0.28		0.1	0.1	1
IMAGE:415079	1p36.11|nt23941559|IMAGE:415079|Hs.103245|W93227|ESTs||EST||W93227	1	0.02	0.1	0.06	0	0.06	0.08	0.07	0.2	0.09	0.07	0.15	0	0.17	0.14	0.03	0.21	0.04	0.14
IMAGE:132623	1p36.11|nt24004736|IMAGE:132623|Hs.24005|R26010|ESTs||ESTs, Weakly similar to hypothetical protein FLJ11267 [Homo sapiens] [H.sapiens]||R26813	1	0.13	0.26	0.14	0.28	0.12	-0.09	-0.14	0.11	0.06	0.33	0.18	0.07	0.36	0.15	-0.03	0.32	0.29	-0.06
IMAGE:1566311	1p36.11|nt24027946|IMAGE:1566311||AI123635|ESTs||||AI123635	1	-0.07	0.25	0.17	0.28	0.16	0.18	0.17	0.23	0.02	0.35	0.06	0.1	0.42	0.2	0.34	0.09	0.3	0.01
IMAGE:132395	**IMAGE:132395|1|24039552;8:128104195||Hs.18192||SRRM1||serine/arginine repetitive matrix 1||R26536	1	0.08		-0.13		0.02	-0.11	-0.01	-0.22	-0.01	0.13	0.08	-0.06	0.21	0.26	0.09	-0.3	-0.33	0.01
IMAGE:1558411	**IMAGE:1558411|1|24068811;8:128104321||Hs.18192||SRRM1||serine/arginine repetitive matrix 1||AA976063	1	0.09	0.13	-0.01	0.1	0.09	0.1	-0.06	0.27	-0.01	0.25	-0.01	0.1	0.26	0.53	0.03	-0.45	-0.16	-0.78
IMAGE:566498	1p36.11|nt24148049|IMAGE:566498|Hs.426470|AA149836|ESTs||ESTs||AI733847	1	0.32	0.39	0.06	0.4	0.11	-0.02	-0.37	0.11	-0.04	0.19	0.26	-0.06	0.38	0.66	0.12	0.4	0.4	-0.01
IMAGE:448085	**IMAGE:448085|1|24209676;9:22948828;X:39185036;||Hs.25035||CLIC4||chloride intracellular channel 4||AA702702||molecular function|voltage-gated chloride channel activity|IEA|GO:0005247|GOA|na//biological process|chloride transport|IEA|GO:0006821|GOA|na//biological process|ion transport|IEA|GO:0006811|GOA|na//cellular component|membrane|IEA|GO:0016020|GOA|na	1	-0.03		0.1	0.08	0.07	0.59	0.57	0.75	0.47	0.62	0.35	0.3	0.35	0.46	0.6	0.44	0.54	0.93
IMAGE:1559001	**IMAGE:1559001|1|24237105;9:22947943||Hs.25035||CLIC4||chloride intracellular channel 4||AA917861||molecular function|voltage-gated chloride channel activity|IEA|GO:0005247|GOA|na//biological process|chloride transport|IEA|GO:0006821|GOA|na//biological process|ion transport|IEA|GO:0006811|GOA|na//cellular component|membrane|IEA|GO:0016020|GOA|na	1	-0.07	-0.03	-0.09	-0.18	-0.03	0.16	-0.29	0.05	0.13	0.05	0.22	0	0.06	-0.03	-0.13	0.24	0.18	0.21
IMAGE:868472	**IMAGE:868472|1|24238941;5:181123047||Hs.25035||CLIC4||chloride intracellular channel 4||AA634261||molecular function|voltage-gated chloride channel activity|IEA|GO:0005247|GOA|na//biological process|chloride transport|IEA|GO:0006821|GOA|na//biological process|ion transport|IEA|GO:0006811|GOA|na//cellular component|membrane|IEA|GO:0016020|GOA|na	1	-0.01	0.02	-0.1	-0.16	0.02	-0.04	-0.31	-0.08	0.01	-0.2	-0.08	-0.05	-0.1	-0.41	-0.5	-0.04	-0.12	-0.3
IMAGE:358842	1p36.11|nt24294736|IMAGE:358842|Hs.170019|W94742|RUNX3||runt-related transcription factor 3||W94743||molecular function|ATP binding|NAS|GO:0005524|GOA|7835892//molecular function|DNA binding|NAS|GO:0003677|GOA|na//biological process|regulation of transcription, DNA-dependent|NAS|GO:0006355|GOA|7622058//biological process|cell proliferation|NAS|GO:0008283|GOA|na//cellular component|nucleus|NAS|GO:…	1	0.02	0.04	-0.1	0.16	-0.01	-0.15	-0.01	-0.16	-0.16	0.02	-0.16	-0.15	-0.01	0.13	0.06	-0.22	-0.08	-0.52
IMAGE:291478	1p36.11|nt24294784|IMAGE:291478|Hs.170019|N67778|RUNX3||runt-related transcription factor 3||N67778||molecular function|ATP binding|NAS|GO:0005524|GOA|7835892//molecular function|DNA binding|NAS|GO:0003677|GOA|na//biological process|regulation of transcription, DNA-dependent|NAS|GO:0006355|GOA|7622058//biological process|cell proliferation|NAS|GO:0008283|GOA|na//cellular component|nucleus|NAS|GO:…	1	-0.12	-0.13	-0.14	-0.18	-0.15	-0.05	0.05	0.17	-0.01	-0.08	-0.21	-0.12	0	-0.26	0.12	-0.5	-0.12	0.11
IMAGE:204638	1p36.11|nt24617556|IMAGE:204638|Hs.20013|H56931|P29||GCIP-interacting protein p29||H57022||molecular function|protein binding|NAS|GO:0005515|GOA|na//biological process|biological_process unknown|ND|GO:0000004|GOA|na//cellular component|nucleus|NAS|GO:0005634|GOA|na	1	-0.15	0.13	0.13	0.04	0.01	0.19	0.13	0.29	0.03	0.02	0.07	0.12	-0.19	-0.27	-0.34	-0.19	-0.36	-0.4
IMAGE:49546	1p36.11|nt24617903|IMAGE:49546|Hs.20013|H15429|P29||GCIP-interacting protein p29||H15484||molecular function|protein binding|NAS|GO:0005515|GOA|na//biological process|biological_process unknown|ND|GO:0000004|GOA|na//cellular component|nucleus|NAS|GO:0005634|GOA|na	1	-0.01	0.15	0.1	0	-0.02	0.01	0.02	-0.26	0.02	-0.05	0.17	0.03	0.02	0	-0.19	0.16	0.08	0.17
IMAGE:1568586	**IMAGE:1568586|1|24637466;3:173118491||AI793296	1	-0.04	0.04	-0.13	0.17	-0.03	-0.17	-0.31	-0.09	-0.25	0.07	0.17	-0.15	0.24	0.08	-0.59	0.31	0.4	-0.03
IMAGE:825394	1p36.11|nt24637472|IMAGE:825394|Hs.8084|AA504250|DJ465N24.2.1||hypothetical protein dJ465N24.2.1||AA504250	1	-0.25	0.2	0.08	0.45	-0.06	-0.1	0.04	-0.16	-0.18	0.16	0.33	-0.04	0.23	0.21		0.35	0.24	1.08
IMAGE:244347	1p36.11|nt24669763|IMAGE:244347|Hs.107979|N54817|SMP1||small membrane protein 1||N75741||cellular component|integral to membrane|IEA|GO:0016021|GOA|na	1	-0.02	-0.2	-0.1	-0.06	-0.07	-0.18	-0.09	-0.03	-0.33	0.04	-0.19	-0.14	-0.02	0.11	-0.17	-0.1	0.29	-0.61
IMAGE:741379	1p36.11|nt24670677|IMAGE:741379|Hs.107979|AA402766|SMP1||small membrane protein 1||AA402766||cellular component|integral to membrane|IEA|GO:0016021|GOA|na	1	-0.44	0.07		0.03	0.04	0.14			0.01	-0.05		-0.03		0.1		0.02	0.07	0.7
IMAGE:247103	1p36.11|nt24671073|IMAGE:247103|Hs.278994|N53959|RHCE||Rhesus blood group, CcEe antigens||N59044||molecular function|blood group antigen|P|GO:0005555|Proteome|1438298//biological process|transport|IEA|GO:0006810|NCBI|na//cellular component|integral to plasma membrane|P|GO:0005887|Proteome|1438298//cellular component|plasma membrane|NR|GO:0005886|Proteome|na//molecular function|ammonium transporte…	1	-0.12	-0.16	0.02	0.1	-0.29	0.24	0.39	0.17	-0.04	0.16	0.31	0.03	-0.17	0.01	0.83		-0.54	-0.43
IMAGE:120383	**IMAGE:120383|1|24676979;5:79645867||T96036	1	0.16	0.26	0.25	0.26	0.22	0.24	0.1	0.42	0.36	0.4	0.19	0.25	0.13	-0.19	0.04	-0.07	0.13	0.27
IMAGE:241539	1p36.11|nt24679775|IMAGE:241539|Hs.14208|H90508|ESTs||ESTs, Weakly similar to hypothetical protein FLJ20489 [Homo sapiens] [H.sapiens]||H90603	1	0.05	-0.2	-0.04		-0.18	0.14	0.5	0.35	0.28	0.35	0.43	0.37	0.08	0.08	0.29	0.03	-0.23	0.15
IMAGE:786281	1p36.11|nt24712888|IMAGE:786281|Hs.269364|AA451850|ESTs||ESTs||AA452051	1	0.17	-0.11	-0.06	0.25	-0.28	0.45	0.83	0.6	0.25	0.61	0.6	0.38	-0.05	0.51	0.96	-0.38	-0.31	-0.81
IMAGE:40042	**IMAGE:40042|1|24739652;17:78050350||Hs.189782||FLJ10747||hypothetical protein FLJ10747||R53973	1	-0.1	0.18	0.09	0.18	0.04	0.13	0.35	0.39	0.14	0.18	0.04		0	0.31	0.66	0.24	0.2	0.44
IMAGE:1187808	1p36.11|nt24780857|IMAGE:1187808|Hs.328690|AA662117|ESTs||EST||AI821809	1	0.21	0.18	0.15	0.27	0.28	0.14	0.55	0.1	0.21	0.28	0.28	0.09	0.21	0.3	0.62	0.3	0.29	0.8
IMAGE:823909	1p36.11|nt24909368|IMAGE:823909|Hs.184482|AA490503|ARH||LDL receptor adaptor protein||AA490503	1	-0.14	0.13	-0.01	0.18	0.11	-0.03	0.26	0.04	0.01	0.15	0.03	0.05	0.3	0.41	0.03	0.2		0.31
IMAGE:770785	1p36.11|nt24964191|IMAGE:770785|Hs.8910|AA427619|MAN1C1||mannosidase, alpha, class 1C, member 1||AA437353||molecular function|mannosyl-oligosaccharide 1,2-alpha-mannosidase activity|TAS|GO:0004571|GOA|10915796//molecular function|calcium ion binding|TAS|GO:0005509|GOA|10915796//biological process|N-linked glycosylation|TAS|GO:0006487|GOA|10915796//biological process|carbohydrate metabolism|IEA|GO…	1	0.08	0.15	0.03	0.21	0.06	-0.02	0.15	-0.06	0.08	0.19	0.16	0.01	0.23	0.22	0.24	0.17	0.21	0.37
IMAGE:132354	1p36.11|nt25131959|IMAGE:132354|Hs.8736|R25249|ESTs||Homo sapiens mRNA; cDNA DKFZp564H203 (from clone DKFZp564H203)||R27327	1	0.11	0.01	0.05	0.05	0.01	-0.07	0.14	0.04	-0.1		0.27	0.03	0.2	0.07	0.07	0.34	0.07	0.32
IMAGE:1759475	1p36.11|nt25132412|IMAGE:1759475|Hs.8736|AI219333|ESTs||Homo sapiens mRNA; cDNA DKFZp564H203 (from clone DKFZp564H203)||AI219333	1	0.1	0.02	-0.01	0.07	0.05	-0.1	0.27	0.04	-0.13	0.1	0.07	-0.02	-0.02	-0.06	0.39	0.24	0.13	0.34
IMAGE:810923	1p36.11|nt25146899|IMAGE:810923|Hs.8518|AA459310|SEPN1||selenoprotein N, 1||AA459541	1	0.13	0.29	0.17	0.26	0.21	0.2	0.33	0.31	0.24	0.16	-0.03	0.22	0.36	0	0.13	0.27	0.18	0.3
IMAGE:809513	1p36.11|nt25166916|IMAGE:809513|Hs.323396|AA454564|LOC56181||hypothetical protein RP1-317E23||AA456457	1	0.01	0.06	-0.16	0.15	-0.1	-0.22	-0.18	0.05	-0.24	0.21	0.24	-0.14	0.23	0.23	-0.13	0.31	0.31	0.22
IMAGE:1476065	1p36.11|nt25246840|IMAGE:1476065|Hs.406269|AA873060|STMN1||stathmin 1/oncoprotein 18||AA873060||molecular function|signal transducer activity|TAS|GO:0004871|GOA|2917975,8003023//biological process|cell growth and/or maintenance|TAS|GO:0008151|GOA|8003023//biological process|intracellular signaling cascade|TAS|GO:0007242|GOA|2917975//cellular component|kinesin complex|IEA|GO:0005871|GOA|na//cellul…	1	0.08	0.33	0.01	0.45	0.06	0	0.24	0.39	-0.06	0.22	0.42	0.03	0.31	0.36	0.16	0.46	0.47	0.58
IMAGE:2488470	1p36.11|nt25306477|IMAGE:2488470|Hs.234392|AI971009|PAFAH2||platelet-activating factor acetylhydrolase 2, 40kDa||AI971009||molecular function|phospholipid binding|TAS|GO:0005543|GOA|8955149//cellular component|soluble fraction|NR|GO:0005625|GOA|na//cellular component|cytoplasm|NR|GO:0005737|GOA|na//molecular function|2-acetyl-1-alkylglycerophosphocholine esterase activity|IEA|GO:0003847|GOA|na//b…	1	-0.19	-0.3	-0.23	-0.16	-0.1	-0.23	-0.04	-0.15	-0.43	-0.26		-0.16	-0.29	-0.14	-0.02	-0.26	-0.27	0.12
IMAGE:435025	1p36.11|nt25306479|IMAGE:435025|Hs.234392|AA700060|PAFAH2||platelet-activating factor acetylhydrolase 2, 40kDa||AA700060||molecular function|phospholipid binding|TAS|GO:0005543|GOA|8955149//cellular component|soluble fraction|NR|GO:0005625|GOA|na//cellular component|cytoplasm|NR|GO:0005737|GOA|na//molecular function|2-acetyl-1-alkylglycerophosphocholine esterase activity|IEA|GO:0003847|GOA|na//bi…	1	-0.09	-0.21	-0.16	-0.17	-0.15	-0.2	-0.33	-0.02		-0.25	-0.16		-0.07	-0.06	-0.24	-0.21	-0.09	-0.44
IMAGE:172765	1p36.11|nt25368487|IMAGE:172765|Hs.150956|H19522|EXTL1||exostoses (multiple)-like 1||H19611||biological process|cell growth and/or maintenance|IEA|GO:0008151|GOA|na//biological process|skeletal development|TAS|GO:0001501|GOA|9037597//cellular component|endoplasmic reticulum|IEA|GO:0005783|GOA|na//cellular component|integral to membrane|IEA|GO:0016021|GOA|na//molecular function|transferase activit…	1	-0.98	0.53	0.2	0.16	0.19	0.16	0.08	-0.08	0.11	-0.01	0.01	0.16	-0.29	0.2		-0.12	0.23	0.09
IMAGE:26442	1p36.11|nt25380401|IMAGE:26442||R12464|EXTL1||||R37350	1	0.25	0.26	0.16	0.4	0.14	0.17	0.34	0.28	0.09	0.42	0.64	0.18	0.37	0.44	0.29	0.56	0.42	0.51
IMAGE:134969	1p36.11|nt25394959|IMAGE:134969|Hs.259664|R31789|ESTs||Homo sapiens full length insert cDNA clone YI54D04||R31837	1	-0.08	0.16	-0.23	0.03	-0.07	-0.27	-0.43	-0.5	-0.28	0.09	0.15	-0.11	-0.08	0.15	-0.25	0.31	0.11	-0.06
IMAGE:258072	1p36.11|nt25458542|IMAGE:258072|Hs.29911|N30329|LOC149420||casein kinase||N56665||molecular function|protein tyrosine kinase activity|IEA|GO:0004713|GOA|na//molecular function|ATP binding|IEA|GO:0005524|GOA|na//molecular function|protein serine/threonine kinase activity|IEA|GO:0004674|GOA|na//biological process|protein amino acid phosphorylation|IEA|GO:0006468|GOA|na//molecular function|transfera…	1	-0.15	0.16	-0.2	0.1	-0.16	-0.22	-0.33	-0.67	-0.32	0.11	0.33	-0.13	0.31	-0.16	-0.3	0.36	0.11	-0.06
IMAGE:1416081	1p36.11|nt25509831|IMAGE:1416081|Hs.444127|AA878218|ESTs||ESTs||AI732880	1	0.06	0.42	0.09	0.16	0.2	-0.05	0.04	0.11	0.17	0.17	-0.06	0.11	0.23	0.47	0.11	0.27	0.3	0.4
IMAGE:471200	1p36.11|nt25516646|IMAGE:471200|Hs.102419|AA033532|LOC51042||zinc finger protein||AA034215||molecular function|transcription co-repressor activity|TAS|GO:0003714|GOA|na//molecular function|DNA binding|IEA|GO:0003677|GOA|na//biological process|regulation of transcription, DNA-dependent|IEA|GO:0006355|GOA|na//biological process|negative regulation of transcription from Pol II promoter|TAS|GO:000012…	1	-0.37	0.17	0.08	-0.16	0.04	0.05	-0.42	-0.26	0.11	-0.11	-0.13	0.08	-1.02	-0.28	-0.76	-0.38	-0.19	-0.41
IMAGE:810890	1p36.11|nt25524219|IMAGE:810890|Hs.16232|AA459278|CNK1||connector enhancer of KSR-like (Drosophila kinase suppressor of ras)||AA459507||biological process|intracellular signaling cascade|IEA|GO:0007242|GOA|na//molecular function|kinase activity|IEA|GO:0016301|GOA|na	1	-0.25	-0.01	-0.06	-0.03	-0.09	-0.11	0.32	0.48	-0.06	0.1	0.06	-0.11	-0.08	0.06	0.37	0.3	0.04	0.13
IMAGE:110307	1p36.11|nt25580900|IMAGE:110307|Hs.63795|T71568|DKFZP434L0117||hypothetical protein DKFZp434L0117||T82022	1	0.18	0.04	-0.05	0.24	-0.02	-0.05	0.16	0.18	-0.07	0.41	0.32	0.13	0.32	0.53	0.29	0.54	0.33	0.08
IMAGE:810167	**IMAGE:810167|1|25626793;12:32286724||AA464376	1	-0.49	-0.01	-0.07	-0.07	0.06	-0.03	0.13	-0.36	-0.09	-0.1	0.2	-0.01	-0.13	-0.17	0.29	0.06	-0.33	0.67
IMAGE:238886	1p36.11|nt25627790|IMAGE:238886||H67188|SH3BGRL3||||H67864	1	0.09	0.29	0.06	0.07	0.07	0.33	0.21	0.25	0.15	0.19	0.47	0.14	0.29	0.36	0.35		0.24	0.38
IMAGE:121239	1p36.11|nt25628982|IMAGE:121239|Hs.145061|T96601|SOC||socius||T96708	1	0.13	0.3	0.09	0.22	0.08	0.2	0.22	0.25	0.21	0.31	0.27	0.18	0.17	0.25	0.19	0.16	0.2	0.06
IMAGE:727988	1p36.11|nt25664676|IMAGE:727988|Hs.276770|AA393138|CDW52||CDW52 antigen (CAMPATH-1 antigen)||AA435559||cellular component|membrane|IEA|GO:0016020|GOA|na//cellular component|integral to plasma membrane|TAS|GO:0005887|GOA|1711975//cellular component|membrane fraction|TAS|GO:0005624|GOA|1711975	1	0.11	0.18	0.12	0.1	0.05	0.15	0.24	0.2	0.11	0.18	0.24	0.12	0.56	0.32	0.52	0.18	0.2	0.04
IMAGE:2417330	1p36.11|nt25664694|IMAGE:2417330|Hs.276770|AI826477|CDW52||CDW52 antigen (CAMPATH-1 antigen)||AI826477||cellular component|membrane|IEA|GO:0016020|GOA|na//cellular component|integral to plasma membrane|TAS|GO:0005887|GOA|1711975//cellular component|membrane fraction|TAS|GO:0005624|GOA|1711975	1	0.09	0.21	0.15	0.25	0.1	0.29	0.3	0.25	0.16	0.18	0.05	0.12	0.31	0.53	0.37	0.09	-0.07
IMAGE:1560913	1p36.11|nt25668566|IMAGE:1560913|Hs.128738|AA970836|AIM1L||absent in melanoma 1-like||AA970836	1	-0.08	0.36	0.13	0.45	0.1	0.1	0.11	0.1	0.1	0.31	0.22	-0.01	0.34	0.28	0.36	0.24	0.38
IMAGE:743699	1p36.11|nt25708334|IMAGE:743699|Hs.353208|AA629337|MGC33414||hypothetical protein MGC33414||AA629337	1	-0.29	0.1	-0.06	0.13	-0.06	-0.02	-0.03	0.09	-0.06	0.12	0.46	-0.13	-0.06	0.47	-0.61	0.41	0.03	0.38
IMAGE:1629169	1p36.11|nt25779054|IMAGE:1629169|Hs.225160|AA995913|HDS||dehydrodolichyl diphosphate synthase||AA995913	1	0.03	0.21	-0.09	0.32	-0.18	0.1	0.08	0.59	-0.01	0.29	0.33	0.06	0.53	0.51	0.19	0.33	0.39	0.35
IMAGE:241826	1p36.11|nt25819205|IMAGE:241826|Hs.181163|H93087|HMGN2||high-mobility group nucleosomal binding domain 2||H93087	1	-0.18	0.46	0.38	0.31	0.23	0.35	0.31	0.14	0.32	-0.06	0.19	0.02	-0.15	-0.13	-0.04	-0.14	0.21	0.53
IMAGE:244194	**IMAGE:244194|1|25819223;16:26140277;2:164122419;3:15356061;5:75771817;||N72057	1	0.12	0.18	0.18	0.27	0.13	0.27	0.34	-0.01	0.41	0.42	0.3	0.3	0.67	0.35	0.25	0.23	0.24	0.28
IMAGE:1652252	1p36.11|nt25820366|IMAGE:1652252|Hs.181163|AI022299|HMGN2||high-mobility group nucleosomal binding domain 2||AI022299	1	-0.11	0.03	-0.04	0.02	-0.03	-0.01	0.04	0.12		0.03	-0.18	0	0.24	-0.1	-0.25	-0.27	0	-0.2
IMAGE:788511	1p36.11|nt25888499|IMAGE:788511|Hs.149957|AA452574|RPS6KA1||ribosomal protein S6 kinase, 90kDa, polypeptide 1||AA452753||molecular function|cAMP-dependent protein kinase activity|IEA|GO:0004691|GOA|na//molecular function|protein kinase CK2 activity|IEA|GO:0004682|GOA|na//molecular function|protein tyrosine kinase activity|IEA|GO:0004713|GOA|na//molecular function|ATP binding|IEA|GO:0005524|GOA|na…	1	-0.38	0.38	0.19	0.21	0.15	0.35	0.27	0.47	0.24	0.18	0.12	0.27	0.01	0.37	0.28	0.16	0.53	0.16
IMAGE:1202597	1p36.11|nt25899480|IMAGE:1202597||AA630832|ESTs||||AI821834	1	0.28	0.08	0.2	0.35	0.17	0.08	0.25	-0.55	0.1			0.48	0.05	-0.22			0.05	0.73
IMAGE:1191177	**IMAGE:1191177|1|25899506;7:55319936||AI821827	1		-0.34	-0.12	-0.11	-0.02	-0.07	0.53	0.23	0.02	0.12		-0.04	-0.12	0.03	0.61		0.03	0.82
IMAGE:2504218	1p36.11|nt25933255|IMAGE:2504218|Hs.149957|AW009247|RPS6KA1||ribosomal protein S6 kinase, 90kDa, polypeptide 1||AW009247||molecular function|cAMP-dependent protein kinase activity|IEA|GO:0004691|GOA|na//molecular function|protein kinase CK2 activity|IEA|GO:0004682|GOA|na//molecular function|protein tyrosine kinase activity|IEA|GO:0004713|GOA|na//molecular function|ATP binding|IEA|GO:0005524|GOA|n…	1	-0.6	0.07	0.27	-0.01	0.07	0.15		0.64	0.21	-0.04	-0.12	0.25	-0.33	-0.04		-0.1	0.13
IMAGE:814679	1p36.11|nt26050638|IMAGE:814679|Hs.105152|AA481059|ESTs||Homo sapiens, clone IMAGE:4523945, mRNA||AA481059	1	0.09	0.08	0.47	0.16	0.02	0.14	0.32	-0.09	-0.03	0.19	0.37	0.05	0.12	0.17	0.11	0.15	0.18	0.2
IMAGE:1881595	1p36.11|nt26054759|IMAGE:1881595|Hs.123090|AI290660|SMARCF1||SWI/SNF related, matrix associated, actin dependent regulator of chromatin, subfamily f, member 1||AI290660	1	0.08	0.24	0.28	0.27	0.21	0.18	0.48	0.49	0.37	0.32	0.29	0.34	0.17	0.19	0.26	0.18	0.32	0.61
IMAGE:461442	1p36.11|nt26098249|IMAGE:461442|Hs.119880|AA705222|ESTs||ESTs||AA705222	1	-0.02	0.07	-0.13	-0.04	0.01	0.02	-0.21	0.21	0.03	-0.02	-0.03	-0.07	-0.11	0.1	0	0.17	0.03	-0.03
IMAGE:1643151	1p36.11|nt26145884|IMAGE:1643151|Hs.372933|AI025535|ESTs||ESTs||AI025535	1	0.1	0.13	0.04	0.06	0.06	0.18	0.09	0.16	-0.06	-0.01	-0.11	-0.04	0.05	-0.08	-0.18	-0.05	0.11	-0.04
IMAGE:843017	1p36.11|nt26155300|IMAGE:843017|Hs.376086|AA488402|ESTs||Homo sapiens cDNA FLJ39734 fis, clone SMINT2016146.||AA488535	1	-0.03	-0.08	0.02	-0.23	-0.05	-0.04	0		-0.05	0.07	-0.04	-0.07	-0.03	-0.14	0.19	0.02	-0.06
IMAGE:50768	1p36.11|nt26185683|IMAGE:50768|Hs.19066|H17390|DKFZp667O2416||hypothetical protein DKFZp667O2416||H18080	1	0.01	0.01	0	0.06	0	0.01	0.22	0.24	-0.11	-0.03	0.08	0	0	-0.02	0.29	-0.12	0.02	0.17
IMAGE:1899067	1p36.11|nt26185802|IMAGE:1899067|Hs.19066|AI306508|DKFZp667O2416||hypothetical protein DKFZp667O2416||AI306508	1	-0.11	0	0.07	0	0.05		0.15		-0.01	-0.01	0.13	-0.07	-0.08	-0.32	0.12	0.03	0
IMAGE:47963	1p36.11|nt26209908|IMAGE:47963||H11642|ESTs||||H12163	1	0.07	0.3	0.1	0.23	0.24	0.21	0.26	0.16	0.39	0.19	0.08	0.31	0.05	0.34	0.08	0.13	0.05	0.12
IMAGE:2027515	1p36.11|nt26221891|IMAGE:2027515|Hs.184510|AI356363|SFN||stratifin||AI356363||molecular function|protein kinase C inhibitor activity|TAS|GO:0008426|GOA|8515476//biological process|negative regulation of protein kinase activity|TAS|GO:0006469|GOA|8515476//biological process|cell proliferation|TAS|GO:0008283|GOA|10767298//biological process|signal transduction|TAS|GO:0007165|GOA|8515476//biological…	1	0.1	0.11	-0.03	0.08	0	0.18	0.62	0.5	0.19	0.35	0.5	0.63	0.39	0.16	0.36	0.06	0.01	0.07
IMAGE:347670	1p36.11|nt26235268|IMAGE:347670|Hs.14333|W81353|ESTs||ESTs, Weakly similar to hypothetical protein FLJ20378 [Homo sapiens] [H.sapiens]||W81472	1	0.2	0.04	0.02	0.18	0.24	0.09	0.34		0.03	0.2	0.33	0.09	0.17	0.29	0.23	0.21	0.18	-0.34
IMAGE:1630933	1p36.11|nt26238106|IMAGE:1630933|Hs.19333|AI018507|FLJ10349||hypothetical protein FLJ10349||AI792158	1	0.36	0.23	0.14	0.21	0.01	0.54	0.57	0.5	0.79	1.13	1.15	0.93	0.93	0.8	0.75	1.21	0.49	1.12
IMAGE:784146	1p36.11|nt26249213|IMAGE:784146|Hs.10903|AA432083|FLJ12455||hypothetical protein FLJ12455||AA446768||molecular function|nucleic acid binding|IEA|GO:0003676|GOA|na//cellular component|intracellular|IEA|GO:0005622|GOA|na	1	0.07	0.14	0.02	0.04	0.14	0.01	0.42	0.23	0.03	0.18		0.14	0.08	0.11	0.28	0.13	0.1	0.5
IMAGE:418138	1p36.11|nt26270213|IMAGE:418138|Hs.427055|W90085|NR0B2||nuclear receptor subfamily 0, group B, member 2||W90211||molecular function|transcription co-repressor activity|TAS|GO:0003714|GOA|11030331//molecular function|steroid hormone receptor activity|IEA|GO:0003707|GOA|na//molecular function|transcription factor activity|IEA|GO:0003700|GOA|na//biological process|cholesterol metabolism|TAS|GO:00082…	1	0.06	0.09	-0.06	0	-0.1	-0.22	-0.43	-0.08	-0.2	-0.03	0.06	-0.13	-0.09	0.07	-0.23	-0.17	-0.07	-0.33
IMAGE:384013	1p36.11|nt26280484|IMAGE:384013|Hs.263812|AA702639|NUDC||nuclear distribution gene C homolog (A. nidulans)||AA702639||biological process|development|P|GO:0007275|Proteome|10210332//biological process|cell proliferation|P|GO:0008283|Proteome|10210332//biological process|regulation of cell cycle|P|GO:0000074|Proteome|10210332	1	0.01	0.1	0.15	0.15	0.09	0.01	0.04	-0.23	0.21	0.17	0.26	0.13	0.1	-0.23	-0.01	0.6	0.06	0.26
IMAGE:1884036	1p36.11|nt26308281|IMAGE:1884036|Hs.188881|AI216202|FLJ34633||hypothetical protein FLJ34633||AI216202	1	-0.14	0.12	-0.11	0.03	-0.1	-0.04	0.2	0.24	0.12	0.1	0.03	0.14	0.26	0.48	0.1	0.24	0.03	-0.14
IMAGE:417983	1p36.11|nt26358813|IMAGE:417983|Hs.355747|W90681|ESTs||ESTs, Weakly similar to CGHU7L collagen alpha 1(III) chain precursor - human [H.sapiens]||W90681	1	-0.18	0.15	-0.06	0.07	-0.09	0.05	-0.15	-0.12	-0.03	0.19	0.1	-0.1	0.24	0.34	-0.08	0.81	1.03	0.55
IMAGE:488651	1p36.11|nt26363745|IMAGE:488651|Hs.59771|AA045825|MGC16491||hypothetical protein MGC16491||AA045940	1	0.02	0.24	0.06		-0.01	0.02	0.18	0	0.02	0.22	0.56	0.03	0.29	0.42	0.24	0.61	0.38	0.27
IMAGE:240183	1p36.11|nt26457534|IMAGE:240183|Hs.170222|H89482|SLC9A1||solute carrier family 9 (sodium/hydrogen exchanger), isoform 1 (antiporter, Na+/H+, amiloride sensitive)||H89628||molecular function|amiloride-sensitive sodium channel activity|E|GO:0015280|Proteome|2536298//biological process|small molecule transport|E|GO:0006832|Proteome|2536298//cellular component|integral to plasma membrane|P|GO:0005887…	1	0.24	-0.02	-0.03		-0.15	-0.07	0.17	0.42	0.01	0.01	0.03	-0.11	0.05	0.32	0.36	0.22	-0.01	-0.24
IMAGE:812227	1p36.11|nt26457546|IMAGE:812227|Hs.170222|AA455369|SLC9A1||solute carrier family 9 (sodium/hydrogen exchanger), isoform 1 (antiporter, Na+/H+, amiloride sensitive)||AA455369||molecular function|amiloride-sensitive sodium channel activity|E|GO:0015280|Proteome|2536298//biological process|small molecule transport|E|GO:0006832|Proteome|2536298//cellular component|integral to plasma membrane|P|GO:000…	1	-0.17	0.09	0.01	-0.01	0.06	0.13	0.32	0.28	0.12	-0.08	0.05	0.02	-0.08	0.16	0.29	-0.1	0.02	0.26
IMAGE:123222	1p36.11|nt26500859|IMAGE:123222||R00418|ESTs||||T99846	1	0.03	0.64	0	0.56	0.07	0.1	0.12	0.17	0.01	0.43	0.76	0.07	0.23	0.73	0.29	0.76	0.43	1.08
IMAGE:795885	1p36.11|nt26550250|IMAGE:795885||AA460156|ESTs||||AA460754	1	0.11	-0.02	0.2	0.26	0.08	-0.09	0.17	-0.12	0.06	0.12	-0.25	-0.09	0.18	0.31	0.18	0.04	0.1	0.14
IMAGE:490753	**IMAGE:490753|1|26558750;7:130812161||Hs.434077||FLJ20420||hypothetical protein FLJ20420||AA133166	1	0.06	-0.26	-0.09	-0.13	-0.14	-0.12	-0.15	-0.25	-0.19	-0.15	-0.23	-0.14	-0.13	-0.06	-0.08	0.03	0.09	-0.48
IMAGE:212499	1p36.11|nt26593393|IMAGE:212499|Hs.172825|H69567|KIAA1037||KIAA1037 protein||H70025	1	0.16	0.01	-0.03	0.31	-0.01	-0.01	0.23	0.31	-0.01	-0.05	0.42	0.09	0.15	0.14	0.47	0.32	0.04	0.34
IMAGE:429203	**IMAGE:429203|1|26662455;2:188581556||AA007406	1	-0.02	-0.16	0.05	-0.1	0.01	0.11	0.05	-0.12	0	-0.15	0.24	-0.02		0.01	-0.25	0.47	0.03	-0.04
IMAGE:770856	1p36.11|nt26680858|IMAGE:770856|Hs.321214|AA434386|DKFZP564D0478||hypothetical protein DKFZp564D0478||AA434386||molecular function|electron transporter activity|IEA|GO:0005489|GOA|na//biological process|electron transport|IEA|GO:0006118|GOA|na	1	0.05	0.07	0.1	0.01	0.13	0.1	0.34	0.33	0.15	0.07	-0.34	0.13	0.09	0.19	0.34	-0.06	-0.04
IMAGE:1631701	1p36.11|nt26700649|IMAGE:1631701|Hs.25895|AI025000|JFC1||NADPH oxidase-related, C2 domain-containing protein||AI025000	1	-0.14	0	-0.01	0.01	-0.11	-0.11	0.21	0.41	0.1			-0.18	-0.03		0.35			0.65
IMAGE:1755555	1p36.11|nt26713811|IMAGE:1755555|Hs.194694|AI204398|MAP3K6||mitogen-activated protein kinase kinase kinase 6||AI204398||molecular function|MAP kinase kinase kinase activity|E|GO:0004709|Proteome|9875215//biological process|activation of JUNK|E|GO:0007257|Proteome|9875215//biological process|signal transduction|E|GO:0007165|Proteome|9875215	1	0	0.24	0.04	0.17	0.05	0.32	0.37	0.08	0.22	0.07	0.31	0.15	0.3	0.18	-0.06	0.24	0.15	0.18
IMAGE:767405	**IMAGE:767405|1|26713811;12:10128679||AA418097	1	-0.04	-0.13	-0.11	-0.02	-0.16	-0.02	-0.27	-0.33	-0.07	-0.3	0.22	-0.19	-0.31	-0.26	-0.25	0.02	0.07	-0.71
IMAGE:858877	1p36.11|nt26727739|IMAGE:858877|Hs.333383|AA666363|FCN3||ficolin (collagen/fibrinogen domain containing) 3 (Hakata antigen)||AA666363||molecular function|lectin|TAS|GO:0005530|GOA|9694814//molecular function|sugar binding|IEA|GO:0005529|GOA|na//cellular component|extracellular space|TAS|GO:0005615|GOA|9694814//biological process|heterophilic cell adhesion|IEA|GO:0007157|GOA|na	1	0.02	0.08	0.1	0.11	0.04	-0.01	0.43	0.21	-0.01	0.14	0.29	0.07	0.13	0.05	0.41	0.19	-0.07	0.65
IMAGE:1586703	1p36.11|nt26752438|IMAGE:1586703|Hs.66542|AA974113|GPR3||G protein-coupled receptor 3||AA974113||biological process|G-protein signaling, adenylate cyclase activating pathway|TAS|GO:0007189|GOA|7639700//biological process|G-protein coupled receptor protein signaling pathway|IEA|GO:0007186|GOA|na//cellular component|integral to plasma membrane|TAS|GO:0005887|GOA|7639700//molecular function|G-protei…	1	-0.06	0.11	0.29	0.15	0.04	0.3	0.47	0.58	0.23	0.16	0.1	0.15	-0.01	0.05	0.48	0.14	0.09	0.69
IMAGE:781459	1p36.11|nt26762870|IMAGE:781459|Hs.288908|AA429572|WASF2||WAS protein family, member 2||AA432323	1	-0.05	0.07	0.01	-0.14	-0.01	0.01	-0.09	0.05	0.02	0.26	0.09	0.07	0.01	0.13	-0.27	0.14	0.12	-0.04
IMAGE:240989	**IMAGE:240989|1|26764262;X:45925795||Hs.288908||WASF2||WAS protein family, member 2||H91025||molecular function|actin binding|TAS|GO:0003779|GOA|10970852//biological process|G-protein signaling, coupled to cAMP nucleotide second messenger|TAS|GO:0007188|GOA|9732292//cellular component|actin cytoskeleton|TAS|GO:0015629|GOA|10970852//biological process|actin cytoskeleton organization and biogenesi…	1	0	0.27			0.14	0.13	0.39	0.29	0.23	0.12	0.13	0.07	0.29	0.28	0.1	0.12	0.18	0.78
IMAGE:506664	1p36.11|nt26774614|IMAGE:506664|Hs.288908|AA708905|WASF2||WAS protein family, member 2||AA708905	1	0.06	0.15	-0.06	-0.37	0.01	0.08	-0.31	-0.3	-0.06	0.02	0.09	0.11	-0.06	-0.03	-0.23	0.1	0	-0.35
IMAGE:76355	1p36.11|nt26834956|IMAGE:76355|Hs.10700|T60121|DJ159A19.3||hypothetical protein DJ159A19.3||T60239	1	-0.08	0.03	0.03	0.08	0.08	-0.03	0.09	0.02	0.09	0.15	0.26	0	0.22	0.03	0.24	0.16	0.05	0.15
IMAGE:1635933	1p36.11|nt26835351|IMAGE:1635933||AI017655|ESTs||||AI017655	1	-0.13	-0.01	-0.1	-0.12	-0.06	0.03	-0.08	0.03	0.12	-0.17	-0.02	-0.02	-0.12	-0.15	-0.13	0.05	0.01	-0.28
IMAGE:241794	1p36.11|nt26840418|IMAGE:241794||H90572|ESTs||||H90573	1	-0.11	0.22	0.02	0.22	-0.06	0.09	0.17	0.28	0.04	0.22	0.26	0.07	0.57	0.24	0.22	0.38	0.41	0.35
IMAGE:826238	1p36.11|nt26849418|IMAGE:826238|Hs.33466|AA521475|ESTs||ESTs, Weakly similar to hypothetical protein FLJ22184 [Homo sapiens] [H.sapiens]||AA521475	1		0.55	-0.03	0.22	0.31	0.36		0.09	0.39	0.03					0.4	0.31		1.35
IMAGE:192401	1p36.11|nt26851145|IMAGE:192401|Hs.124979|H38425|ESTs||ESTs||H38425	1	0.05	0.04	0.01	0.07	-0.01	0.03	0.42	0.14	0.08	0.14	-0.04	0.05	0.32	0.09	0.33	-0.02	-0.03	0.22
IMAGE:681906	1p36.11|nt26912973|IMAGE:681906|Hs.1422|AA256172|FGR||Gardner-Rasheed feline sarcoma viral (v-fgr) oncogene homolog||AA256231||molecular function|protein tyrosine kinase activity|TAS|GO:0004713|GOA|3003578//molecular function|ATP binding|IEA|GO:0005524|GOA|na//biological process|response to viruses|TAS|GO:0009615|GOA|3003578//biological process|cell growth and/or maintenance|IEA|GO:0008151|GOA|na…	1	-0.11	0.74	0.25		0.34	0.27	0.17	0.28			0.27		0.19	0.32	0.44	0.5		0.82
IMAGE:824237	**IMAGE:824237|1|26950094;3:47764386||Hs.397853||HSPC016||hypothetical protein HSPC016||AA491249	1	0.24	0.14	0.19	0.41	0.16	0.32	0.21	0.7	0.11	2.7	0.21	0.26	0.6	0.47	0.4	0.3	0.39	0.16
IMAGE:2032201	1p36.11|nt26964122|IMAGE:2032201|Hs.145414|AI253720|ESTs||ESTs||AI793170	1	0.57	0.26	-0.01	0.35	0.09				0.1	-1.31	0.47	0.18		-0.14			0.08
IMAGE:782513	1p36.11|nt26966254|IMAGE:782513|Hs.265827|AA432030|G1P3||interferon, alpha-inducible protein (clone IFI-6-16)||AA448478||biological process|immune response|TAS|GO:0006955|GOA|3017706//cellular component|integral to membrane|IEA|GO:0016021|GOA|na	1	0.07	0.14	0.11	0.14	0.1	0.08	0.22	0.05	0.09	0.21	-0.01	0.1	0.2	0.09	0.17	0.17	0.33	0.19
IMAGE:545138	1p36.11|nt26966741|IMAGE:545138||AA075725|ESTs||||AA075776	1	0.01	0.24	0.19	0.13	0.26	0.26			0.15	0.01	0.38	0.18	0.08	0.26	0.2		0.22	0.7
IMAGE:490994	1p36.11|nt27025542|IMAGE:490994|Hs.71657|AA136699|ESTs||ESTs||AA136760	1	0.19	0.15	0.03	0.06	-0.04	-0.04	-0.23	-0.17	-0.18	0	0.45	-0.14	0.31	0.52	0.08	0.47	-0.03	0.39
IMAGE:1057555	1p36.11|nt27026654|IMAGE:1057555|Hs.422723|AA568176|MGC34648||hypothetical protein MGC34648||AI821696	1	0.22	0.24	0.18	0.31	0.16	0.17	0.37	0.19	0.1	0.26	0.17	0.11	0.42	0.41	0.3	0.23	1.17	0.02
IMAGE:455013	1p36.11|nt27061576|IMAGE:455013|Hs.422723|AA676651|MGC34648||hypothetical protein MGC34648||AA676651	1	-0.49	-0.17	-0.08	0.14	-0.04	0.16	0.01	0.28	0.28	0.09	-0.08	-0.03	-0.44	0.29	-0.06	-0.71	-0.11	0.12
IMAGE:396106	1p36.11|nt27062380|IMAGE:396106||AA757720|ESTs||||AA757720	1	0.11	0.36	0.38		0.24	0.4	0.55	0.17	0.32	0.23	0.23	0.29	0.31	0.14	0.24	0.14	0.47	0.45
IMAGE:712360	1p36.11|nt27062970|IMAGE:712360|Hs.96607|AA405008|ESTs||ESTs, Moderately similar to hypothetical protein FLJ20489 [Homo sapiens] [H.sapiens]||AA405008	1	-0.2	-0.01	-0.12	-0.26	-0.13	-0.18	-0.08	-0.79	-0.49	-0.52	-0.21	-0.21	-0.27	-0.33	-0.38	-0.34	-0.45	-0.26
IMAGE:240752	1p36.11|nt27073915|IMAGE:240752|Hs.433838|H91046|STX12||syntaxin 12||H91046||molecular function|protein transporter activity|IEA|GO:0008565|GOA|na//biological process|intracellular protein transport|IEA|GO:0006886|GOA|na//cellular component|membrane|IEA|GO:0016020|GOA|na	1	-0.13	-0.02	0.06	0.05	0.02	0.27	0.18	0.15	0.14	0.34		0.17	0.27	0.35	0.45		-0.02	0.77
IMAGE:1897484	1p36.11|nt27108713|IMAGE:1897484|Hs.126044|AI301605|ESTs||ESTs||AI301605	1	0.01	0.06	0.04	0.04	-0.03	0.08	0.22	-0.11	-0.31	-0.03	0.1	-0.07	0.41	0.13	-0.02	0.06	0.1	-0.03
IMAGE:278650	1p36.11|nt27131457|IMAGE:278650|Hs.356590|N66208|PPP1R8||protein phosphatase 1, regulatory (inhibitor) subunit 8||N99208||molecular function|ribonuclease E activity|E|GO:0008995|Proteome|na//molecular function|type 1 serine/threonine specific protein phosphatase inhibitor activity|P|GO:0004865|Proteome|na//molecular function|RNA binding|E|GO:0003723|Proteome|na//biological process|RNA catabolism|…	1	-0.35	-0.06	-0.03	-0.18	-0.15	0.07	-0.23	0.03	-0.15	-0.67	-0.04	-0.15	-0.19	-0.22	-0.38	-0.36	-0.17	-0.24
IMAGE:1901041	1p36.11|nt27142488|IMAGE:1901041|Hs.387117|AI299294|ESTs||EST, Weakly similar to hypothetical protein FLJ20378 [Homo sapiens] [H.sapiens]||AI299294	1	0.16	0.2	0.17	0.56	0.24	0.31	0.44		0.12		0.09	0.26		0.1			0.35	0.17
IMAGE:26616	1p36.11|nt27161832|IMAGE:26616|Hs.79411|R13557|RPA2||replication protein A2, 32kDa||R39861||molecular function|nucleic acid binding|IEA|GO:0003676|GOA|na//molecular function|single-stranded DNA binding|TAS|GO:0003697|GOA|2406247//biological process|DNA dependent DNA replication|TAS|GO:0006261|GOA|2406247//cellular component|DNA replication factor A complex|TAS|GO:0005662|GOA|2406247//cellular com…	1	-0.27	-0.04	0.13	0.06	0.05	0.16	0.08	-0.26	0.03	-0.09	0.05	-0.07	-0.48	-0.06	0.06	0.08	0	0.39
IMAGE:307255	1p36.11|nt27189882|IMAGE:307255|Hs.10649|N93440|C1orf38||chromosome 1 open reading frame 38||W21482||biological process|cell adhesion|P|GO:0007155|Proteome|9563507	1	0.19	0	-0.03	-0.13	0.04	-0.08	0.1		0.01	-0.07		-0.07	0.01	0.26	-0.07	0.27	-0.19	0.09
IMAGE:1374720	1p36.11|nt27194699|IMAGE:1374720|Hs.431803|AA826020|ESTs||ESTs, Weakly similar to hypothetical protein FLJ20489 [Homo sapiens] [H.sapiens]||AI821982	1	0.19	0.11	0.29	0.43	0.33	0.26	0.55	0	0.24	0.32	0.08	0.2	0.19		0.39	0.39	0.34	0.31
IMAGE:2568386	1p36.11|nt27271979|IMAGE:2568386|Hs.123659|AW070907|ASML3B||acid sphingomyelinase-like phosphodiesterase||AW070907	1	0.04	0.27	0.23	0.59	0.1				0.47		0.33	-0.06		0.33		0.29	0.46
IMAGE:809879	1p36.11|nt27296907|IMAGE:809879|Hs.55024|AA455138|FLJ10307||hypothetical protein FLJ10307||AA464322	1	-0.07	-0.1	0.01	-0.07	0.01	0.01	-0.01	0.11	-0.02	0.04	-0.2	0.02	-0.02	0.04	-0.05	-0.27	-0.11	-0.14
IMAGE:66582	**IMAGE:66582|1|27307258;14:74481413||T67093	1	0.19	0.11	0.19	0.22	0.13		0.3	-0.04	0.03	0.07	0.02		0.16	-0.03	0.06	0.21	0.14	0.32
IMAGE:685912	1p36.11|nt27311223|IMAGE:685912|Hs.46925|AA256746|EYA3||eyes absent homolog 3 (Drosophila)||AA262504	1	-0.06	-0.02	-0.07	0.05	-0.01	-0.03	-0.03	0.29	-0.18	0.12	-0.16	-0.03	0.06	0.06	-0.12	-0.31	-0.07	-0.13
IMAGE:280365	1p36.11|nt27325392|IMAGE:280365||N49272|ESTs||||N49373	1	0	-0.09	-0.06	-0.14	-0.08	0.07	0.04	0.2	-0.02	-0.09	-0.09	0.11	-0.02	0.1	-0.18	-0.21	0.01	-0.09
IMAGE:109506	1p35.3|nt27411443|IMAGE:109506||T81317|ESTs||||T81846	1	0.18	0.21	0.27	0.45	0.18	0	0.07	0	0.1	0.17	0.38	0.12	0.1	0.1	0.2	0.4	0.54
IMAGE:841501	**IMAGE:841501|1|27432641;11:76199369||Hs.77665||KIAA0102||KIAA0102 gene product||AA487382	1	0.11	-0.03	-0.05	0.09	0.02	-0.29	-0.75	-0.66	-0.29	-0.52	-0.63	-0.41	0.42	-0.07	0.03	-0.03	0.15	-0.34
IMAGE:1956803	1p35.3|nt27486251|IMAGE:1956803|Hs.46|AI214077|PTAFR||platelet-activating factor receptor||AI214077||molecular function|platelet activating factor receptor activity|TAS|GO:0004992|GOA|10601267//biological process|pathogenesis|TAS|GO:0009405|GOA|7566121//biological process|G-protein coupled receptor protein signaling pathway|TAS|GO:0007186|GOA|10601267//biological process|chemotaxis|TAS|GO:0006935…	1	-0.01	0.14	0.18	0.2	0.07	0.1	0.23	0.22	0.04	0.11	0.04	0.07	0.09	0.15	0.1	0.17	0.3	0.31
IMAGE:322067	1p35.3|nt27537192|IMAGE:322067|Hs.433540|W37375|DNAJC8||DnaJ (Hsp40) homolog, subfamily C, member 8||W37638||molecular function|chaperone activity|IEA|GO:0003754|GOA|na	1	0.16	0.05	0.06	0.09	0.07	-0.04	-0.06	-0.02	0.05	-0.01	0.11	0.16	0.18	0.02	-0.12	0.49	0.4	0.38
IMAGE:2457916	1p35.3|nt27537473|IMAGE:2457916|Hs.433540|AI926054|DNAJC8||DnaJ (Hsp40) homolog, subfamily C, member 8||AI926054||molecular function|chaperone activity|IEA|GO:0003754|GOA|na	1	0.03	0.3	0.12	0.16	0.23	0.2	-0.12	-0.08	0.27	-0.01	-0.27	0.17	-0.12	0.08	-0.15	0.09	0.24	0.44
IMAGE:82874	1p35.3|nt27573077|IMAGE:82874|Hs.241336|T69273|ATPIF1||ATPase inhibitory factor 1||T69348	1	-0.15	-0.01	-0.11	-0.08	-0.1	-0.21	-0.13	-0.56	-0.17	0.08	0.4	-0.05	-0.08	-0.25	0.02		-0.07	0.2
IMAGE:788232	1p35.3|nt27596586|IMAGE:788232|Hs.8026|AA454079|SES2||sestrin 2||AA454079||biological process|cell cycle arrest|IEA|GO:0007050|GOA|na//cellular component|nucleus|IEA|GO:0005634|GOA|na	1	0.02	0.06	0.04	0.16	0.02	-0.02	0.04	-0.01	-0.01	0.12	0.13	0	0.02	0.01	0.35	-0.03	-0.03	0.7
IMAGE:878206	1p35.3|nt27665952|IMAGE:878206|Hs.87293|AA775750|FLJ20045||hypothetical protein FLJ20045||AA775750	1	-0.03	0.12	0.19	0.15	0.2	0.18	0.22	0.13	0.25	0.14		0.08	0.12	0.2	0.23	0.28	0.24	0.55
IMAGE:730953	1p35.3|nt27766137|IMAGE:730953|Hs.225641|AA416547|FLJ13171||hypothetical protein FLJ13171||AA421198	1	-0.07	0.01	0.01		-0.01	0.13	-0.05	0.26	0.01	-0.25	-0.04	0.01	0.14	0.17	0.04	-0.21	-0.16
IMAGE:724615	1p35.3|nt27791660|IMAGE:724615|Hs.84746|AA291398|CHC1||chromosome condensation 1||AA291608||molecular function|Ran guanyl-nucleotide exchange factor activity|NR|GO:0005087|GOA|na//molecular function|DNA binding|IEA|GO:0003677|GOA|na//biological process|cell cycle|IEA|GO:0007049|GOA|na//biological process|mitosis|IEA|GO:0007067|GOA|na//biological process|DNA packaging|NR|GO:0006323|GOA|na//cellula…	1	-0.04	0.11	-0.03	0.13	-0.01	-0.04	-0.18	-0.18	-0.04	0.08	-0.02	-0.09	0.27	0.28	-0.17	0.09	0.3	0.11
IMAGE:462318	1p35.3|nt27791955|IMAGE:462318|Hs.196769|AA705507|RNU17D||RNA, U17D small nucleolar||AA705507	1	-0.05	0.19	0.08	0.33	0.06	0.11	0.08	0.18	0.01	0.13	0	0.03	0.29	0.25	0.12	0.03	0.22	0
IMAGE:1712148	1p35.3|nt27794865|IMAGE:1712148|Hs.196769|AI129891|RNU17D||RNA, U17D small nucleolar||AI129891	1	0.3	0.04	0.1	0.26	0.13	0.13	0.25	-0.1	0.03	0.2	0.18	0.11	0.23	0.25	0.31	0.4	0.32	0.08
IMAGE:417911	**IMAGE:417911|1|27810942;2:7777567;3:57789401;10:28463675;4:102662;5:153712368;11:33688233;6:83123604;20:23277148;7:133101096;21:37167609;8:51535564;15:37190850;X:70313154;9:83003686;Y:18084336;17:9060682;18:9168294;19:10064346;||W90549	1	0.27	0.03	0.09	0.25	0.03	0.14	0.23	0.19	0.04	0.4	0.28	0.08	0.39	0.25	0.07	0.21	0.19	0.16
IMAGE:50888	**IMAGE:50888|1|27812039;10:120170899||Hs.75454||PRDX3||peroxiredoxin 3||H19203||molecular function|alkyl hydroperoxide reductase activity|TAS|GO:0008785|GOA|7733872//molecular function|peroxidase activity|IEA|GO:0004601|GOA|na//cellular component|mitochondrion|IEA|GO:0005739|GOA|na//molecular function|antioxidant activity|IEA|GO:0016209|GOA|na//molecular function|oxidoreductase activity|IEA|GO:0…	1	0.12	0.17	0.11	0.34	-0.04	0.33	0.51	0.21	0.17	0.64	0.71	0.24	0.27	0.3	0.1	0.44	0.32	0.82
IMAGE:548503	1p35.3|nt27838711|IMAGE:548503|Hs.266935|SECP43||tRNA selenocysteine associated protein||	1	-0.1	0.23	0.13	0.24	-0.02	-0.1		0.59	-0.2	0.12	0.04	-0.13	0.23	0.05	0.38	-0.04	0.26
IMAGE:76744	1p35.3|nt27856929|IMAGE:76744|Hs.266935|T60861|SECP43||tRNA selenocysteine associated protein||T60889	1		0.2	-0.13	-0.15	-0.04	-0.12		-0.06	-0.13	-0.1		-0.06		0.17	0.07		-0.1	0.39
IMAGE:767447	**IMAGE:767447|1|27864166;7:41650088||AA418124	1	0.07	-0.05	0.01	0.12	-0.2	-0.31		-0.41	-0.44	0.1	-0.36	-0.27	-0.21	-0.2	-0.24	-0.4	-0.01	-0.04
IMAGE:137396	1p35.3|nt27864167|IMAGE:137396|Hs.377610|R38221|ESTs||Homo sapiens, clone IMAGE:4797931, mRNA||R38222	1	0.12	0.05	0.02	0.07	-0.03	-0.03	-0.02	0.28	-0.07	0.19	0.23	0.1	0.04	-0.1	0.03	-0.19	0.12	0.2
IMAGE:767495	**IMAGE:767495|1|27864792;7:41649872;22:42628320;||Hs.72916||GLI3||GLI-Kruppel family member GLI3 (Greig cephalopolysyndactyly syndrome)||AA418190||molecular function|transcription factor activity|TAS|GO:0003700|GOA|9054938,10077605//biological process|protein-nucleus import, translocation|TAS|GO:0000060|GOA|10077605//biological process|regulation of transcription, DNA-dependent|IEA|GO:0006355|GO…	1	0.01	0.3	0.17	-0.14	0.17	0.16	0.11	-0.07	0.28	-0.07	0.05	0.3	-0.13	-0.22	-0.32	0.09	0.16	0.2
IMAGE:327064	**IMAGE:327064|1|27880248;14:84175613||Hs.55272||ESTs, Moderately similar to hypothetical protein FLJ20489 [Homo sapiens] [H.sapiens]||W30925	1	-0.23	-0.09	-0.12	-0.03	-0.11	-0.07	0.04	-0.01	-0.09	0.07	0.12	-0.07	0.06	0.13	0.03	-0.62	-0.48	-0.65
IMAGE:509588	1p35.3|nt27888739|IMAGE:509588|Hs.421646|AA045587|TAF12||TAF12 RNA polymerase II, TATA box binding protein (TBP)-associated factor, 20kDa||AA045588||molecular function|protein binding|TAS|GO:0005515|GOA|7729427//molecular function|general RNA polymerase II transcription factor activity|TAS|GO:0016251|GOA|7729427//molecular function|DNA binding|IEA|GO:0003677|GOA|na//biological process|transcripti…	1	-0.91	0.05	0.03	-0.11	-0.07	-0.09	0.6	0.17	-0.29	-0.3		-0.17	-0.67	-0.25	0.47		-0.05	0.83
IMAGE:506305	1p35.3|nt28160648|IMAGE:506305|Hs.4069|AA709323|GMEB1||glucocorticoid modulatory element binding protein 1||AA709323||molecular function|DNA binding|IEA|GO:0003677|GOA|na//molecular function|transcription co-activator activity|TAS|GO:0003713|GOA|10386584//cellular component|kinesin complex|IEA|GO:0005871|GOA|na//cellular component|nucleus|TAS|GO:0005634|GOA|10386584	1	0.01	0.02	-0.01	0.02	-0.05	-0.17	-0.13	-0.57	-0.04	-0.16	0.11	-0.07	0.14	0	-0.43	0.15	-0.11	0.1
IMAGE:346869	1p35.3|nt28227960|IMAGE:346869|Hs.58558|W79114|ESTs||Homo sapiens full length insert cDNA clone ZD79D11||W79828	1	0.08	-0.03	-0.11	-0.08	0.07	-0.12	0.15	0.31	-0.02	-0.11		-0.07	-0.41	-0.12	0.11			0.85
IMAGE:299085	1p35.3|nt28228887|IMAGE:299085|Hs.20993|N70528|HGRG8||high-glucose-regulated protein 8||W05553	1	0	-0.19	-0.12		-0.05	-0.1	-0.19	0.08	-0.19	-0.02	-0.21	0.01	-0.14	0.06	-0.22	-0.07	-0.11	-0.68
IMAGE:844864	1p35.3|nt28362726|IMAGE:844864|Hs.121678|AA773613|ESTs||Homo sapiens, clone IMAGE:5802033, mRNA||AA773613	1	0.43	-0.01	0.16	0.07	0.11	0.02	0.05	0	0.05	0.1	0.19	0.19	0.1	0.07	0.17	0.34	0.3	-0.06
IMAGE:841471	1p35.3|nt28417611|IMAGE:841471|Hs.445937|AA487241|ESTs||ESTs, Weakly similar to hypothetical protein FLJ20234 [Homo sapiens] [H.sapiens]||AA487357	1	0.28	0.04	0.13	0.23	0.21	-0.1	-0.14	-0.43	-0.13	0.07	-0.04	0.02	-0.06	-0.16	-0.33	-0.2	-0.21	0.28
IMAGE:133199	**IMAGE:133199|1|28473573;2:64716630;10:119234426;4:84301077||R28472	1	-0.06	0.02	0.21	0.07	0.14	0.09	0.12	-0.15	0.18	0.06	0.16	0.16	0.04	-0.14	-0.03	0.16	0.06	0.27
IMAGE:1603346	1p35.3|nt28545986|IMAGE:1603346|Hs.175437|AA987359|ESTs||ESTs, Weakly similar to PRO0478 protein [Homo sapiens] [H.sapiens]||AA987359	1	-0.09	-0.27	0	-0.09	-0.01	-0.26	0.04	-0.54	-0.23	-0.19	0	-0.06	-0.29	-0.16	-0.01	-0.01	-0.1	-0.23
IMAGE:383721	1p35.3|nt28561381|IMAGE:383721|Hs.373926|AA704355|ESTs||EST||AA704355	1	0.1		-0.07	0.02	-0.09	-0.07	-0.25	-0.22	-0.3	-0.03	0.1	-0.13	0.04	-0.04	-0.15	0.17	0.01	-0.33
IMAGE:434833	1p35.3|nt28588148|IMAGE:434833|Hs.268024|AA703141|LOC149149||hypothetical protein LOC149149||AA703141||molecular function|actin binding|IEA|GO:0003779|GOA|na//molecular function|structural constituent of cytoskeleton|TAS|GO:0005200|GOA|6894932//biological process|circulation|TAS|GO:0008015|GOA|6894932//cellular component|spectrin|TAS|GO:0008091|GOA|6894932//cellular component|cytoskeleton|IEA|GO:…	1	-0.12	0.05	-0.19	0.11		0.08		-0.14		-0.44	0.03	-0.1		0.1	-0.41	-0.01	-0.31
IMAGE:205980	1p35.3|nt28608733|IMAGE:205980|Hs.268024|H57664|LOC149149||hypothetical protein LOC149149||H58504||molecular function|actin binding|IEA|GO:0003779|GOA|na//molecular function|structural constituent of cytoskeleton|TAS|GO:0005200|GOA|6894932//biological process|circulation|TAS|GO:0008015|GOA|6894932//cellular component|spectrin|TAS|GO:0008091|GOA|6894932//cellular component|cytoskeleton|IEA|GO:0005…	1	0.23	-0.04	0.06	0.19	-0.01	0.07	0.17	0.23		0.19	0.22	0.1	0.12	0.22	0.35	0.08	0.24	0.02
IMAGE:309246	1p35.3|nt28610596|IMAGE:309246|Hs.268024|N93865|LOC149149||hypothetical protein LOC149149||W40356	1	0.01		-0.02	0.02	0.06	-0.02	0.05	-0.1	0	0.13	0.05	-0.14	-0.22	0.16	0.06	-0.01	0	0.18
IMAGE:897625	**IMAGE:897625|1|28639286;8:100852923||AA496788	1	-0.07	-0.1	-0.1	0.01	0	-0.09	-0.31	-0.1	-0.19	0.02	-0.08	0.06	0.02	-0.25	-0.16	-0.07	-0.05	-0.36
IMAGE:897646	**IMAGE:897646|1|28639768;20:61309325||AA496787	1	-0.54	-0.1	0	0.15	0.04	0.04	0.01	0.02	-0.09	-0.2	0.01	-0.09	-0.05	0.14	-0.09	-0.09	0.1	-0.62
IMAGE:125311	1p35.3|nt28660109|IMAGE:125311|Hs.405819|R05810|ESTs||ESTs, Weakly similar to hypothetical protein FLJ20489 [Homo sapiens] [H.sapiens]||R05895	1	-0.08	0.22	-0.09	0.08	-0.1	0.09	0.02	0.15	0.07	0.2	0.09	0.03	0.22	0.09	-0.01	0.17	0.18	0.05
IMAGE:50240	**IMAGE:50240|1|28683966;19:4728921||H17678	1	0.18	0.4	0.29	0.42	0.27	-0.01	0.2	0.05	-0.05	0.09	-0.03	-0.04	0.32	0.21	0	0.37	0.39	0.63
IMAGE:324651	1p35.3|nt28685733|IMAGE:324651|Hs.19513|W47099|CGI-63||CGI-63 protein||W47223||molecular function|alcohol dehydrogenase activity, zinc-dependent|IEA|GO:0004024|GOA|na//molecular function|zinc ion binding|IEA|GO:0008270|GOA|na	1	-0.04	0.12	-0.01	0.02	0.16	0.07	0.32	0.12	-0.02	-0.04	-0.01	-0.14		0.05	0.06	0.06	-0.16	0.1
IMAGE:125193	1p35.3|nt28685748|IMAGE:125193|Hs.19513|R05506|CGI-63||CGI-63 protein||R05612||molecular function|alcohol dehydrogenase activity, zinc-dependent|IEA|GO:0004024|GOA|na//molecular function|zinc ion binding|IEA|GO:0008270|GOA|na	1	0.05	-0.01	-0.07	-0.14	0.09	-0.06	0.38	-0.06	-0.05	-0.17		-0.08	-0.3	0.03	0.21	-0.05	0.02
IMAGE:1011593	1p35.3|nt28701932|IMAGE:1011593||AA229650|ESTs||||AA229814	1	0.36	0.6	0.24	0.5	0.2	0.23	0.59	0.5	0.3	0.33	0.27	0.3	0.72	0.68	0.49	0.68	0.5	0.61
IMAGE:852975	1p35.3|nt28702684|IMAGE:852975|Hs.116624|AA668219|ESTs||EST||AA668219	1	0.05	0.22	0.24	0.29	0.21	0.12	0.38	-0.18	0.1	0.15	0.21	0.2	0.21	0.27	0.24	0.34	0.12
IMAGE:744800	1p35.3|nt28728432|IMAGE:744800|Hs.19718|AA644448|PTPRU||protein tyrosine phosphatase, receptor type, U||AA644448||molecular function|transmembrane receptor protein tyrosine phosphatase activity|P|GO:0005001|Proteome|8700514//biological process|transmembrane receptor protein tyrosine phosphatase signaling pathway|P|GO:0007185|Proteome|8700514//biological process|cell adhesion|P|GO:0007155|Proteome…	1	0.13	0.05	0.08	0.23	0.02	-0.02	0.15	-0.11	0.13	0.1	-0.06	0.06	0.09	0.19	0.13	-0.15	0.1	-0.27
IMAGE:219808	**IMAGE:219808|1|28983694;17:67520929;12:111643037;||Hs.122764||BRAP||BRCA1 associated protein||H81638||molecular function|nuclear localization sequence binding|TAS|GO:0008139|GOA|9497340//cellular component|soluble fraction|TAS|GO:0005625|GOA|9497340//cellular component|cytoplasm|TAS|GO:0005737|GOA|9497340	1	0.32	0.2	0.19	0.32	0.04	0.04	0.53	0.28	0.17	0.11		0.05	0.27	0.22	0.34	-0.24	0.26
IMAGE:1565436	1p35.3|nt29307247|IMAGE:1565436||AA932941|ESTs||||AA932941	1	0.06	-0.14	0.02	0.03	-0.06	-0.07	0.3	0.1	-0.1	-0.07	-0.09	-0.15	-0.15	0.01	0.52	0.01	-0.18	-0.03
IMAGE:1622172	1p35.2|nt30170582|IMAGE:1622172|Hs.150366|AI015147|MATN1||matrilin 1, cartilage matrix protein||AI015147||molecular function|extracellular matrix structural constituent|TAS|GO:0005201|GOA|9083061//biological process|cartilage condensation|NR|GO:0001502|GOA|na//biological process|protein complex assembly|TAS|GO:0006461|GOA|9083061//cellular component|kinesin complex|IEA|GO:0005871|GOA|na//cellular…	1	-0.1	0.06	0.08	0.07	-0.01	0.06	0.26	0.39	0.12	0.17	-0.01	0.09	0.11	0.11	0.23	0.01	0.18	0.23
IMAGE:753313	1p35.2|nt30189902|IMAGE:753313|Hs.79356|AA406585|LAPTM5||Lysosomal-associated multispanning membrane protein-5||AA410265||cellular component|lysosome|TAS|GO:0005764|GOA|na//cellular component|integral to plasma membrane|TAS|GO:0005887|GOA|na	1	-0.6	-0.06	-0.01	-0.18	-0.25	-0.14			-0.03	-0.02		0.07	0.02	0.18			0.11
IMAGE:295868	**IMAGE:295868|1|30189917;12:9945201||W04276	1	0.09	-0.07	0	0.02	-0.11	0	0.12	0.11	-0.12	-0.11	0.15	-0.1	0.01	0.05		0.29	0.04	0.5
IMAGE:595593	1p35.2|nt30326898|IMAGE:595593|Hs.158287|AA167117|SDC3||syndecan 3 (N-syndecan)||AA167273	1	0.04	0.14	0.16	0.19	0.1	0.11	0.25	0.3	0.22	0.22		0.15	0.23	0.2	0.34		-0.03	0.15
IMAGE:2018807	1p35.2|nt30326899|IMAGE:2018807|Hs.158287|AI360323|SDC3||syndecan 3 (N-syndecan)||AI360323	1	-0.07	0.11	0.16	0.19	0.09	0.18	0.22	0.29	0.14	0.26	0.02	0.14	0.09	0.12	0.35	-0.11	0.15	0.2
IMAGE:40058	1p35.2|nt30326900|IMAGE:40058|Hs.158287|R53542|SDC3||syndecan 3 (N-syndecan)||R53653	1		0.25	0.05	0.16	0.07		0.55	0.27		0.07		0.16		0.25	0.8		0.09	1.38
IMAGE:68320	**IMAGE:68320|1|30388940;4:74557850||T56949	1	-0.04	0.06	-0.02	0.23	-0.02	0.01	-0.29	-0.37	-0.07	0.21	0.02	-0.1	0.08	-0.07	-0.27	0.09	0.2	0.29
IMAGE:229969	1p35.2|nt30396562|IMAGE:229969|Hs.281707|H70895|ESTs||ESTs, Weakly similar to hypothetical protein FLJ20378 [Homo sapiens] [H.sapiens]||H71301	1	-0.32	-0.09	0.25	0.32	0.2	0.3	0.12	0.4	0.1	0.19	-0.02	0.22	0.23	0.07	-1.08	0.23	0.17	0.57
IMAGE:1207382	1p35.2|nt30508737|IMAGE:1207382||AA657826|ESTs||||AI821901	1	0.45	0.34	0.3	0.43	0.31	0.42	0.72	0.38	0.31	0.44	0.44	0.34	0.38	0.31	0.57	0.52	0.53	0.66
IMAGE:41569	1p35.2|nt30636704|IMAGE:41569|Hs.4243|R52900|FLJ12650||hypothetical protein FLJ12650||R67272	1	-0.3	0.05	-0.18	-0.11	-0.06	0	0.08	0.2	-0.21	0.01	0.26		-0.21	0.1	0.23	0.02	0.04	0.42
IMAGE:24339	**IMAGE:24339|1|30636704;2:74861694||T78227	1	0.08	-0.1	0.12	0.1	0.19	0.05						0.23		-0.17	-0.92	0.02	-0.3	0.69
IMAGE:80672	1p35.2|nt30717107|IMAGE:80672|Hs.10290|T57815|HPRP8BP||U5 snRNP-specific 40 kDa protein (hPrp8-binding)||T82374||molecular function|pre-mRNA splicing factor activity|P|GO:0008248|Proteome|na//biological process|RNA processing|P|GO:0006396|Proteome|na//biological process|mRNA splicing|P|GO:0006371|Proteome|na//cellular component|snRNP U5|E|GO:0005682|Proteome|na//cellular component|nucleus|NR|GO:0…	1	0.01	0.07	0.01	0.15	0.09	0.06	0.17	0.14	0.06	0.04	0.1	-0.01	-0.01	-0.04	0.15	-0.15	-0.16	0.07
IMAGE:1570376	1p35.2|nt30720966|IMAGE:1570376|Hs.126921|AA932648|ESTs||ESTs, Moderately similar to T2AG_HUMAN Transcription initiation factor IIA gamma chain (TFIIA P12 subunit) (TFIIA-12) (TFIIAS) (TFIIA-gamma) [H.sapiens]||AA932648	1		-0.07	0.06	0.23	0.15	0.11		-0.1	0.25		0.32	0.12	0.04	0.04	0.07		0.19	0.23
IMAGE:193533	1p35.2|nt30732842|IMAGE:193533|Hs.33962|H47541|ESTs||ESTs, Weakly similar to hypothetical protein FLJ20489 [Homo sapiens] [H.sapiens]||H47542	1	0.18	-0.02	0.11	0.18	0.1	0.07	0.22	0.01	-0.02	0.1	0.04	0.06	0.13	0.15	-0.69	0.12		-0.02
IMAGE:752690	1p35.2|nt30754429|IMAGE:752690|Hs.54971|AA417805|PS1D||putative S1 RNA binding domain protein||AA417806	1	-0.01	-0.06	-0.07		-0.05	0.13	0.21	0.39	-0.06	0.18	0.23	0.1	0.15	0.19	0.06	0.34	0.12	0.21
IMAGE:912475	**IMAGE:912475|1|30803144;9:67343194;5:91277968;21:29077048||Hs.430234||ESTs||AI732215	1	-0.04	-0.27	0.09	0.11	0.03	-0.1	0.16	0.16	0.19	-0.17	0.22	-0.07	-0.22	-0.17		-0.22	0.09	0.67
IMAGE:486394	1p35.2|nt30823061|IMAGE:486394|Hs.49881|AA044151|FABP3||fatty acid binding protein 3, muscle and heart (mammary-derived growth inhibitor)||AA044307||molecular function|lipid transporter activity|NR|GO:0005319|GOA|na//molecular function|fatty acid binding|NR|GO:0005504|GOA|na//biological process|negative regulation of cell proliferation|TAS|GO:0008285|GOA|7962070//biological process|transport|IEA|…	1	-0.03	0.03	0.11	-0.01	0.06	0.25	0.07		0.17	0.12	-0.05	0.1	-0.17	0.09	-0.13	0.38	0.31
IMAGE:298409	1p35.2|nt30823088|IMAGE:298409|Hs.49881|N70502|FABP3||fatty acid binding protein 3, muscle and heart (mammary-derived growth inhibitor)||W04872||molecular function|lipid transporter activity|NR|GO:0005319|GOA|na//molecular function|fatty acid binding|NR|GO:0005504|GOA|na//biological process|negative regulation of cell proliferation|TAS|GO:0008285|GOA|7962070//biological process|transport|IEA|GO:0…	1	0.04	-0.13	-0.02	-0.06	-0.02	0.01	0.22	-0.1	-0.03	-0.04	0.23	0.08	-0.2	-0.08	0.1	0.13	-0.05	0.62
IMAGE:491559	1p35.2|nt30823090|IMAGE:491559|Hs.49881|AA148548|FABP3||fatty acid binding protein 3, muscle and heart (mammary-derived growth inhibitor)||AA148548||molecular function|lipid transporter activity|NR|GO:0005319|GOA|na//molecular function|fatty acid binding|NR|GO:0005504|GOA|na//biological process|negative regulation of cell proliferation|TAS|GO:0008285|GOA|7962070//biological process|transport|IEA|…	1	-0.02	-0.02	0.01		-0.01	0.08	-0.07	0	0.1	0.05	0.1	0.15	0.01	0.06	-0.08	0.08	0.14	-0.1
IMAGE:1569191	1p35.2|nt30827694|IMAGE:1569191|Hs.112669|AA973810|ESTs||ESTs, Weakly similar to neuronal thread protein [Homo sapiens] [H.sapiens]||AA973810	1	0.09	-0.14	-0.1	-0.05	-0.02	-0.03	0	-0.11	0.03	0.02	-0.12	-0.01	-0.04	0	-1.46	-0.05	-0.14	0.03
IMAGE:1762070	1p35.2|nt30834496|IMAGE:1762070|Hs.144713|AI222660|ESTs||ESTs||AI222660	1	0.03	0.19	-0.13	0.02	0.23	-0.26	-0.18	-0.14		0.02	-0.06	-0.02	-0.19	-0.05	-0.24		0.06	-0.2
IMAGE:770866	1p35.2|nt30871243|IMAGE:770866|Hs.8254|AA434390|ESTs||Homo sapiens, Similar to tumor differentially expressed 1, clone IMAGE:3639252, mRNA, partial cds||AA434486||cellular component|membrane|IEA|GO:0016020|GOA|na	1	0	0.12	-0.07	-0.02	-0.11	-0.29	0.07	0.01	-0.13	-0.04	-0.29	-0.17	-0.06	-0.09	0.19	-0.1	-0.09	0.42
IMAGE:152563	**IMAGE:152563|1|30911260;Y:20427026;2:161545767;19:29607675;5:159238653;6:4850185;15:18693556;9:35046006||AI820681	1	0.07	0.32	0.2	0.44	0.29	0.26	0.31	0.3	0.15	0.35	0.12	0.24	0.43	0.28	0.19		0.36	0.56
IMAGE:1555550	**IMAGE:1555550|1|30914923;11:101975482||AA975842	1	-0.01	0.17	0.11	0.12	0.03	0.12	-0.22	-0.1	0.14	0.15	0.23	0.11	0.18	-0.07	-0.13	0.28	0.29	0.28
IMAGE:130819	**IMAGE:130819|1|30949929;2:193049457;3:44597833;10:60510219;4:35299154;11:29310055;12:61579744;19:6976582||Hs.307975||EST||R22183	1	0.1	-0.03	0.04	0.01	0.06	0	0.01	0.14	0.04	-0.02	0.07	0.05	0.01	-0.07	0.13	0.23	0.03	0.01
IMAGE:40608	1p35.2|nt31067870|IMAGE:40608||R55704|ESTs||||R55705	1	0.14	0.29	0.15	0.13	0.11	0.17	0.28	0.36	0.24	0.17		0.23	0.32	0.33	0.2		0.26	0.16
IMAGE:1631656	**IMAGE:1631656|1|31080050;1:40331313||Hs.241531||PEF||PEF protein with a long N-terminal hydrophobic domain (peflin)||AI792211||molecular function|calcium ion binding|TAS|GO:0005509|GOA|na	1	-0.13	-0.04	0.05	0.09	-0.01		-0.22	-0.62	-0.1	0.1	0.02	-0.09	-0.28	-0.06		-0.11	-0.12	-0.27
IMAGE:137353	1p35.2|nt31080066|IMAGE:137353|Hs.241531|R38031|PEF||PEF protein with a long N-terminal hydrophobic domain (peflin)||R38117||molecular function|calcium ion binding|TAS|GO:0005509|GOA|na	1	0.25	0.18	0.08	0.19	0.04	0.06	-0.03	0.07	0.03	0.24	0.45	0.1	0.27	0.4	0.05		0.11	0.02
IMAGE:488258	1p35.2|nt31102431|IMAGE:488258|Hs.26208|AA088202|COL16A1||collagen, type XVI, alpha 1||AA088202||molecular function|extracellular matrix structural constituent|IEA|GO:0005201|GOA|na//biological process|pregnancy|TAS|GO:0007565|GOA|1284248//biological process|cell adhesion|IEA|GO:0007155|GOA|na//cellular component|collagen type XVI|TAS|GO:0005597|GOA|1284248//cellular component|collagen|NR|GO:0005…	1	0.11	0.14	-0.16	0.48	-0.22	-0.06	-0.03	0.07	0	0.34		-0.13	0.22		0.38			0.7
IMAGE:154608	**IMAGE:154608|1|31150004;19:18672764||Hs.26208||COL16A1||collagen, type XVI, alpha 1||R54968||molecular function|extracellular matrix structural constituent|IEA|GO:0005201|GOA|na//biological process|pregnancy|TAS|GO:0007565|GOA|1284248//biological process|cell adhesion|IEA|GO:0007155|GOA|na//cellular component|collagen type XVI|TAS|GO:0005597|GOA|1284248//cellular component|collagen|NR|GO:000558…	1	0.12	0.25	0.38	0.33	0.39	0.27	0.38	0.04	0.29	0.22	0.14	0.35	-0.21	0.03	0.34	0.13	0.3	0.44
IMAGE:2566064	1p35.2|nt31177298|IMAGE:2566064|Hs.200586|AW005865|BAI2||brain-specific angiogenesis inhibitor 2||AW005865||molecular function|G-protein coupled receptor activity|IEA|GO:0004930|GOA|na//biological process|neuropeptide signaling pathway|IEA|GO:0007218|GOA|na//cellular component|integral to membrane|IEA|GO:0016021|GOA|na	1	0.03	0.15	0.14	0.04	0.07	0.25	0.15	0.41	0.24	0.08	-0.04	0.18	0.03	-0.15	0.22	0.14	0.12	0.01
IMAGE:378243	1p35.2|nt31177302|IMAGE:378243|Hs.200586|AA777034|BAI2||brain-specific angiogenesis inhibitor 2||AA777034||molecular function|G-protein coupled receptor activity|IEA|GO:0004930|GOA|na//biological process|neuropeptide signaling pathway|IEA|GO:0007218|GOA|na//cellular component|integral to membrane|IEA|GO:0016021|GOA|na	1	0.24	0.12	0.09	0.15	0.13	0.14	0.26	0.01	0.07	0.18	0.34	0.07	0.34	0.21	0.33	0.45	0.32	0.43
IMAGE:413292	1p35.2|nt31246111|IMAGE:413292|Hs.62604|AA772494|FLJ25348||hypothetical protein FLJ25348||AA772494	1	-0.06	-0.14	0.07	-0.07	0	-0.02	0.24	0.47	0.05	0.2	-0.05	0.07	0	0.13	0.28	0.03	-0.04	-0.24
IMAGE:73638	1p35.2|nt31359694|IMAGE:73638|Hs.82911|T55728|PTP4A2||protein tyrosine phosphatase type IVA, member 2||T55770||molecular function|protein tyrosine phosphatase activity|NR|GO:0004725|Proteome|na//molecular function|prenylated protein tyrosine phosphatase activity|P|GO:0004727|Proteome|9514946	1	0.37	0	0.1	0.26	0.07	0.28	0.26	0.47	0.08	0.34	0.34	0.33	0.37	0.36	0.23	0.54	0.3	0.07
IMAGE:825442	1p35.2|nt31361577|IMAGE:825442||AA504327|ESTs||||AA504327	1	0.04	0.07	0.08	0.22	0.06	0.18	0.12	-0.02	0.17	0.3	-0.22	0.17	0.31	0.27	0.11	0.06	0.35	0.21
IMAGE:1606780	1p35.2|nt31467163|IMAGE:1606780|Hs.119537|AA995783|KHDRBS1||KH domain containing, RNA binding, signal transduction associated 1||AA995783||molecular function|mRNA binding|E|GO:0003729|Proteome|1374686//molecular function|single-stranded DNA binding|NR|GO:0003697|Proteome|na//molecular function|single-stranded RNA binding|NR|GO:0003727|Proteome|na//molecular function|DNA binding|E|GO:0003677|Prote…	1	-0.14	-0.16	-0.29	-0.12	-0.2	-0.18	-0.23	-0.15	-0.34	-0.08	-0.2	-0.12	-0.26	-0.12	-0.12	-0.19	-0.37	-0.43
IMAGE:700910	**IMAGE:700910|1|31493950;X:114626273||AA287507	1	-0.2	-0.17	-0.16	-0.39	-0.11	-0.09	-0.14	-0.03	-0.18	-0.49	0.01	-0.05	-0.27	-0.26	-0.54	-0.18	-0.49	-0.53
IMAGE:491502	**IMAGE:491502|1|31526201;7:106042065||AA150106	1		0.48	0.2	0.23	0.08	0.17	0.27		0.17	0.01		0.01	-0.34	0.17	0.22	0.38	0.23	0.71
IMAGE:195313	1p35.2|nt31561329|IMAGE:195313|Hs.301553|R92034|KPNA6||karyopherin alpha 6 (importin alpha 7)||R92034||molecular function|protein transporter activity|IEA|GO:0008565|GOA|na//biological process|NLS-bearing substrate-nucleus import|TAS|GO:0006607|GOA|9395085//biological process|intracellular protein transport|IEA|GO:0006886|GOA|na//cellular component|importin, alpha-subunit|TAS|GO:0005647|GOA|93950…	1	0.05	0.04	-0.16	-0.14	-0.09	0.13			0.07	-0.03		0.11		0.42			0.1
IMAGE:2090004	1p35.2|nt31624292|IMAGE:2090004|Hs.301553|AI553969|KPNA6||karyopherin alpha 6 (importin alpha 7)||AI553969||molecular function|protein transporter activity|IEA|GO:0008565|GOA|na//biological process|NLS-bearing substrate-nucleus import|TAS|GO:0006607|GOA|9395085//biological process|intracellular protein transport|IEA|GO:0006886|GOA|na//cellular component|importin, alpha-subunit|TAS|GO:0005647|GOA|…	1	-0.02	-0.1	-0.12	-0.02	0.03	-0.12	-0.18	-0.29	-0.14	-0.17	-0.2	-0.09	-0.25	0.05	0.05	0.2	-0.16	0.14
IMAGE:365536	1p35.2|nt31629064|IMAGE:365536|Hs.301553|AA009595|KPNA6||karyopherin alpha 6 (importin alpha 7)||AA009596	1	0.01	-0.12	0.01	-0.07	-0.06	-0.09	0.33	0.31	0.06	0.23	-0.03	-0.06	0.21	0.01	0.4	-0.1	0.01	0.46
IMAGE:1030936	1p35.2|nt31632453|IMAGE:1030936|Hs.121150|AA620340|ESTs||ESTs||AA620340	1	-0.15	0.07	-0.08	-0.12	0.01	-0.04	-0.16	0.32	-0.07	0.01	0.07	0.07	-0.55	0.01	-0.24	-0.15	-0.2	-0.2
IMAGE:2020460	1p35.2|nt31633338|IMAGE:2020460|Hs.83004|AI382562|DKFZp451J0118||taxilin||AI382562	1	0.17	-0.03	-0.04	-0.03	-0.04	0.08	0.1	0.3	0.17	0.16	0.3	0.15	0.17	0.15	0.21	0.19	-0.08	-0.39
IMAGE:244077	1p35.2|nt31649279|IMAGE:244077|Hs.83004|N34055|DKFZp451J0118||taxilin||N34055	1	-0.02	0.01	0.03	0.01	0	-0.03	-0.01	0.18	-0.12	0.1	-0.09	0.07	0.07	0.06	0.13	-0.26	0.05	0.01
IMAGE:1558180	1p35.2|nt31653905|IMAGE:1558180|Hs.17987|AA975458|MGC1203||hypothetical protein MGC1203||AA975458	1	-0.02	0.16	0.16	0.19	0.08	0.14	0.64	0.18	0.14	0.13	0.26	0.18	0.16	-0.27	0.18	0.19	-0.07	0.63
IMAGE:1699803	1p35.2|nt31658080|IMAGE:1699803|Hs.17987|AI049749|MGC1203||hypothetical protein MGC1203||AI792378	1	0.29	-0.1	0.02	-0.03	-1.23	-0.16	0.28	-0.24	-0.02	-0.01	0.26	0.02	-0.07		0.01	0.29	0	0.14
IMAGE:742590	1p35.2|nt31667750|IMAGE:742590|Hs.272299|AA401470|RP4-622L5||hypothetical protein RP4-622L5||AA401594	1	0.14	-0.07	-0.05	0.1	-0.02	-0.01	0.07	0.17	-0.02	0.1		0.12	0.01	0.08	0.15	0.02	-0.07	-0.38
IMAGE:111391	1p35.2|nt31669481|IMAGE:111391|Hs.272299|T85191|RP4-622L5||hypothetical protein RP4-622L5||T85191	1	0.05	0.15	0.04	0.17	0.01	0.15	0.24		-0.04	0.17	-0.04	0.1	0.14	0.37		0.03	0.03
IMAGE:1486109	1p35.2|nt31675698|IMAGE:1486109|Hs.192023|AA936783|ESTs||eukaryotic translation initiation factor 3, subunit 2 beta, 36kDa||AA936783||molecular function|translation initiation factor activity|IEA|GO:0003743|GOA|na//biological process|regulation of translational initiation|TAS|GO:0006446|GOA|8995409//biological process|protein biosynthesis|IEA|GO:0006412|GOA|na//cellular component|eukaryotic trans…	1	0.09	0.17	0.27	0.26	0.26	0.29		0.34	0.33	0.19	0.26	0.07	0.16	0.24	0.43	0.25	0.34	0.89
IMAGE:730410	1p35.2|nt31691270|IMAGE:730410|Hs.1765|AA420981|LCK||lymphocyte-specific protein tyrosine kinase||AA469965||molecular function|protein tyrosine kinase activity|TAS|GO:0004713|GOA|8139546//molecular function|ATP binding|IEA|GO:0005524|GOA|na//biological process|cell growth and/or maintenance|IEA|GO:0008151|GOA|na//biological process|RAS protein signal transduction|TAS|GO:0007265|GOA|10799545//biol…	1	0.05	-0.08	-0.06	-0.05	-0.01	-0.19	-0.12	-0.06	-0.19	-0.09	0.03	-0.08	-0.12	-0.18	0.18	-0.09	-0.22	-0.09
IMAGE:814080	1p35.2|nt31697865|IMAGE:814080|Hs.88556|AA465353|HDAC1||histone deacetylase 1||AA465424||molecular function|transcription factor binding|TAS|GO:0008134|GOA|na//molecular function|histone deacetylase activity|TAS|GO:0004407|GOA|8602529//molecular function|apoptosis inhibitor activity|TAS|GO:0008189|GOA|10777477//molecular function|transcription factor activity|TAS|GO:0003700|GOA|8646880//biologica…	1	0.05	0.21	0.2	0.14	0.16	0.27	0.34	0.25	0.21	0.24	0.38	0.36	0.21	0.18	-0.03	0.36	0.15	0.08
IMAGE:1600221	1p35.2|nt31739597|IMAGE:1600221|Hs.75061|AA961735|MLP||MARCKS-like protein||AA961735||molecular function|calmodulin binding|IEA|GO:0005516|GOA|na//biological process|neurogenesis|P|GO:0007399|NCBI_DB|na//biological process|signal transduction|P|GO:0007165|NCBI_DB|na	1	-0.05	0.19	-0.02	0.15	-0.07	0.03	-0.12	-0.05	0.08	0.09	-0.03	0.03	0.16	-0.14	-0.1	-0.09	-0.03	0.21
IMAGE:435974	1p35.2|nt31754241|IMAGE:435974|Hs.191395|AA703200|ESTs||ESTs||AA703200	1	-0.21	0.11	0	0.06	0.01	0.07	0.33	-0.01	-0.2	0.23	0.21	-0.02	0.04	0.19	0.64	0.19	0.08	0.86
IMAGE:1456315	1p35.2|nt31767029|IMAGE:1456315|Hs.123426|AA862937|Homo sapiens cDNA FLJ36415 fis, clone THYMU2010917.||Homo sapiens cDNA FLJ36415 fis, clone THYMU2010917.||AA862937	1	0.05	0.05	-0.06	0.16	0.01	0.03	0.26	0.51	0.09	0.17	0.15	0.26	0.34	0.19	0.22	-0.03	-0.09	-0.2
IMAGE:745212	1p35.2|nt31767052|IMAGE:745212|Hs.123426|AA626866|ESTs||Homo sapiens cDNA FLJ36415 fis, clone THYMU2010917.||AA626866	1	0.09		0.31	0.21	0.23			0.34		0.22	0.38	0.19	0.08	0
IMAGE:343654	1p35.2|nt31770864|IMAGE:343654|Hs.333149|W69676|FLJ10276||hypothetical protein FLJ10276||W69677	1	-0.01	-0.18	-0.2	-0.14	-0.14	-0.21	-0.12	-0.33	-0.25	0.07	0.03	-0.11	-0.2	-0.2	-0.16	-0.09	-0.27	-0.03
1048915	1p35.2|nt31945235|1048915|Hs.129837|AA778570|MGC17919||hypothetical protein MGC17919||AA778570	1	0.1	-0.01	0.04	0.11	0.04	0.08	-0.05		-0.08	0.12	0.13	-0.01	-0.06	-0.17	0.13	0.07	0.02	0.27
IMAGE:1552680	**IMAGE:1552680|1|32026578;2:231030374||Hs.292812||Homo sapiens archease-like protein mRNA, partial cds||AA927666	1	0.21	-0.26	-0.11	-0.08	-0.01	-0.24	-0.24	-0.78	-0.12	-0.2	0.03	-0.12	-0.17	-0.14	-0.33	0.01	-0.01	-0.29
IMAGE:461465	**IMAGE:461465|1|32058118;3:92997794||Hs.16003||RBBP4||retinoblastoma binding protein 4||AA705035	1	-0.07	-0.23	-0.13	-0.09	0	-0.09	0.09	-0.23	-0.11	-0.08	-0.12	0	-0.02	-0.01	-0.01	-0.06	-0.16	0.04
IMAGE:773599	1p35.2|nt32079757|IMAGE:773599||AA428365|SYNCOILIN||||AA429422	1	-0.01	0.02	0.1	0.1	0.06	0.17	0.21		0.01	0.12	0.11	0.1	-0.07	0.11	0.16	0.03	0.03	-0.07
IMAGE:123067	**IMAGE:123067|1|32085084;4:108909118;19:18418830;||Hs.173904||Homo sapiens full length insert cDNA clone YQ51D06||T98531	1	0.14	0.19	0.09	0.19	0.09	0.08	0.21	0.26	0.07	0.26	0.04	0.1	0.27	0.35	0.23	0.11	0.35	0.07
IMAGE:842826	1p35.2|nt32091428|IMAGE:842826|Hs.350448|AA486224|ESTs||Homo sapiens cDNA FLJ31988 fis, clone NT2RP7008863.||AA486378	1	-0.19	-0.02	-0.09	-0.19	-0.11	-0.06	-0.34	0	-0.1	-0.22	-0.04	-0.1	-0.02	-0.15	-0.3	0.09	-0.08	-0.01
IMAGE:810446	1p35.1|nt32186209|IMAGE:810446|Hs.322735|AA457115|KIAA1522||KIAA1522 protein||AA457115	1	-0.02	0.07	-0.05	-0.01	-0.15	-0.12	0.09	-0.07	-0.31	0.01	0.33	-0.18	-0.02	0.12	0.11	0.35	-0.02	0.18
IMAGE:1470023	1p35.1|nt32195781|IMAGE:1470023|Hs.239307|AA865872|YARS||tyrosyl-tRNA synthetase||AA865872||molecular function|tyrosine-tRNA ligase activity|TAS|GO:0004831|GOA|9162081//molecular function|interleukin-8 receptor binding|TAS|GO:0005153|GOA|10102815//molecular function|tRNA binding|IEA|GO:0000049|GOA|na//molecular function|ATP binding|IEA|GO:0005524|GOA|na//molecular function|signal transducer activ…	1	-0.14	-0.03	-0.08	0.11	-0.03	-0.05	-0.26	-0.23	-0.19	-0.07	-0.29	-0.09	0.14	0.09	-0.1	-0.16	-0.08	-0.32
IMAGE:841070	1p35.1|nt32195791|IMAGE:841070|Hs.239307|AA486761|YARS||tyrosyl-tRNA synthetase||AA486936||molecular function|tyrosine-tRNA ligase activity|TAS|GO:0004831|GOA|9162081//molecular function|interleukin-8 receptor binding|TAS|GO:0005153|GOA|10102815//molecular function|tRNA binding|IEA|GO:0000049|GOA|na//molecular function|ATP binding|IEA|GO:0005524|GOA|na//molecular function|signal transducer activi…	1	0.08	0	0.06	0.02	-0.06	0.09	0.09	0.11		0.25	-0.17	0.05	0.04	0.09	0.18	-0.05	0	0.44
IMAGE:510790	1p35.1|nt32196222|IMAGE:510790|Hs.239307|AA102052|YARS||tyrosyl-tRNA synthetase||AA102053||molecular function|tyrosine-tRNA ligase activity|TAS|GO:0004831|GOA|9162081//molecular function|interleukin-8 receptor binding|TAS|GO:0005153|GOA|10102815//molecular function|tRNA binding|IEA|GO:0000049|GOA|na//molecular function|ATP binding|IEA|GO:0005524|GOA|na//molecular function|signal transducer activi…	1	0.13	0.14	-0.06	0.49	0.05	0.04	0.3	0.03	0.01	0.17	0.26	0.06	0.07	0.45	0.25	0.43	0.3	0.27
IMAGE:1102854	1p35.1|nt32196427|IMAGE:1102854||AA594979|YARS||||AI821710	1	0.02	0.05	0.03	0.18	0.07	0.1	0.1	-0.06	-0.06	0.17	-0.06	0.08	0.24	0.12	0.19	0.16	0.26	0.14
IMAGE:588669	1p35.1|nt32202542|IMAGE:588669|Hs.239307|AA146670|YARS||tyrosyl-tRNA synthetase||AA146671||molecular function|tyrosine-tRNA ligase activity|TAS|GO:0004831|GOA|9162081//molecular function|interleukin-8 receptor binding|TAS|GO:0005153|GOA|10102815//molecular function|tRNA binding|IEA|GO:0000049|GOA|na//molecular function|ATP binding|IEA|GO:0005524|GOA|na//molecular function|signal transducer activi…	1	0.06	0.13	0	0.2	0.11	-0.04	0.39	0.26	-0.1	0.08	0.49	0	0.41	0.05	0.43	0.47	0.21	0.62
IMAGE:1175398	1p35.1|nt32211195|IMAGE:1175398|Hs.239307|AA641406|YARS||tyrosyl-tRNA synthetase||AI821854	1	0.03	-0.12	-0.07	-0.1	-0.01	-0.01	-0.12	0.1	-0.08	-0.41	0.08	-0.15	-0.03	-0.02	-0.03	0.19	-0.03	-0.17
IMAGE:530460	1p35.1|nt32246643|IMAGE:530460|Hs.14928|AA084016|FLJ12903||hypothetical protein FLJ12903||AA112172	1	-0.08	-0.11	-0.17		-0.09	-0.08	-0.16	-0.06	-0.12	-0.13	-0.01	-0.06	-0.04	-0.07	-0.02	-0.04	-0.19	-0.13
IMAGE:815263	1p35.1|nt32258553|IMAGE:815263|Hs.332754|AA481536|ESTs||Homo sapiens cDNA FLJ13858 fis, clone THYRO1001031.||AA481536	1	0.16	-0.03	-0.05	0.12	0.05	0.01	-0.03	-0.18	-0.08	0.13	0.13	0.04	0.2	0.15	0.19	0.24	0.17	0.07
IMAGE:1568368	**IMAGE:1568368|1|32259341;10:10023626;5:56912377;8:134568185||AI793255	1	0.34	0.15	0.16	0.22	0.04	0.19	0.08	-0.03	0.17	0.21	0.2	0.04	0.35	0.17	0.12	0.43	0.43	0.38
1048916	1p35.1|nt32278899|1048916|Hs.14928|AA778560|FLJ12903||hypothetical protein FLJ12903||AA778560	1	0.14	0.07	0.11	0.09	0.01	0.43	0.24	0.06	-0.08	-0.09	0.24	0.04	0.59	0.24	0.4	-0.03	-0.07	0.1
IMAGE:244618	1p35.1|nt32282810|IMAGE:244618|Hs.15463|N54901|FRCP2||likely ortholog of mouse fibronectin type III repeat containing protein 2||N54901	1	0.02	-0.04	-0.1		-0.07	-0.1	-0.32	-0.06	-0.1		-0.14	-0.04	-0.08	0	-0.1	0	-0.19	-0.22
IMAGE:171936	1p35.1|nt32309730|IMAGE:171936|Hs.288654|H18971|HPCA||hippocalcin||H19068||molecular function|tubulin binding|ISS|GO:0015631|GOA|11964161//molecular function|actin binding|ISS|GO:0003779|GOA|11964161//molecular function|calcium ion binding|ISS|GO:0005509|GOA|8387172//biological process|vesicle-mediated transport|ISS|GO:0016192|GOA|11964161//cellular component|cytosol|ISS|GO:0005829|GOA|11964161//…	1	0.15	0.01	0.03	-0.05	0.1	0.07	0.01	0.06	0.09	0.11	0.07	0.1	0.17	-0.19	0.35	0.01	0.1	0.12
IMAGE:136351	1p35.1|nt32315136|IMAGE:136351|Hs.424931|R33498|CAC-1||CAC-1||R34039	1	-0.18	-0.11	0.07	-0.13	-0.01	0.03	0.01	-0.23	0.06	0.05	-0.13	0.07	-0.01	-0.25	-0.08	-0.23	-0.09	0.29
IMAGE:151620	1p35.1|nt32315151|IMAGE:151620|Hs.424931|H03154|CAC-1||CAC-1||H03961	1	-0.25	0.36	0.13	0.38	0.11	0.17	0.56	0.68	0.08	0.34	0.34	0.22	0.11	0.15	0.06	0.41	0.31	1.14
IMAGE:202535	**IMAGE:202535|1|32371833;16:56751779;11:2106017;||H53340	1		0.2	0.19	0.12	0.09	0.5	0.27	0.21	0.52	0.35	0.28	0.33	-0.29	0.01	-0.01	0.23	0.36	0.37
IMAGE:45464	1p35.1|nt32429405|IMAGE:45464|Hs.294008|H09730|AK2||adenylate kinase 2||H10488||molecular function|adenylate kinase activity|TAS|GO:0004017|GOA|9504408//molecular function|ATP binding|IEA|GO:0005524|GOA|na//cellular component|mitochondrion|IEA|GO:0005739|GOA|na//molecular function|kinase activity|IEA|GO:0016301|GOA|na//molecular function|transferase activity|IEA|GO:0016740|GOA|na	1	0.02	-0.11	-0.13	0.01	-0.11	0.1	-0.23	-0.11	-0.12	0.15	0.17	-0.07	0	0.07	-0.14	0.05	-0.09	-0.46
IMAGE:2569462	**IMAGE:2569462|1|32430445;1:58010280||Hs.294008||AK2||adenylate kinase 2||AW072811||molecular function|adenylate kinase activity|TAS|GO:0004017|GOA|9504408//molecular function|ATP binding|IEA|GO:0005524|GOA|na//cellular component|mitochondrion|IEA|GO:0005739|GOA|na//molecular function|kinase activity|IEA|GO:0016301|GOA|na//molecular function|transferase activity|IEA|GO:0016740|GOA|na	1	0.22	0.42	0.06	0.31	0.08	-0.3	-0.32	-0.33	-0.53	-0.46		-0.4	0.25	0.39	0.42		-0.15	0.46
IMAGE:1638054	1p35.1|nt32498402|IMAGE:1638054|Hs.116243|AI002125|ESTs||ESTs||AI002125	1	-0.32	0.14	0.15	0.08	0.06	0.22	0.11	0.17	0.12	0.09	0.14	0.14	0.18	0.12	-0.22	-0.01	0.1	0.03
IMAGE:158272	1p35.1|nt32505148|IMAGE:158272|Hs.101807|AI668579|ESTs||ESTs, Weakly similar to hypothetical protein FLJ20378 [Homo sapiens] [H.sapiens]||H26739	1	0.38	0.17	0.03	0.36	0.08	-0.06	0.44	0.26	0.08	0.27	0.33	0.25	0.27	0.38	0.28	0.63	0.31	0.35
IMAGE:1628929	1p35.1|nt32546650|IMAGE:1628929|Hs.129462|AA994013|ESTs||ESTs||AA994013	1	-0.03	-0.1	0.03	0.11	-0.07	-0.14	-0.71	0	-0.22	0.18	0.42	-0.06		0.49	0.07		0.19	0.31
IMAGE:435750	1p35.1|nt32565925|IMAGE:435750|Hs.15921|AA700789|FLJ10759||hypothetical protein FLJ10759||AA700789||molecular function|zinc ion binding|IEA|GO:0008270|GOA|na//cellular component|intracellular|IEA|GO:0005622|GOA|na	1	-0.16	0.28	0.15	0.22	0.05	-0.13	0.23	0.03	0.05	0.01	0.41	-0.13	0.07	0	0.04	0.24	0.13	0.45
IMAGE:898328	1p35.1|nt32845241|IMAGE:898328|Hs.165263|AA598840|PHC2||polyhomeotic-like 2 (Drosophila)||AA598840||molecular function|protein binding|TAS|GO:0005515|GOA|9121482//cellular component|nucleus|TAS|GO:0005634|GOA|9121482	1	0.32	0.21	0.22	0.3	0.21	0.22	0.34	0.21	0.17	0.06	0.08	0	0.37	0.47	0.53	0.23	0.22	0.81
IMAGE:742672	1p35.1|nt32847303|IMAGE:742672|Hs.165263|AA401370|PHC2||polyhomeotic-like 2 (Drosophila)||AA401370||molecular function|protein binding|TAS|GO:0005515|GOA|9121482//cellular component|nucleus|TAS|GO:0005634|GOA|9121482	1	-0.05	-0.12	-0.04	-0.05	-0.08	-0.19	-0.13	-0.19	-0.12	-0.06	-0.06	-0.01	-0.09	0.21	0.07	-0.02	-0.23	-0.46
IMAGE:1602165	1p35.1|nt33343270|IMAGE:1602165|Hs.127736|AA962274|ESTs||ESTs||AI791762	1	0	0	-0.06	0.1	-0.05	-0.04	0.32	0	0.01	0.03	0.11	-0.02	0.1	0.35		0.17	0.01	-0.05
IMAGE:1518268	1p35.1|nt33385691|IMAGE:1518268|Hs.236810|AA903616|LOC127540||HMG2 like||AA903616||molecular function|DNA binding|IEA|GO:0003677|GOA|na//biological process|regulation of transcription, DNA-dependent|IEA|GO:0006355|GOA|na//cellular component|nucleus|IEA|GO:0005634|GOA|na//cellular component|chromatin|IEA|GO:0000785|GOA|na	1	-0.07	-0.35	-0.25	-0.26	-0.2	-0.22	-0.24	-0.29	-0.25	0	-0.23	-0.14	-0.21	-0.16	-0.15		-0.1	-0.1
IMAGE:1541646	1p35.1|nt33390563|IMAGE:1541646|Hs.211318|AA913251|ESTs||Homo sapiens, Similar to hypothetical protein FLJ20506, clone IMAGE:4826081, mRNA||AA913744	1	0.07	0.02	0.15	-0.12	-0.01	0.05	-0.06		-0.09	-0.14	-0.14	0.05	-0.05	-0.1	0.04	-0.16	0.05	-0.01
IMAGE:1156527	1p35.1|nt33562027|IMAGE:1156527|Hs.117180|AA679700|ESTs||EST||AI792247	1	0.04	0.16	0.13	0.1	0.16	0.25	0.19	0.25	0.19	0.16	-0.1	0.13	0.42	0.22	0.1	-0.05	-0.02	0.03
IMAGE:1861629	**IMAGE:1861629|1|33604286;2:38351015;3:42130504;10:50983954;4:25333806;5:57111157;20:35866956;6:24471909;13:27281256;7:106380330;22:28275405;8:25314529;X:12449855;17:67645032;18:48578431;||AI792459	1	0.42	0.2	0.18	0.28	0.24	0.23	0.16	0.2	0.09	0.2	0.33	0.13	0.38	0.53	0.51	-0.42	-0.39	-0.59
IMAGE:1861801	**IMAGE:1861801|1|33604286;2:38351015;3:15977475;10:50983954;4:152263190;5:57111157;6:24471909;13:27281256;7:106380330;22:28275412;8:25314535;X:12449855;17:67645032;||AI792502	1	0.46	0.13	0.27	0.22	0.15	0.35	0.13	0.24	0.18	0.38	0.07	0.19	0.41	0.44	0.45	-0.55	-0.35	-0.29
IMAGE:753881	1p35.1|nt34276652|IMAGE:753881|Hs.198249|AA479344|GJB5||gap junction protein, beta 5 (connexin 31.1)||AA479453||molecular function|connexon channel activity|IEA|GO:0015285|GOA|na//biological process|epidermal differentiation|TAS|GO:0008544|GOA|9843209//biological process|cell communication|IEA|GO:0007154|GOA|na//cellular component|connexon complex|IEA|GO:0005922|GOA|na//cellular component|integra…	1	-0.14	0.24	-0.02	0.07	0.02	-0.18			-0.07	-0.22	-0.03	-0.17	0.14	0.11		0.24	0.01	0.73
IMAGE:1858230	1p35.1|nt34305197|IMAGE:1858230|Hs.98485|AI225111|GJB3||gap junction protein, beta 3, 31kDa (connexin 31)||AI225111||molecular function|connexon channel activity|IEA|GO:0015285|GOA|na//biological process|hearing|IEA|GO:0007605|GOA|na//biological process|cell communication|NAS|GO:0007154|GOA|na//cellular component|connexon complex|IEA|GO:0005922|GOA|na//cellular component|integral to membrane|IEA|…	1	0.07	0.06	0.04	0.07	-0.03	-0.01	-0.14	-0.22	0.07	0.01		-0.03	-0.01	0.09	0.08	0.1	-0.16	-0.3
IMAGE:183556	1p35.1|nt34315763|IMAGE:183556|Hs.296310|H44032|GJA4||gap junction protein, alpha 4, 37kDa (connexin 37)||H44101||molecular function|connexon channel activity|E|GO:0015285|Proteome|7680674//biological process|intercellular junction assembly|E|GO:0007043|Proteome|7680674//biological process|small molecule transport|E|GO:0006832|Proteome|7680674//cellular component|gap junction|E|GO:0005921|Proteom…	1	-0.25	0.3	0.17	0.1	0.27		0.1	-0.2	0.33	-0.09	0.23	0.13	-0.34	-0.2	-0.12		0.13	0.9
IMAGE:1566836	1p35.1|nt34369909|IMAGE:1566836|Hs.27160|AI123752|LOC113444||hypothetical protein BC011880||AI123752	1	0.13	-0.1	0.14	-0.1	0.04	-0.05	-0.07	-0.16	0.01	0.05	-0.13	0.02	-0.05	-0.24	-0.19	-0.21	0.03	-0.12
IMAGE:1416151	1p35.1|nt34371931|IMAGE:1416151|Hs.125825|AA878325|ESTs||ESTs||AA878325	1	-0.1	-0.23	-0.15	-0.34	-0.19	-0.17	-0.2	-0.48	-0.2	-0.22	-0.15	-0.04	-0.22	-0.12	-0.25	-0.43	-0.36	-0.49
IMAGE:768217	1p35.1|nt34376611|IMAGE:768217|Hs.27160|AA424905|LOC113444||hypothetical protein BC011880||AA424905	1	-0.14	-0.1	-0.21	-0.11	0		0.35	0.58	0.26		0.33	0.09	-0.5		0.31	-0.27	-0.18	0.21
IMAGE:1909747	1p35.1|nt34382972|IMAGE:1909747||AI342986|ESTs||||AI342986	1	0.1	0.26	0.07	0.23	0.14	0.07	0.27	0.34	0.17	0.29	0.09	0.17	0.35	0.25	0.23	0.1	0.26	0.18
IMAGE:1753946	1p35.1|nt34387003|IMAGE:1753946|Hs.145432|AI200719|SAPAP3||SAP90/PSD-95-associated protein 3||AI200719||biological process|cell-cell signaling|IEA|GO:0007267|GOA|na//cellular component|membrane|IEA|GO:0016020|GOA|na	1	0.17	0.07	0		0.14	0.04	0.42	0.12	0.16	0.04	0.15	0.02	0.32	0.15	0.53	0.44	-0.03	0.16
IMAGE:1874835	1p35.1|nt34497265|IMAGE:1874835|Hs.145656|AI277080|MGC14276||hypothetical protein MGC14276||AI277080	1	0.01		0.25		0.29		0.21	0.1	-0.34	0.13		0.07	0.06		0.4	-0.1	0.15	0.62
IMAGE:210525	1p35.1|nt34497282|IMAGE:210525|Hs.145656|H65043|MGC14276||hypothetical protein MGC14276||H65044	1	0.29	-0.09	0.15	0.31	0.1	0.04	0.18	0.04	0	0.15	0.16	0.04	0.34	0.1	0.23	-0.03	0.28	0.33
IMAGE:768523	1p35.1|nt34503099|IMAGE:768523|Hs.410016|AA424984|ZNF258||zinc finger protein 258||AA496005||molecular function|DNA binding|P|GO:0003677|Proteome|10486218//biological process|development|P|GO:0007275|Proteome|10486218	1	-0.28	-0.22	-0.17	-0.48	-0.11	-0.06	-0.4	0.02	-0.25	-0.69		-0.2		0.09	-0.43		-0.33	-0.82
IMAGE:1869423	**IMAGE:1869423|1|34505861;4:187324068||Hs.145663||ESTs||AI792598	1		0.27	0.35	0.35	0.33	0.09	-0.13	-0.21	0.01			0.27		0.2	0.33		0.21
IMAGE:347613	**IMAGE:347613|1|34507733;16:48343949;8:142160577;||Hs.301872||MGC4840||hypothetical protein MGC4840||W81504	1	0.25		0.18	0.22	0.18	0.18	0.1	-0.1	0.22	0.23	0.09	0.17	0.32	-0.08	0.26	0.1	0.29	0.72
IMAGE:705265	**IMAGE:705265|1|34526696;6:32898890||Hs.410016||ZNF258||zinc finger protein 258||AA280677||molecular function|DNA binding|P|GO:0003677|Proteome|10486218//biological process|development|P|GO:0007275|Proteome|10486218	1	-0.31	0	-0.04	0.11	0	-0.04	-0.05	-0.02	-0.06	-0.09	-0.17	-0.16	-0.15	0.08	0.08	-0.7	0.12	0.49
IMAGE:1626218	1p35.1|nt34532113|IMAGE:1626218|Hs.372158|AI005448|ESTs||ESTs, Highly similar to zinc finger protein 258 [Homo sapiens] [H.sapiens]||AI005448	1	-0.05	-0.19	-0.16	-0.25	-0.13	-0.15	-0.19	-0.08	-0.21	-0.17	-0.17	-0.17	-0.26	-0.18	-0.1	-0.17	-0.14	0.12
IMAGE:813728	1p34.3|nt34635440|IMAGE:813728|Hs.137260|AA453782|FLJ23151||hypothetical protein FLJ23151||AA453867	1	-0.24	-0.12	-0.22	-0.17	-0.09	-0.02	-0.26	0.29	-0.22	-0.2	-0.12	0.03		-0.16	-0.17	0.04	-0.2	-0.67
IMAGE:325150	1p34.3|nt34637314|IMAGE:325150|Hs.137260|AA284259|FLJ23151||hypothetical protein FLJ23151||W48560	1		0.04	0.07	0.1	0.1	0.04	0.35	0	0.06	0.1		0.12	0.26	0.13	0.07	-0.01	0.13	0.35
IMAGE:197913	1p34.3|nt34697947|IMAGE:197913|Hs.433517|R96240|ESTs||Homo sapiens cDNA FLJ38383 fis, clone FEBRA2003726.||R96296	1	-0.09	0	-0.04		-0.1	-0.24	-0.15	-0.34	-0.28	-0.14	0.27	-0.07	-0.09	0.03	-0.13	0.28	-0.02	0.07
IMAGE:268795	**IMAGE:268795|1|34705089;15:65690022||N35418	1	0.14	0.02	-0.03	0.21	0	0.03	0.2	-0.04	0.05	0.21	0.03	0.07	0.25	0.05	0.09	0.1	0.26	-0.06
IMAGE:773254	1p34.3|nt34705166|IMAGE:773254|Hs.180610|AA425258|SFPQ||splicing factor proline/glutamine rich (polypyrimidine tract binding protein associated)||AA425853||molecular function|pre-mRNA splicing factor activity|TAS|GO:0008248|GOA|8449401//molecular function|RNA binding|IEA|GO:0003723|GOA|na//molecular function|DNA binding|IEA|GO:0003677|GOA|na//biological process|mRNA splicing|TAS|GO:0006371|GOA|84…	1	-0.15	0.52	0.02	0.14	-0.09	0.03	-0.04	0.03	-0.07	-0.54	0.16	0	0.45		-0.17	0.23	0.31	0.5
IMAGE:768049	1p34.3|nt34710839|IMAGE:768049|Hs.180610|AA418910|SFPQ||splicing factor proline/glutamine rich (polypyrimidine tract binding protein associated)||AA426575||molecular function|pre-mRNA splicing factor activity|TAS|GO:0008248|GOA|8449401//molecular function|RNA binding|IEA|GO:0003723|GOA|na//molecular function|DNA binding|IEA|GO:0003677|GOA|na//biological process|mRNA splicing|TAS|GO:0006371|GOA|84…	1	-0.11	0.35	-0.1	0.35	-0.16	-0.26	-0.63	-0.16	-0.37	0.07	0.47	-0.25	0.18	0.04		0.11	0.14	0.29
IMAGE:1290947	**IMAGE:1290947|1|34833823;4:57398217;11:85719831;22:18401835;8:69941794;||AI732837	1	0.11	0.23	0.2	0.36	0.18	0.35	0.3	0.52	0.29	0.28	0.05	0.2	0.52	0.44	0.43	0.43	0.5	0.36
IMAGE:427980	1p34.3|nt34846932|IMAGE:427980|Hs.150390|AA001835|ZNF262||zinc finger protein 262||AA002041||molecular function|hormone activity|IEA|GO:0005179|GOA|na//molecular function|DNA binding|TAS|GO:0003677|GOA|10486218//biological process|development|TAS|GO:0007275|GOA|10486218//cellular component|extracellular|IEA|GO:0005576|GOA|na	1	0.17	0.05	0.12	0.09	0.03	0.13	0.31	0.03	-0.01	0.04	-0.02	-0.29	-0.28	-0.15	0.06	0.26	-0.01	0.14
IMAGE:455280	1p34.3|nt34912649|IMAGE:455280|Hs.117170|AA677578|ESTs||ESTs||AA677578	1	-0.03	0.15	0.07		0.09	0.13		0.58	0.13		0.23		0.2	0.17	0.41		0.1	0.59
IMAGE:254229	1p34.3|nt34923365|IMAGE:254229||N22486|ESTs||||N22486	1	-0.02	0.01	-0.01	-0.04	0.03	0.16	-0.07	0.16	0.03	0.17	-0.16	0.08	0.13	0.11	-0.34	-0.07	0.11	-0.97
IMAGE:281881	1p34.3|nt34943047|IMAGE:281881|Hs.150390|N51853|ZNF262||zinc finger protein 262||N51853||molecular function|hormone activity|IEA|GO:0005179|GOA|na//molecular function|DNA binding|TAS|GO:0003677|GOA|10486218//biological process|development|TAS|GO:0007275|GOA|10486218//cellular component|extracellular|IEA|GO:0005576|GOA|na	1	-0.03	-0.09	-0.19	0.01	-0.05	-0.14	-0.37	0.04	-0.17	0.11	-0.21	-0.09	-0.02	-0.2	-0.28	0.01	0.22	-0.29
IMAGE:951095	1p34.3|nt34943132|IMAGE:951095|Hs.150390|AA620460|ZNF262||zinc finger protein 262||AA620460||molecular function|hormone activity|IEA|GO:0005179|GOA|na//molecular function|DNA binding|TAS|GO:0003677|GOA|10486218//biological process|development|TAS|GO:0007275|GOA|10486218//cellular component|extracellular|IEA|GO:0005576|GOA|na	1	0.03	-0.23	-0.02	0	-0.03	-0.06	-0.23	-0.29	-0.2	0.04	-0.04	-0.06	-0.06	-0.25	-0.11	0.15	0.04	-0.06
IMAGE:491405	**IMAGE:491405|1|34955057;9:115588459||AA156586	1	-0.01	-0.2	-0.04	-0.14	-0.07	-0.01	0.03	0.38	-0.07	0.05	-0.07	0	-0.16	-0.03	0.08	-0.34	-0.21	-0.17
IMAGE:1569306	1p34.3|nt34955650|IMAGE:1569306|Hs.209065|AA973575|PKD1-like||polycystic kidney disease 1-related||AA973575	1	0.41	0.11	0.24	0.24	0.24	-0.03	0.23	0.1		0.1	0.32	0.09	0.19	-0.06	0.44	0.19	0.15	0.6
IMAGE:272169	1p34.3|nt35087891|IMAGE:272169|Hs.94653|N35489|NCDN||neurochondrin||N35489	1	0.29	-0.03	0.1	0.34	0.05	0.02	0.36	0.14	0.02	0.18	-0.06	0.07	0.26	0.32	0.33	0.24	0.42	0
1291678	1p34.3|nt35088447|1291678|Hs.121870|AA776819|ESTs||ESTs||AA776819	1	-0.25			-0.54	0.03		0.48		-0.13	-0.04		-0.03			0.47	0.08	-0.06	0.65
IMAGE:132159	1p34.3|nt35091381|IMAGE:132159|Hs.23531|R23504|ESTs||ESTs||R26094	1	0.01	0	0.04	0.04	0.06	0.1	-0.04	-0.14	0.01	0.18		0.15	0.15	0.08	-0.05		0.18
IMAGE:247462	1p34.3|nt35121236|IMAGE:247462|Hs.285520|N54157|ESTs||ESTs, Moderately similar to hypothetical protein FLJ20489 [Homo sapiens] [H.sapiens]||N54157	1	-0.04	0.23	0.18	0.28	0.19	0.13	0.12	-0.22	0.05	0.16		0.07	0.13	0.07	0.14	0.65	0.24	0.65
IMAGE:593838	1p34.3|nt35122039|IMAGE:593838|Hs.285520|AA166743|ESTs||ESTs, Moderately similar to hypothetical protein FLJ20489 [Homo sapiens] [H.sapiens]||AA166931	1	0.55	0.21	0.2	0.38	0.27	0.19	0.25	0.23	0.13	0.31	0.56	0.3	0.35	0.4	0.42	0.39	0.49	0.34
IMAGE:731223	1p34.3|nt35123148|IMAGE:731223|Hs.432607|AA416733|PSMB2||proteasome (prosome, macropain) subunit, beta type, 2||AA416733||molecular function|endopeptidase activity|IEA|GO:0004175|GOA|na//biological process|ubiquitin-dependent protein catabolism|IEA|GO:0006511|GOA|na//cellular component|26S proteasome|TAS|GO:0005837|GOA|8811196//cellular component|cytosol|IEA|GO:0005829|GOA|na//molecular function|…	1	0.01	0.05	0.21	0.09	-0.04	0.08	-0.03	0.16	0.06	0.16	-0.07	0.05	0.24	0.06	0.01	-0.01	0.32	-0.22
IMAGE:246549	**IMAGE:246549|1|35124705;1:109394396||Hs.432607||PSMB2||proteasome (prosome, macropain) subunit, beta type, 2||N73252||molecular function|endopeptidase activity|IEA|GO:0004175|GOA|na//biological process|ubiquitin-dependent protein catabolism|IEA|GO:0006511|GOA|na//cellular component|26S proteasome|TAS|GO:0005837|GOA|8811196//cellular component|cytosol|IEA|GO:0005829|GOA|na//molecular function|pr…	1	-0.93	0.19	0.17	0.02	-0.04	0.19	-0.92	-0.1	0.17	0.02	0.12	0.07	-2.22	-0.11	-0.07		0.26	0.38
IMAGE:122241	1p34.3|nt35124711|IMAGE:122241|Hs.432607|T98663|PSMB2||proteasome (prosome, macropain) subunit, beta type, 2||T98719||molecular function|endopeptidase activity|IEA|GO:0004175|GOA|na//biological process|ubiquitin-dependent protein catabolism|IEA|GO:0006511|GOA|na//cellular component|26S proteasome|TAS|GO:0005837|GOA|8811196//cellular component|cytosol|IEA|GO:0005829|GOA|na//molecular function|prot…	1	-0.09	-0.08	-0.04	-0.11	-0.14	0	-0.1	-0.07	-0.01		-0.13	-0.08	-0.48	-0.03	-0.26	-0.2	-0.14	-0.22
IMAGE:770380	1p34.3|nt35235442|IMAGE:770380|Hs.112023|AA427465|FLJ38984||hypothetical protein FLJ38984||AA430662	1	-0.23	-0.04	-0.01	-0.21	-0.01	-0.07	0.02	-0.18	-0.04	-0.2		-0.18	-0.18	-0.03	0.42		-0.25	0.73
IMAGE:295594	1p34.3|nt35256541|IMAGE:295594|In multiple clusters|N72576|||||W02403	1	0.03	0.04	0.05	0.04	0.05	-0.02	0.21	0.3	-0.06	0.12	-0.06	-0.04	0.26	0.25	0.34	0.2	0.02	0.07
IMAGE:1475463	1p34.3|nt35284739|IMAGE:1475463|Hs.175613|AA857804|CLSPN||claspin homolog (Xenopus laevis)||AA857804||molecular function|protein binding|NAS|GO:0005515|GOA|11090622//biological process|biological_process unknown|ND|GO:0000004|GOA|na//cellular component|cellular_component unknown|ND|GO:0008372|GOA|na	1	-0.05	-0.38	-0.11	-0.34	-0.09	-0.12	0.56		-0.12	-0.4	-0.24	-0.1		-0.34		0.11	-0.17	0.49
IMAGE:730834	1p34.3|nt35333430|IMAGE:730834|Hs.98175|AA417011|ESTs||ESTs||AA417105	1	0.07	0.13	0.08	0.1	0.05	0.13	0.13	0.24	0.04	0.17	-0.03	0.1	0.23	0.22	-0.2	0		-0.24
IMAGE:1880914	1p34.3|nt35354079|IMAGE:1880914|Hs.134757|AI268356|AGO4||argonaute 4||AI268356	1	0.03	-0.28	-0.1	-0.31	-0.07	-0.1	-0.17	0.03	-0.07	-0.22	-0.28	-0.09	0.01	0.17	-0.07	-0.1	-0.2	-0.39
IMAGE:66642	1p34.3|nt35372913|IMAGE:66642|Hs.403918|T67193|ESTs||ESTs||T67194	1	0.01	-0.1	-0.04	-0.06	-0.06	-0.07	-0.1	-0.12	-0.1	-0.11	-0.12	-0.05	-0.08	-0.11	-0.35	-0.65	-0.19	-0.28
IMAGE:825363	1p34.3|nt35378673|IMAGE:825363|Hs.21887|AA504513|ESTs||ESTs, Moderately similar to hypothetical protein FLJ20378 [Homo sapiens] [H.sapiens]||AA504597	1	-0.19	-0.28	-0.22		-0.2	-0.19	-0.16	-0.17	-0.39	-0.29	-0.39	-0.2	-0.26	-0.33	-0.32	-0.39	-0.3	-0.98
IMAGE:813850	1p34.3|nt35404774|IMAGE:813850|Hs.14520|AA447791|EIF2C1||eukaryotic translation initiation factor 2C, 1||AA453723||molecular function|translation initiation factor activity|TAS|GO:0003743|GOA|10534406//biological process|regulation of translational initiation|TAS|GO:0006446|GOA|10534406//biological process|protein biosynthesis|IEA|GO:0006412|GOA|na//cellular component|eukaryotic translation initi…	1	0.09	-0.13	-0.12	-0.06	-0.11	-0.16	0.19	0.1	-0.2	-0.06	0.12	-0.12	0.28	0.21	0.41	0.29	0.06	0.15
IMAGE:43829	1p34.3|nt35448186|IMAGE:43829|Hs.22867|H05770|ESTs||Homo sapiens cDNA: FLJ22073 fis, clone HEP11868.||H05877	1	0.06	-0.2	-0.01	0	-0.05	-0.08	0.18	0.22	-0.12	0.06	0.06	-0.02	-0.1	-0.09	0.11	0.11	0.09	-0.16
IMAGE:1931997	1p34.3|nt35452732|IMAGE:1931997|Hs.189829|AI333779|AGO3||argonaute 3||AI333779	1	0.01	0.12	0.27	0.09	0.28	0.23	0.49	0.47	0.19	0.07	0.29	0.19	0.15	0.31		0.66	0.65	0.82
IMAGE:1540533	1p34.3|nt35452893|IMAGE:1540533|Hs.189829|AA907559|AGO3||argonaute 3||AA907559	1	-0.09	-0.26	-0.14	-0.13	-0.22	-0.16	-0.09	-0.23	-0.41	-0.26	-0.04	-0.28	-0.13	-0.07	-0.41	0.05	-0.08	-0.55
IMAGE:684216	1p34.3|nt35576555|IMAGE:684216|Hs.189829|AA251146|AGO3||argonaute 3||AA251591	1	-0.19	-0.18	-0.22	-0.23	-0.18	-0.24	-0.05	-0.37	-0.24	-0.18	-0.04	-0.16	-0.31	-0.24	-0.36	0.04	-0.17	-0.1
IMAGE:1557298	1p34.3|nt35584049|IMAGE:1557298|Hs.97109|AA935697|ESTs||ESTs, Moderately similar to neuronal thread protein [Homo sapiens] [H.sapiens]||AA935697	1	-0.14	-0.08	-0.15	-0.03	-0.1	-0.1	-0.23	-0.34	-0.24	-0.04	-0.34	-0.15	-0.11	-0.08	0.13	-0.09	-0.13	-0.11
IMAGE:1564734	1p34.3|nt35584501|IMAGE:1564734|Hs.97109|AA928780|ESTs||ESTs, Moderately similar to neuronal thread protein [Homo sapiens] [H.sapiens]||AA928780	1	-0.28	-0.38	-0.22	-0.06	-0.17	-0.18	-0.3	-0.36	-0.49	-0.58	-0.47		-0.39	-0.23	-0.6	-0.52	-0.63	-0.57
IMAGE:281580	1p34.3|nt35592744|IMAGE:281580|Hs.24360|N51604|ESTs||ESTs||N53893	1	-0.22	-0.08	-0.14	-0.12	-0.13	0.02	-0.18	0.42	-0.14	0.02	0.05	-0.08	0.07	-0.01	0.03	0.09	-0.1	-0.19
IMAGE:1554906	1p34.3|nt35592942|IMAGE:1554906|Hs.24360|AA954643|ESTs||ESTs||AA954643	1	0.03	-0.01	-0.15	-0.24	-0.09	-0.06	0.04	0.38	-0.08	-0.17	0.23	-0.01	-0.04	0.06	-0.03	0.16	-0.09	0.06
IMAGE:1562854	1p34.3|nt35605640|IMAGE:1562854|Hs.127111|AA936586|TEKT2||tektin 2 (testicular)||AA936586||molecular function|structural molecule activity|IEA|GO:0005198|GOA|na//biological process|microtubule cytoskeleton organization and biogenesis|IEA|GO:0000226|GOA|na//cellular component|kinesin complex|IEA|GO:0005871|GOA|na//cellular component|microtubule|IEA|GO:0005874|GOA|na	1	-0.1	0.03	0.07	0.05	0.06	0.08	0.11	-0.09	0.1	0.01	0.1	0.09	-0.12	-0.28	0.15	0	-0.05
IMAGE:867606	1p34.3|nt35616810|IMAGE:867606|Hs.353001|AA780815|COL8A2||collagen, type VIII, alpha 2||AA780815||molecular function|collagen|P|GO:0005202|Proteome|2019595//biological process|vision|P|GO:0007601|Proteome|2019595//cellular component|collagen type VIII|P|GO:0005591|Proteome|2019595//cellular component|short-chain collagen|P|GO:0005598|Proteome|2019595//cellular component|basement membrane|NR|GO:00…	1	0.07	0.09	0.07	0.37	0	-0.07	0.1	0.2	-0.01	0.14	0.21	0.07	0.1	0.23	-0.14	0.27	0.08	-0.05
IMAGE:780977	1p34.3|nt35658139|IMAGE:780977|Hs.288013|AA429882|BET3||similar to yeast BET3 (S. cerevisiae)||AA446176||biological process|transport|IEA|GO:0006810|GOA|na//cellular component|Golgi apparatus|IEA|GO:0005794|GOA|na//cellular component|endoplasmic reticulum|IEA|GO:0005783|GOA|na	1	0.07	0.1	-0.05	0	0.11	0.07	0.2	0.11	0.05	0	0.15	0.12	0.21	0.38	0.35	0.18	0.06	0
IMAGE:294580	**IMAGE:294580|1|35658139;15:54565477||Hs.423098||EST||W01879	1	-0.13	-0.13	-0.12	-0.11	0	-0.25	-0.36	-0.58	-0.32	-0.09	-0.23	-0.15	-0.07	-0.09	-0.23	-0.13	-0.04	-0.41
IMAGE:460580	1p34.3|nt35670119|IMAGE:460580|Hs.193197|AA700305|ESTs||ESTs||AA700305	1	-0.12	-0.06	0.01	0.04	0	0.08			0.03	0.04	0.09	0.04	0.24	0.15		0.14	0.07
IMAGE:611412	1p34.3|nt35701475|IMAGE:611412|Hs.356096|AA180204|ESTs||ESTs, Highly similar to hypothetical protein FLJ10350 [Homo sapiens] [H.sapiens]||AA180820	1	0.07	-0.09	0	-0.14	-0.08	-0.2	-0.03	-0.14	-0.17	-0.35	-0.24	-0.21	-0.07	0	-0.04	-0.24	-0.19	-0.25
IMAGE:430179	1p34.3|nt35746010|IMAGE:430179|Hs.108319|AA010091|TRAP150||thyroid hormone receptor-associated protein, 150 kDa subunit||AA010192||molecular function|ATP binding|IEA|GO:0005524|GOA|na//molecular function|receptor activity|IEA|GO:0004872|GOA|na//molecular function|transcription co-activator activity|TAS|GO:0003713|GOA|na//biological process|regulation of transcription, DNA-dependent|IEA|GO:0006355…	1	0.07	-0.13	-0.16	-0.05	-0.01	-0.07	0.04	-0.13	-0.08	0.15	0.15	-0.07	0.17	0.06	0.14	0.18	-0.02	0.12
IMAGE:138281	**IMAGE:138281|1|35763913;2:15733583;3:5264791;4:6880051;10:21436402;5:38078751;11:61904094;6:150001768;20:52554634;21:43795433;13:13228502;7:829482;14:71105840;8:29244914;9:34307836;X:53714286;15:48643388;17:6749304;18:7163510;19:11636717||R68013	1	0.21		0.07		0.07	0.13	0.29	0.25	0.1	0.24	-0.03	0.04	0.49	0.38	0.35	-0.61	-0.41	-0.66
IMAGE:133717	**IMAGE:133717|1|35807190;15:44547643||Hs.108319||TRAP150||thyroid hormone receptor-associated protein, 150 kDa subunit||R27850||molecular function|ATP binding|IEA|GO:0005524|GOA|na//molecular function|receptor activity|IEA|GO:0004872|GOA|na//molecular function|transcription co-activator activity|TAS|GO:0003713|GOA|na//biological process|regulation of transcription, DNA-dependent|IEA|GO:0006355|G…	1	-0.14	0	0	0.03	0.04	0.02		-0.12	0.06	0.05	0.4	0.03	-0.04	-0.17	0.34	0.21
IMAGE:416010	**IMAGE:416010|1|35825022;3:30867010||Hs.108319||TRAP150||thyroid hormone receptor-associated protein, 150 kDa subunit||W85832||molecular function|ATP binding|IEA|GO:0005524|GOA|na//molecular function|receptor activity|IEA|GO:0004872|GOA|na//molecular function|transcription co-activator activity|TAS|GO:0003713|GOA|na//biological process|regulation of transcription, DNA-dependent|IEA|GO:0006355|GO…	1	0.22	0.11	0.12	0.12	0.01	0.01	0.1	-0.08	-0.01	0.21	0.43	0.06	0.31		0.25	0.7	0.22	0.52
IMAGE:769002	1p34.3|nt35827667|IMAGE:769002|Hs.87016|AA425159|FLJ22938||hypothetical protein FLJ22938||AA426190	1	-0.04	0.4	0.16	0.39	0.16	0.26		0.26	0.4	0.2	0.14	0.28		0.16	-0.17		0.07	0.11
IMAGE:1891487	1p34.3|nt35844070|IMAGE:1891487|Hs.87016|AI287629|FLJ22938||hypothetical protein FLJ22938||AI287629	1	0.22	0.13	0.18	0.24	0.17	0.04		0.09	0.14	0.31	0.18	0.14	0.44	0.06		0.21	0.28	0.76
IMAGE:1911490	**IMAGE:1911490|1|35845774;15:43824010||Hs.406038||ESTs, Moderately similar to hypothetical protein FLJ20378 [Homo sapiens] [H.sapiens]||AI268028	1	0.36	0.09	0.25	0.24	0.12	0.17	-0.16	-0.04	0.16	0.31	0.21	0.03	0.31	0.14	0.14	0.24	0.33	0.23
IMAGE:207562	1p34.3|nt35860180|IMAGE:207562|Hs.21396|H60175|MGC4796||hypothetical protein MGC4796||H60215	1	-0.19	0.49	0.21	0.41	0.34	0.32	0.18		0.06	-0.02	0.31	-0.06	0.21	0.47	0.15	0.45	0.22	0.32
IMAGE:1509859	1p34.3|nt35873932|IMAGE:1509859|Hs.168500|AI142720|ESTs||ESTs||AI142720	1	0.22	0.21	0.04	0.23	0.11	-0.09	0.05	0.1	0.07	0.24	0.54	-0.04	0.47	0.43	0.12	0.68	0.42	0.27
IMAGE:430497	1p34.3|nt35887606|IMAGE:430497|Hs.21396|AA680371|MGC4796||hypothetical protein MGC4796||AA680371	1	0.32	0.11	0.15	0.37	0.14	-0.05	0.24	-0.18	-0.02	0.18	0.32	0.03	0.1	0.19	0.26	0.46	0.33	-0.02
IMAGE:1455561	1p34.3|nt35913980|IMAGE:1455561|Hs.3496|AA863093|LSM10||U7 snRNP-specific Sm-like protein LSM10||AA863093||molecular function|pre-mRNA splicing factor activity|IEA|GO:0008248|GOA|na//molecular function|RNA binding|IEA|GO:0003723|GOA|na//biological process|mRNA splicing|IEA|GO:0006371|GOA|na//cellular component|small nucleolar ribonucleoprotein complex|IEA|GO:0005732|GOA|na//cellular component|nuc…	1	-0.09	0.3	-0.06	0.25	-0.07	-0.13	-0.08	-0.2	-0.18	0.1	0.26	-0.16	-0.09	0.06		0.36	-0.02	-0.03
IMAGE:154289	1p34.3|nt35932427|IMAGE:154289|Hs.310315|AI732279|ESTs||ESTs, Moderately similar to hypothetical protein FLJ20489 [Homo sapiens] [H.sapiens]||AI820700	1	0.26	0.22	0.21	0.25	0.21	0.17	0.29	0.19	0.19	0.27	0.2	0.13	0.33	0.11	0.34	0.22	0.28	0.44
IMAGE:154220	**IMAGE:154220|1|35932427;2:97743407;11:120939163;6:134458625;13:28428987;7:17111877;14:60161905;||R52055	1	-0.1	0.29	0.33	0.11	0.07	-0.08	0.07	-0.03	0.12	-0.1	0.45	0.1	0.14	0.42	0.12	0.27	0	0.4
IMAGE:1882191	1p34.3|nt35936368|IMAGE:1882191|Hs.184361|AI298270|NOR1||oxidored-nitro domain-containing protein||AI298270	1	0.13	0.23	-0.03	0.31	0.03	-0.66	-0.99		-0.54	-0.22	-0.69	-0.32	0.43	0.7	0.3	0.63	0.46
IMAGE:1461619	1p34.3|nt35938456|IMAGE:1461619|Hs.184361|AA883805|NOR1||oxidored-nitro domain-containing protein||AA883805	1	0.03	0.67	-0.03		0.03	0.23	-0.26	0.05	-0.1	0.28	0.57	-0.08	0.61	0.72	-0.04	0.99	0.65	0.45
IMAGE:1476019	1p34.3|nt35942838|IMAGE:1476019|Hs.184361|AA872454|NOR1||oxidored-nitro domain-containing protein||AA872454	1	-0.07	0.33	-0.18	0.31	-0.18	-0.12	-0.08	0.47	-0.29	0.23	0.46	-0.09	0.39	0.77	-0.07	0.56	0.34	0.36
IMAGE:590227	1p34.3|nt35976322|IMAGE:590227|Hs.107707|AA147783|MRPS15||mitochondrial ribosomal protein S15||AA155778||molecular function|structural constituent of ribosome|NAS|GO:0003735|GOA|11279123//biological process|protein biosynthesis|NAS|GO:0006412|GOA|11279123//cellular component|ribosome|IEA|GO:0005840|GOA|na//cellular component|intracellular|IEA|GO:0005622|GOA|na//cellular component|mitochondrion|IE…	1	-1.07	0.14		-0.18	-0.17	0.32	0.15	0.25		-0.02	-0.12	0.23	-0.53	-0.16	0.78	0.12	-0.21
IMAGE:308415	**IMAGE:308415|1|35976325;3:135706038||W31201	1	0.14	-0.33	-0.16	-0.25	-0.23	-0.26	-0.26	-0.08	-0.16	-0.25	-0.33	-0.21		-0.1	-0.02	-0.14	-0.23	-0.87
IMAGE:809639	1p34.3|nt35986629|IMAGE:809639|Hs.2175|AA443000|CSF3R||colony stimulating factor 3 receptor (granulocyte)||AA458507||molecular function|receptor activity|TAS|GO:0004872|GOA|7542747//molecular function|cell adhesion molecule activity|IEA|GO:0005194|GOA|na//biological process|defense response|TAS|GO:0006952|GOA|7542747//biological process|cell adhesion|IEA|GO:0007155|GOA|na//biological process|sign…	1	-0.17	0.44	0.13	0.36	0.06	0.15	0.55	0.17	0.2	-0.03	0.66	0.1	0.18	0.62	0.09	0.1	-0.01	0.12
IMAGE:49245	1p34.3|nt36316076|IMAGE:49245|Hs.128848|H15440|ESTs||ESTs||H15497	1	0	-0.17	-0.06	-0.21	-0.09	0.06	0.39	0.38	0.01	-0.07	0.11	0.03	-0.11	-0.12	0.51	-0.19	-0.42	0.69
IMAGE:381812	1p34.3|nt36370494|IMAGE:381812||AA058857|ESTs||||AA058857	1	0.28	0.18	0.11	0.27	0.08	0.22	0.53	0.17	0.21	0.4	0.45	0.21	0.25	0.46	0.37	0.94	0.66	1.35
IMAGE:767259	1p34.3|nt36975427|IMAGE:767259|Hs.380738|AA418402|ESTs||Homo sapiens mRNA; cDNA DKFZp762K056 (from clone DKFZp762K056)||AA418499	1	-0.02	0.42	0.42		0.25	0.11	0.44	0.45			0.4		0.25			0.56	0.34
IMAGE:725927	**IMAGE:725927|1|36995098;2:240237758;8:145781279;||AA292423	1	-0.16	0.03	-0.12	0.01	-0.2	0.04	-0.16	0.11	-0.11	-0.18	-0.21	-0.26	-0.19	-0.01	-0.07	-0.46	-0.35	-0.55
IMAGE:121637	**IMAGE:121637|1|37004341;2:240238422||Hs.288300||FLJ23231||hypothetical protein FLJ23231||T97601	1	0.09	0	-0.15	0.02	-0.06		0.01	-0.11	-0.43	-0.07	0.15	-0.14	0.05	-0.02	0.33	-0.17	-0.42	-0.08
IMAGE:250014	1p34.3|nt37013145|IMAGE:250014|Hs.17118|H98502|FLJ11730||hypothetical protein FLJ11730||H99058	1	0.04	0.09	-0.02	0.02	-0.02	0.07	0.14	0.42	0.03	0	0.22	0.07	-0.01	-0.04	0.45	-0.1		0.8
IMAGE:770983	1p34.3|nt37013727|IMAGE:770983|Hs.17118|AA427401|FLJ11730||hypothetical protein FLJ11730||AA428415	1	-0.02	0.08	-0.09	0.06	0.01	-0.16	-0.05	-0.69	-0.21	-0.09	-0.01	-0.14	0.3	0	-0.15	0.18	0.05	0.16
IMAGE:151531	**IMAGE:151531|1|37039645;2:118937179;3:134533255;4:101839237;18:66605494;13:58162599;7:118068046;14:89933553;8:81193661;||Hs.144519||TCL6||T-cell leukemia/lymphoma 6||H03864	1	0.15	0.29	0.28	0.38	0.3	0.32	0.21	0.43	0.31	0.27	0.17	0.09	0.12	0.16	0.24	0.09	0.19	-0.18
IMAGE:283107	1p34.3|nt37055009|IMAGE:283107|Hs.47232|N51326|ESTs||ESTs, Moderately similar to PRO0478 protein [Homo sapiens] [H.sapiens]||N51326	1	-0.22	0.04	-0.17	-0.02	-0.16	-0.06	-0.33	-0.14	-0.23	0.03	0.31	-0.06	0.14	0.27	-0.01	-0.01	-0.12	-0.29
IMAGE:1031050	1p34.3|nt37057086|IMAGE:1031050|Hs.99601|AA609872|SNIP1||Smad nuclear interacting protein||AA609872	1	-0.1	0.04	-0.33	-0.11	-0.18	-0.2	0.01	0.01	-0.41	-0.04	0.32	-0.24	0.08	0.32	-0.03	0.37	0.07	-0.01
IMAGE:782688	1p34.3|nt37077485|IMAGE:782688|Hs.406050|AA447593|DNALI1||dynein, axonemal, light intermediate polypeptide 1||AA448092||molecular function|axonemal motor activity|TAS|GO:0003775|GOA|9284741//biological process|fertilization (sensu Animalia)|TAS|GO:0007338|GOA|9284741//biological process|cell motility|TAS|GO:0006928|GOA|9284741//cellular component|axonemal dynein complex|TAS|GO:0005858|GOA|9284741…	1	0.23	0.1	0.12	0.1	0.05	0.01	-0.01	0	0.05	0.08	0.14	0.14	0.2	0.06	0.1	0.31	0.06	-0.03
IMAGE:292936	1p34.3|nt37213098|IMAGE:292936|Hs.48855|N63744|FLJ10468||hypothetical protein FLJ10468||N91096	1	-0.4	-0.02	0.1	0.17	0.11	0.36	0.66	0.46	0.45	0.47	0.66	0.49	0.37	0.25	0.48	0.57	0.5	1.14
IMAGE:1875284	1p34.3|nt37236586|IMAGE:1875284|Hs.122393|AI273247|ESTs||Homo sapiens, clone IMAGE:5270672, mRNA||AI273247	1	0.1	0.16	0.17	-0.1	0.13	0.02	0.26	-0.06	0.21	-0.11	0.04	0.14	0.11	0	-0.05	-0.32	-0.16	-0.16
IMAGE:306806	1p34.3|nt37316089|IMAGE:306806|Hs.7988|N91900|FLJ31434||hypothetical protein FLJ31434||W24055	1	0.11	0.02	-0.05	0.05	0	0.01	0.1	-0.03	-0.07	0.05	0.05	0.09	-0.01	0.05	0.12	0.06	-0.02	0.21
IMAGE:429534	1p34.3|nt37323545|IMAGE:429534|Hs.406462|AA011394|FLJ23476||hypothetical protein FLJ23476||AA011431	1	-0.02	-0.03	0.02		0	0.13	0	0	0.16	0.17	-0.02	0.2	0.04	-0.11	-0.27	-0.11	-0.25	-0.38
IMAGE:223304	1p34.3|nt37330167|IMAGE:223304||H86531|ESTs||||H86616	1	0.25	-0.13	-0.04	-0.01	-0.08	0	0.02	-0.01	-0.11	-0.02	0.09	-0.01	0.15	-0.18	0.16	0.1	0.07	-0.09
IMAGE:430427	1p34.3|nt37334627|IMAGE:430427|Hs.211581|AA676322|MTF1||metal-regulatory transcription factor 1||AA676322||molecular function|transcription co-activator activity|TAS|GO:0003713|GOA|3208749//molecular function|transcription factor activity|TAS|GO:0003700|GOA|3208749//biological process|response to heavy metal|TAS|GO:0009412|GOA|8065932//biological process|regulation of transcription from Pol II pr…	1	-0.04	-0.15	-0.09	-0.01	-0.2	-0.11	-0.07	0.13	0.04	-0.06	-0.19	-0.06	0.02	0.13	-0.07	0.16	0.05	-0.43
IMAGE:782824	1p34.3|nt37334795|IMAGE:782824|Hs.211581|AA448256|MTF1||metal-regulatory transcription factor 1||AA448256||molecular function|transcription co-activator activity|TAS|GO:0003713|GOA|3208749//molecular function|transcription factor activity|TAS|GO:0003700|GOA|3208749//biological process|response to heavy metal|TAS|GO:0009412|GOA|8065932//biological process|regulation of transcription from Pol II pr…	1	-0.11		-0.04	-0.02	0.04	0.06	0.13	0.08	-0.1	0.04	0.15		-0.16	0.33	0.44		0.01	0.49
IMAGE:2542380	1p34.3|nt37335555|IMAGE:2542380|Hs.211581|AW057658|MTF1||metal-regulatory transcription factor 1||AW057658||molecular function|transcription co-activator activity|TAS|GO:0003713|GOA|3208749//molecular function|transcription factor activity|TAS|GO:0003700|GOA|3208749//biological process|response to heavy metal|TAS|GO:0009412|GOA|8065932//biological process|regulation of transcription from Pol II p…	1	0	-0.06	-0.07	-0.1	-0.09	-0.08	0.1	0.14	-0.12	0.06	-0.1	0.04	0.08	0.03	0.07	-0.04	0.03	-0.04
IMAGE:2028392	1p34.3|nt37381313|IMAGE:2028392|Hs.182577|AI261561|INPP5B||inositol polyphosphate-5-phosphatase, 75kDa||AI261561	1	0.22	-0.05	0.06	0.06	0.01	0.09	-0.09	-0.12	0.03	0.03	0.18	0.06	0.15	-0.03		-0.03	0.15	0.01
IMAGE:307139	1p34.3|nt37381313|IMAGE:307139|Hs.182577|AI668668|INPP5B||inositol polyphosphate-5-phosphatase, 75kDa||W21134	1	0.25	0.12	0.25	0.28	0.03	0.15	0.44	-0.04	0.02	0.27	0.16	0.16	0.28	0.15	0.18	0.41	0.29	0.28
IMAGE:258235	1p34.3|nt37430773|IMAGE:258235|Hs.43802|N26401|ESTs||ESTs, Weakly similar to hypothetical protein FLJ20378 [Homo sapiens] [H.sapiens]||N26401	1	-0.01	0.09	0.03	0.09	0	0.1	0.31	0.22	-0.01	0.67	0.21	0.09		-0.15	0.46	-0.07	0.04	0.84
IMAGE:31866	**IMAGE:31866|1|37458206;20:3418679||Hs.77897||SF3A3||splicing factor 3a, subunit 3, 60kDa||R43015||molecular function|nucleic acid binding|IEA|GO:0003676|GOA|na//molecular function|pre-mRNA splicing factor activity|TAS|GO:0008248|GOA|7816610//biological process|mRNA splicing|TAS|GO:0006371|GOA|7816610//cellular component|spliceosome complex|TAS|GO:0005681|GOA|8022796	1	-0.09	0.18	0.11	0.17	0.21	0.13	0.04	-0.12	0.18	-0.01	0.01	0.2	-0.28	0.11	0.22	0.03	0.14	0.48
IMAGE:2340213	1p34.3|nt37517798|IMAGE:2340213|Hs.1837|AI807330|POU3F1||POU domain, class 3, transcription factor 1||AI807330||molecular function|transcription factor activity|TAS|GO:0003700|GOA|8451175,8662541//biological process|nerve ensheathment|TAS|GO:0008366|GOA|8662541//biological process|regulation of transcription, DNA-dependent|IEA|GO:0006355|GOA|na//cellular component|nucleus|IEA|GO:0005634|GOA|na	1	0.15	0.08	0.09	0.15	-0.07	0.04	-0.13	-0.11	0.05	-0.03	0.01	0.16	0.1	0.07	0.01	0.37	0.18	-0.18
IMAGE:1641524	1p34.3|nt37602641|IMAGE:1641524|Hs.130663|AI005564|ESTs||ESTs||AI005564	1	0.28	0.03	-0.05	0.04	-0.07	-0.09	0.15	-0.49	0.05	-0.07	0.13	-0.05	0.11	0.04	0.15	0.05	-0.03	0.04
IMAGE:1642210	1p34.3|nt38227395|IMAGE:1642210|Hs.131232|AI018665|ESTs||EST||AI018665	1	0.06	0.15	0.07	-0.02	0.06	-0.02			0.04	-0.04	-0.07	0.05	-0.32	-0.22	-0.35	-0.32	-0.1	-0.28
IMAGE:1509681	1p34.3|nt38335297|IMAGE:1509681|Hs.143495|AI147112|ESTs||ESTs||AI147112	1	-0.24	0.11	-0.16	0.16	-0.1	0.05	0.15	0.21	0.06	-0.44		-0.01		0.35	-0.14	0.04	-0.01	0.37
IMAGE:1468070	1p34.3|nt38336143|IMAGE:1468070|Hs.78221|AA889395|MYCBP||c-myc binding protein||AA889395||molecular function|transcription co-activator activity|NR|GO:0003713|GOA|na//biological process|regulation of transcription, DNA-dependent|IEA|GO:0006355|GOA|na//cellular component|mitochondrion|IEA|GO:0005739|GOA|na//cellular component|nucleus|TAS|GO:0005634|GOA|9797456	1	-0.15	0.02	-0.06	0.03		-0.03	-0.45	-0.08	-0.16	-0.08	-0.03	-0.07	-0.01	0.09	-0.37	-0.11	-0.07	-0.29
IMAGE:510794	1p34.3|nt38336143|IMAGE:510794|Hs.78221|AA099753|MYCBP||c-myc binding protein||AA099873||molecular function|transcription co-activator activity|NR|GO:0003713|GOA|na//biological process|regulation of transcription, DNA-dependent|IEA|GO:0006355|GOA|na//cellular component|mitochondrion|IEA|GO:0005739|GOA|na//cellular component|nucleus|TAS|GO:0005634|GOA|9797456	1	-0.02	0.07	-0.1	-0.08	-0.05	-0.06	-0.19	0.04	0.01	0.11	0.18	-0.01	0.17	0.05	-0.01		0.05	-0.23
IMAGE:768329	**IMAGE:768329|1|38336885;11:95422341||AA495781||molecular function|transcription co-activator activity|NR|GO:0003713|GOA|na//biological process|regulation of transcription, DNA-dependent|IEA|GO:0006355|GOA|na//cellular component|mitochondrion|IEA|GO:0005739|GOA|na//cellular component|nucleus|TAS|GO:0005634|GOA|9797456	1	-0.12	-0.35	-0.2	-0.38	-0.14	-0.14	-0.05	-0.05	-0.08	-0.2		0.01		-0.23	0.03	-0.58	-0.25	-0.4
IMAGE:742761	1p34.3|nt38346629|IMAGE:742761|Hs.188758|AA400185|GJA10||gap junction protein, alpha 10, 59kDa||AA400343||molecular function|connexon channel activity|IEA|GO:0015285|GOA|na//biological process|cell communication|IEA|GO:0007154|GOA|na//cellular component|connexon complex|IEA|GO:0005922|GOA|na//cellular component|integral to membrane|IEA|GO:0016021|GOA|na	1	-0.23	-0.17	-0.08	-0.12	-0.08	0.08	-0.09	-0.14	-0.02	-0.09	0.07	-0.06	-0.06	0.09	-0.4	0.17	0.04	-0.26
IMAGE:430211	1p34.3|nt38359475|IMAGE:430211|Hs.433304|AA010210|RHBDL2||rhomboid, veinlet-like 2 (Drosophila)||AA010268||molecular function|serine-type endopeptidase activity|IEA|GO:0004252|GOA|na//molecular function|peptidase activity|IEA|GO:0008233|GOA|na//cellular component|integral to membrane|IEA|GO:0016021|GOA|na	1		0.21	-0.11	0.1	0.01	-0.02	-0.21	0.27	-0.15	-0.15		-0.01		0.43	-0.02		0.03	-0.85
IMAGE:261569	**IMAGE:261569|1|38381096;9:5893067||H98755	1	0.16	0.1	0.07	0.2	0.11	0.06	0.24	0.17	-0.02	0.28	-0.1	-0.01	0.35	0.4	0.32	0.3	0.43	-0.05
IMAGE:784112	**IMAGE:784112|1|38457949;2:188613816||Hs.23767||FLJ12666||hypothetical protein FLJ12666||AA446741	1	0.02	-0.12	-0.13	-0.17	-0.12	0.05	-0.03	-0.22	0.18	0.25	0.46	0.29	-0.01	-0.11	-0.14	0.04	-0.03	-0.4
IMAGE:562409	1p34.3|nt38493038|IMAGE:562409|Hs.409829|AA214053|NDUFS5||NADH dehydrogenase (ubiquinone) Fe-S protein 5, 15kDa (NADH-coenzyme Q reductase)||AA214154||molecular function|NADH dehydrogenase (ubiquinone) activity|TAS|GO:0008137|GOA|10070614//biological process|mitochondrial electron transport, NADH to ubiquinone|TAS|GO:0006120|GOA|10070614//cellular component|mitochondrion|IEA|GO:0005739|GOA|na//ce…	1	0.07	-0.09	-0.05	-0.06	0.03	-0.03	-0.22	-0.05	-0.01	0.02	-0.12	-0.05	-0.16	-0.19	-0.35	-0.05	-0.09	-0.22
IMAGE:785760	**IMAGE:785760|1|38493066;9:131246868||AA449686	1	-0.21	0.14		0.23			0.15	0.07	0.28	0.13	0.48	-0.18	0.03	-0.27	0.38	0.2		0.62
IMAGE:488436	1p34.3|nt38548150|IMAGE:488436|Hs.62790|AA047436|ESTs||ESTs, Highly similar to S66292 actin-crosslinking protein ACF7 - human (fragment) [H.sapiens]||AA047475	1	0.01	-0.09	-0.03	-0.07	0.01	-0.05	0.04	0.1	-0.11	0.15	-0.09	0.07	0.07	0.03	0.12	0.04	0.05	0.04
IMAGE:712527	1p34.3|nt38550871|IMAGE:712527|Hs.108258|AA278170|MACF1||microtubule-actin crosslinking factor 1||AA278402	1	-0.15	-0.13	-0.16	-0.28	-0.1	-0.02	0.09	-0.13	-0.12	-0.3		-0.07	-0.67	-0.17			-0.2	0.04
IMAGE:1607869	1p34.3|nt38727896|IMAGE:1607869||AA991247|ESTs||||AI820665	1	0.06	0.05	0.1	0.08	-0.01	0.15	0.2	0.25	0.12	0.2	-0.07	0.11	0.1	-0.01	0.04	-0.06	0.27	0.28
IMAGE:1896373	1p34.3|nt38733454|IMAGE:1896373|Hs.150094|AI298701|ESTs||ESTs||AI298701	1	-0.15	-0.04	-0.13	-0.05	-0.03	0.03			-0.02	0.62	0.14	-0.15		0.15	-0.39	0.03	-0.22	0.08
IMAGE:79112	1p34.3|nt38941516|IMAGE:79112||AI821017|ESTs||||T62205	1	0.3	-0.02	0.17	0.28	0.15	0.1	0.22	-0.15	0.2	0.14	0.21	0.16	0.14	0.18	0.18	0.41	0.32	0.2
IMAGE:117281	**IMAGE:117281|1|38941675;1:244168867||T96333	1	0.47	0	0.21	0.14	0.28	0.06	0.13	-0.33	0.31	0.12	0.3	0.23	0.2	0.13	0.19	0.45	0.4	0.28
IMAGE:302310	1p34.3|nt38974068|IMAGE:302310||N78843|PPIE||||W17246	1	0.23	-0.04	0.05	0	0.06	-0.08	0.01	0.01	-0.12	-0.16	-0.08	-0.05	-0.2	0.08	-0.05	-0.01	-0.01	-0.01
IMAGE:214751	**IMAGE:214751|1|38992917;2:95937011||Hs.44095||CNNM3||cyclin M3||H71825	1	0.2	0.41	0.04	0.19	0.23	0.14	0.01	-0.22	0.01	0.17	0.09	0.11	0.3	0.34	0.46	0.09	0.19	0.36
IMAGE:744943	1p34.3|nt39001459|IMAGE:744943|Hs.116104|AA625899|FLJ14351||hypothetical protein FLJ14351||AA625899	1	-0.24	-0.06	0.12	-0.02	0.09		-0.02	-0.24	-0.09	-0.13	-0.08	0.39	-0.21	-0.17	0.15	-0.19	0.04	0.53
IMAGE:1032431	1p34.3|nt39002349|IMAGE:1032431|Hs.99948|AA779480|BMP8||bone morphogenetic protein 8 (osteogenic protein 2)||AA779480||molecular function|cyclosporin A binding|TAS|GO:0016018|GOA|na//molecular function|cyclophilin|IEA|GO:0004600|GOA|9747881//molecular function|RNA binding|IEA|GO:0003723|GOA|na//biological process|protein folding|IEA|GO:0006457|GOA|na//cellular component|nucleus|IEA|GO:0005634|GOA…	1	0.29	0.28	0.31	0.27	0.14	0.36	0.27	0.14	0.2	0.19		0.06	0.18	0.2	0.55	0.3	0.36	0.75
IMAGE:1631682	**IMAGE:1631682|1|39006188;9:55771466||Hs.232058||Homo sapiens cDNA FLJ36340 fis, clone THYMU2006468.||AA994801	1	-0.02	-0.13	-0.03	-0.09	0.08	-0.19	0.14	0.1	0	0.04	-0.03	0.06	-0.36	-0.04	-0.01	0.01	-0.15	0.06
IMAGE:50987	1p34.3|nt39030064|IMAGE:50987|Hs.169900|H18434|PABPC4||poly(A) binding protein, cytoplasmic 4 (inducible form)||H18542	1	0.01	0.06	0.09	-0.05	0.23	-0.09	0.1		-0.1	-0.12		-0.2	-0.07	0.02		-0.02	0.12	0.74
IMAGE:1055301	1p34.3|nt39030071|IMAGE:1055301|Hs.376707|AA621511|ESTs||Homo sapiens cDNA FLJ33791 fis, clone BRSSN2009518, highly similar to Poly(A)-binding protein, cytoplasmic 4 (inducible form).||AA621511||molecular function|poly(A) binding|TAS|GO:0008143|GOA|9030741//molecular function|RNA binding|IEA|GO:0003723|GOA|na//biological process|response to pest/pathogen/parasite|TAS|GO:0009613|GOA|8524242//biolo…	1	-0.1	-0.08	-0.06	0.04	-0.01	-0.13	-0.13	-0.07	-0.21	-0.23	-0.19	-0.23	-0.01	0.24	0.24		0.01	0.31
IMAGE:842820	1p34.3|nt39030086|IMAGE:842820||AA486221|ESTs||||AA486375	1	-0.13	-0.76	-0.4	-0.04	-0.32	-0.26				-0.34		-0.96	-0.23	0.01			0.3
IMAGE:1579647	1p34.3|nt39092685|IMAGE:1579647|Hs.23823|AA969508|HEYL||hairy/enhancer-of-split related with YRPW motif-like||AA969508||molecular function|transcription factor activity|NR|GO:0003700|GOA|10415358//biological process|regulation of transcription, DNA-dependent|IEA|GO:0006355|GOA|na//biological process|embryogenesis and morphogenesis|TAS|GO:0007345|GOA|10415358//biological process|histogenesis and o…	1	0.17	0.09	0.03	0.15	0.09	0.11	0.18	0.16	0.05	0.22	0.13	0.1	0.25	0.31	0.45		0.15	-0.01
IMAGE:132307	1p34.3|nt39093381|IMAGE:132307|Hs.23823|R25238|HEYL||hairy/enhancer-of-split related with YRPW motif-like||R27319||molecular function|transcription factor activity|NR|GO:0003700|GOA|10415358//biological process|regulation of transcription, DNA-dependent|IEA|GO:0006355|GOA|na//biological process|embryogenesis and morphogenesis|TAS|GO:0007345|GOA|10415358//biological process|histogenesis and organo…	1	-0.13	-0.05	-0.08	-0.23	-0.11	-0.1	-0.05	-0.17	0	-0.23	-0.15	-0.01	-0.02	-0.1	-0.11	-0.25	-0.18	-0.1
IMAGE:280270	1p34.3|nt39147898|IMAGE:280270|Hs.272891|N47954|HPCAL4||hippocalcin like 4||N49163||molecular function|calcium ion binding|TAS|GO:0005509|GOA|10520747//biological process|central nervous system development|TAS|GO:0007417|GOA|10520747	1	-0.1	-0.06	0.08	-0.03	0.01	-0.01	-0.11	0.11	-0.02	0.08	0.01	0.09	-0.12	0.07	0.12	-0.02	0	-0.06
IMAGE:42970	1p34.3|nt39148218|IMAGE:42970|Hs.272891|R61254|HPCAL4||hippocalcin like 4||R61255||molecular function|calcium ion binding|TAS|GO:0005509|GOA|10520747//biological process|central nervous system development|TAS|GO:0007417|GOA|10520747	1	-0.23	-0.03	-0.11	-0.23	-0.12	-0.17					0.38	0.03	-0.17	-0.12	-0.22	-0.09		0.52
IMAGE:375661	**IMAGE:375661|1|39188200;8:28097852||Hs.72085||FLJ10853||hypothetical protein FLJ10853||AA032273	1	0.28	-0.16	-0.12	0.14	0.01	0.09	0	0.15	-0.11	0.12	0.2	0.04	0.31	0.21	0.09	0.21	0.24	-0.07
IMAGE:1543969	**IMAGE:1543969|1|39217508;7:129413293;14:58439772;||Hs.431808||ESTs||AA922060	1	0.15	0.25	0.07	0.4	0.14	0.07	-0.12	-0.04	-0.01	0.25		0.1	0.31	0.32		0.23	0.43	-0.19
IMAGE:49472	1p34.3|nt39224623|IMAGE:49472|Hs.22516|H16584|ESTs||ESTs, Weakly similar to protein phosphatase 4, regulatory subunit 1 [Homo sapiens] [H.sapiens]||H16630	1	0.04	-0.08	-0.21	-0.27	0.01	-0.14	-0.18	-0.07	-0.1	0.01	-0.03	0.08	0.04	0.11	0.02	-0.2	-0.4	-0.13
IMAGE:1913623	1p34.3|nt39226432|IMAGE:1913623|Hs.112819|AI310449|ESTs||ESTs||AI310449	1	-0.2	-0.25	-0.27	0.47	-0.15	-0.14	-0.29	0.22	-0.17	-0.01	-0.33	0.08	-0.21	-0.01	-0.01	-0.32	-0.33	-0.98
IMAGE:1503714	1p34.3|nt39238775|IMAGE:1503714|Hs.302023|AA907369|OXCT2||3-oxoacid CoA transferase 2||AA907369||biological process|metabolism|IEA|GO:0008152|GOA|na//molecular function|CoA-transferase activity|IEA|GO:0008410|GOA|na	1	-0.06	-0.09	0.04	-0.19	-0.06	0.01	0.03	-0.45	0.06	-0.19	0.08	-0.01	-0.45	-0.32	-0.16		-0.22	0.03
IMAGE:648047	1p34.3|nt39310305|IMAGE:648047|Hs.356554|AA204763|IPT||tRNA isopentenyltransferase 1||AA207083||molecular function|ATP binding|IEA|GO:0005524|GOA|na//biological process|tRNA processing|NAS|GO:0008033|GOA|na//cellular component|cellular_component unknown|ND|GO:0008372|GOA|na//molecular function|transferase activity|IEA|GO:0016740|GOA|na//molecular function|tRNA isopentenyltransferase activity|TAS|…	1	-0.05	0.27	0.51	0.23	0.07		0.52		0.01			-0.13	-0.27	0.11	0.01	-0.15	0.12
IMAGE:490188	**IMAGE:490188|1|39310590;15:92368446||AA121465	1	0.1	-0.09	-0.09	0.04	-0.04	-0.24	-0.14	-0.3	-0.1	0.1	0.1	0.02	0.01	-0.02	-0.23	-0.03	0.05	0.01
IMAGE:187616	**IMAGE:187616|1|39364680;X:139540177||Hs.92137||Homo sapiens, v-myc myelocytomatosis viral oncogene homolog 1, lung carcinoma derived (avian), clone IMAGE:4824265, mRNA||R83758	1	0.02	0.26	-0.05	-0.33	-0.04	0.02	-0.04	0.2	-0.02	0.22	0.03	0.02	0.39	0.23	-0.23	0.38	0.42	0.25
IMAGE:138917	1p34.3|nt39364683|IMAGE:138917|Hs.92137|R62813|ESTs||Homo sapiens, v-myc myelocytomatosis viral oncogene homolog 1, lung carcinoma derived (avian), clone IMAGE:4824265, mRNA||R62862	1	-0.13	0.27	0.04	-0.24	0.05	-0.03		-0.67	-0.07	0.06	0.06	-0.04	-0.34	0.17	-0.34	0.3	0.5	0.36
IMAGE:1964197	1p34.3|nt39368864|IMAGE:1964197|Hs.169252|AI273812|MYCL1||v-myc myelocytomatosis viral oncogene homolog 1, lung carcinoma derived (avian)||AI273812||molecular function|transcription factor activity|IEA|GO:0003700|GOA|na//biological process|cell growth and/or maintenance|IEA|GO:0008151|GOA|na//biological process|regulation of transcription, DNA-dependent|IEA|GO:0006355|GOA|na//biological process|b…	1	0.06	0.01	-0.1	0.4	-0.08	-0.05	0.08	-0.03	-0.1	0.15	0.11	-0.12	0.18	0.33	-0.03	0.21	0.13	0.03
IMAGE:399302	1p34.3|nt39424388|IMAGE:399302|Hs.75668|AA774524|ESTs||Homo sapiens, Similar to RIKEN cDNA 1700018O18 gene, clone IMAGE:4121436, mRNA, partial cds||AA774524	1	-0.04	0.17	0.02	0.07	0.03	0.03	0.25	0.1	0.13	0.12	0.08	0.01	0.09	0.18	-0.05	0.39	-0.01	-0.01
IMAGE:1603836	1p34.3|nt39428947|IMAGE:1603836|Hs.434967|AA996183|ESTs||ESTs||AA996183	1		0.5	0.09	0.29	0.11		0.5	-0.02	0.08	0.24	0.51	-0.04	0.49	0.58	0.39	0.6	0.45	0.89
IMAGE:489798	**IMAGE:489798|1|39428949;15:27523164||Hs.182982||GOLGIN-67||golgin-67||AA099819	1	0.4	0.1	0.19	0.2	0.07	-0.28	-0.31	-0.35	-0.39	-0.27	-0.41	-0.22	-0.02	0.01	0	0.86	0.66	0.63
IMAGE:365973	**IMAGE:365973|1|39541962;21:42157900||AA063637	1	-0.12	0.08	0.03	0	-0.05	0.13	-0.28	-0.17	0.45	0.22	-0.21	0.11	0.07	0.23	-0.34	-0.28	-0.12	-0.18
IMAGE:132122	1p34.3|nt39630639|IMAGE:132122|Hs.13321|R23475|RLF||rearranged L-myc fusion sequence||R26070||molecular function|zinc ion binding|TAS|GO:0008270|GOA|8545128//molecular function|transcription factor activity|TAS|GO:0003700|GOA|8545128//biological process|regulation of transcription, DNA-dependent|IEA|GO:0006355|GOA|na//cellular component|nucleus|IEA|GO:0005634|GOA|na	1		-0.12	0.1	0.22	-0.37	-0.09		0.33	0.11	0		-0.07	-0.35	0.21		0.53	0.28	0.48
IMAGE:383980	1p34.3|nt39652245|IMAGE:383980|Hs.23260|AA702606|ESTs||ESTs||AA702606	1	-0.29	-0.23	-0.15	-0.26	-0.2	-0.14	-0.25	0.14	-0.2	-0.25	-0.23	-0.31	-0.16	-0.27	-0.18	-0.38	-0.06	0.01
IMAGE:1583422	1p34.3|nt39684517|IMAGE:1583422||AA938919|ESTs||||AA938919	1	0.12	0.05	-0.01	0.01	0.02	0.08	-0.04	0.19		0.15	0.04	0.03	0.11	-0.02	-0.03	0.06	0.06	-0.18
IMAGE:41345	1p34.3|nt39708919|IMAGE:41345|Hs.13321|R58985|RLF||rearranged L-myc fusion sequence||R59042||molecular function|zinc ion binding|TAS|GO:0008270|GOA|8545128//molecular function|transcription factor activity|TAS|GO:0003700|GOA|8545128//biological process|regulation of transcription, DNA-dependent|IEA|GO:0006355|GOA|na//cellular component|nucleus|IEA|GO:0005634|GOA|na	1	-0.04	-0.19	-0.12	-0.2	-0.08	-0.12	-0.12	0.08	-0.32	-0.07	-0.17	-0.06	-0.09	-0.03	-0.04	-0.12	-0.17	-0.59
IMAGE:745523	1p34.3|nt39720531|IMAGE:745523|Hs.406265|AA626247|ESTs||ESTs, Weakly similar to hypothetical protein FLJ10330 [Homo sapiens] [H.sapiens]||AA626247	1	0.09	-0.03	0.02	-0.19	-0.01	-0.05	-0.13	0.49	0.01	-0.1	0.02	-0.17	-0.25	0.25			-0.01	0.32
IMAGE:46273	1p34.3|nt39725672|IMAGE:46273|Hs.7572|H09082|ESTs||Homo sapiens, clone IMAGE:4449283, mRNA||H09431	1	-0.02	-0.28	0	-0.13	0.01	-0.08	-0.01	0.03	-0.04	-0.19	-0.2	-0.13	-0.39	-0.42	-0.24	-0.52	-0.33	-0.37
IMAGE:361922	1p34.3|nt39727357|IMAGE:361922|Hs.25846|AA001403|ZMPSTE24||zinc metalloproteinase (STE24 homolog, yeast)||AA001403||molecular function|metalloexopeptidase activity|TAS|GO:0008235|GOA|10373325//molecular function|metalloendopeptidase activity|IEA|GO:0004222|GOA|na//biological process|proteolysis and peptidolysis|TAS|GO:0006508|GOA|10373325//cellular component|Golgi apparatus|IEA|GO:0005794|GOA|na/…	1	-0.11	-0.24	-0.23	-0.29	-0.14	-0.25	-0.31	-0.36	-0.31	-0.24	-0.32	-0.28	-0.37	-0.23	-0.5	-0.32	-0.33	-0.24
IMAGE:824829	1p34.3|nt39767787|IMAGE:824829|Hs.246472|AA488854|ESTs||Homo sapiens cDNA FLJ11620 fis, clone HEMBA1004138.||AA488926	1	0.26	0.3	0.19		0.17	0.31	0.23	0.38	0.24	0.3	0.2	0.2	0.24	0.47	0.26	0.07	0.32	0.29
IMAGE:1698856	1p34.3|nt39769740|IMAGE:1698856|Hs.37165|AI003467|COL9A2||collagen, type IX, alpha 2||AI733641||molecular function|extracellular matrix structural constituent|IEA|GO:0005201|GOA|na//biological process|skeletal development|TAS|GO:0001501|GOA|10364514//cellular component|collagen type IX|TAS|GO:0005594|GOA|10364514//cellular component|extracellular matrix|IEA|GO:0005578|GOA|na	1	0.12	0.14	0.04		-0.05	0.04	0.09	-0.44	-0.06	-0.04	0.13	-0.02	-0.24	0.03	0.04	0.39	0.14	0.05
IMAGE:1593948	1p34.3|nt39769774|IMAGE:1593948|Hs.37165|AA987846|COL9A2||collagen, type IX, alpha 2||AI791866||molecular function|extracellular matrix structural constituent|IEA|GO:0005201|GOA|na//biological process|skeletal development|TAS|GO:0001501|GOA|10364514//cellular component|collagen type IX|TAS|GO:0005594|GOA|10364514//cellular component|extracellular matrix|IEA|GO:0005578|GOA|na	1	0.19	0.19	0.09	0.2	0.1	0.01	0.17	-0.12	0.07	-0.01	0.06	0.05	0.06	-0.09	0	0	0.1	0.05
IMAGE:2019798	1p34.3|nt39769774|IMAGE:2019798|Hs.37165|AI493478|COL9A2||collagen, type IX, alpha 2||AI493478||molecular function|extracellular matrix structural constituent|IEA|GO:0005201|GOA|na//biological process|skeletal development|TAS|GO:0001501|GOA|10364514//cellular component|collagen type IX|TAS|GO:0005594|GOA|10364514//cellular component|extracellular matrix|IEA|GO:0005578|GOA|na	1	-0.03	0.13	0.02	0.05	0.01	0.14	0.38	0.16	0.06	0.26	-0.05	-0.03	0.24	0.26	0.26	0.23	0.13	0.49
IMAGE:190019	1p34.3|nt39781478|IMAGE:190019|Hs.418012|H30546|ESTs||ESTs, Weakly similar to alpha 2 type IX collagen; collagen IX, alpha-2 polypeptide; epiphyseal dysplasia, multiple 2 [Homo sapiens] [H.sapiens]||H30546	1	-0.05	-0.03	0.01	-0.05	0.01	-0.18	-0.16	-0.07	-0.07	-0.1	-0.31	-0.04	-0.15	-0.23	0.02	-0.2	-0.08	-0.02
IMAGE:111437	1p34.3|nt39859009|IMAGE:111437|Hs.15200|T83209|ESTs||ESTs||T90760	1	0.03	0.07	0.03	-0.05	0.01	-0.12	0	0.12	0.04	0.01	0.11	0.14	0.01	0.01	-0.04	-0.02	0.9	0.04
IMAGE:1700213	1p34.3|nt39919357|IMAGE:1700213|Hs.133034|AI049911|LOC65243||hypothetical protein LOC65243||AI792386||molecular function|nucleic acid binding|IEA|GO:0003676|GOA|na//molecular function|metallopeptidase activity|IEA|GO:0008237|GOA|na//molecular function|zinc ion binding|IEA|GO:0008270|GOA|na//biological process|proteolysis and peptidolysis|IEA|GO:0006508|GOA|na//biological process|regulation of tra…	1	0.31	0.17	0.14	0.22	0.14	0.1	0.08	0.42	0.09	0.18	0.05	0.13	0.32	0.27	0.07	0.25	1.41	0.18
IMAGE:731083	1p34.3|nt39933569|IMAGE:731083|Hs.138294|AA421484|ESTs||Homo sapiens cDNA FLJ36815 fis, clone ASTRO2003740.||AA421484	1	0.11	0.34	0.2	0.15	0.15	0.23	0.31	0.27	0.4	0.23	0.33	0.14	0.36	0.35	0.27	0.13	0.06	0.42
IMAGE:452635	1p34.3|nt39978011|IMAGE:452635|Hs.59584|AA779148|FLJ21144||hypothetical protein FLJ21144||AA779148	1	0.09	-0.07	0.06	-0.03	-0.01	0.11	0.01	-0.03	0.07	-0.2	-0.11	-0.15	0.08	0.1	-0.21	0.05	-0.01	-0.08
IMAGE:1751401	1p34.3|nt39983711|IMAGE:1751401|Hs.368782|AI187357|ESTs||EST, Weakly similar to hypothetical protein FLJ21144 [Homo sapiens] [H.sapiens]||AI187357	1	-0.02	-0.26	-0.22		-0.14	-0.15	0.16	0.23	-0.27	-0.19	-0.15	-0.16	-0.18	-0.01	0.01	-0.2	-0.21	-0.69
IMAGE:50475	1p34.2|nt40102580|IMAGE:50475|Hs.176584|H17029|ESTs||ESTs||H17030	1	-0.11	-0.05	0	-0.08	-0.02	0.14		0.31	0.07	0.04	0.05	0.14	-0.11	0.23	-0.1	-0.09	-0.03	-0.32
IMAGE:1030779	1p34.2|nt40159630|IMAGE:1030779|Hs.112627|AA609004|ESTs||Homo sapiens cDNA FLJ37004 fis, clone BRACE2009044.||AA609004	1	-0.11	-0.14		-0.24		-0.11	-0.29	-0.17	-0.07	-0.03	-0.18	-0.03	-0.17	-0.01	-0.06	-0.18	-0.18	-0.32
IMAGE:814258	1p34.2|nt40160943|IMAGE:814258|Hs.168157|AA458991|NFYC||nuclear transcription factor Y, gamma||AA459207||molecular function|RNA polymerase II transcription factor activity|E|GO:0003702|Proteome|10446203//molecular function|transcription co-activator activity|E|GO:0003713|Proteome|10446203//molecular function|transcription factor activity|P|GO:0003700|Proteome|9332362//biological process|protein f…	1	0.09	0	-0.15	-0.12	0.08	0.18	-0.06	-0.05	0.01	0.07	-0.23	-0.09	0.22	0.14	0.05	-0.08	0.05	-0.1
IMAGE:1578389	1p34.2|nt40330305|IMAGE:1578389|Hs.355820|AA961610|CITED4||Cbp/p300-interacting transactivator, with Glu/Asp-rich carboxy-terminal domain, 4||AA961610	1	-0.12	-0.05		0.04	0.23		0.2	0.34			0.01		1.11	0.86	1.03	-0.06	-0.23	0.14
IMAGE:1631656	**IMAGE:1631656|1|40331313;1:31080050||Hs.241531||PEF||PEF protein with a long N-terminal hydrophobic domain (peflin)||AI792211||molecular function|calcium ion binding|TAS|GO:0005509|GOA|na	1	-0.13	-0.04	0.05	0.09	-0.01		-0.22	-0.62	-0.1	0.1	0.02	-0.09	-0.28	-0.06		-0.11	-0.12	-0.27
IMAGE:323644	1p34.2|nt40449021|IMAGE:323644|Hs.251871|W44416|CTPS||CTP synthase||W45678||molecular function|CTP synthase activity|TAS|GO:0003883|GOA|2113467//biological process|drug resistance|TAS|GO:0009315|GOA|7981751//biological process|nucleobase, nucleoside, nucleotide and nucleic acid metabolism|TAS|GO:0006139|GOA|2113467//biological process|pyrimidine nucleotide biosynthesis|IEA|GO:0006221|GOA|na//biol…	1	-0.12	0.06	0.09	0.07	0.21	0.22	-0.03	0.53	-0.03	0.02	-0.18	0.13	-0.06	0.05	0.09	0.28	-0.05
IMAGE:46182	1p34.2|nt40457864|IMAGE:46182|Hs.251871|H09613|CTPS||CTP synthase||H09614||molecular function|CTP synthase activity|TAS|GO:0003883|GOA|2113467//biological process|drug resistance|TAS|GO:0009315|GOA|7981751//biological process|nucleobase, nucleoside, nucleotide and nucleic acid metabolism|TAS|GO:0006139|GOA|2113467//biological process|pyrimidine nucleotide biosynthesis|IEA|GO:0006221|GOA|na//biolo…	1	0.16	-0.03	-0.02	0	0.03	-0.06	-0.11	-0.06	-0.06	0.09	-0.02	-0.02	0.08	0.08	-0.1	0.16	0.12	-0.21
IMAGE:785389	1p34.2|nt40478044|IMAGE:785389|Hs.251871|AA449133|CTPS||CTP synthase||AA476603||molecular function|CTP synthase activity|TAS|GO:0003883|GOA|2113467//biological process|drug resistance|TAS|GO:0009315|GOA|7981751//biological process|nucleobase, nucleoside, nucleotide and nucleic acid metabolism|TAS|GO:0006139|GOA|2113467//biological process|pyrimidine nucleotide biosynthesis|IEA|GO:0006221|GOA|na//…	1	0.09	0.04	-0.01	0.03	0.02	0.12	0.17	0.33	0.02	0.13	-0.12	0.09	0.13	0.21	0.05	0.25	0.2	-0.22
IMAGE:1525664	1p34.2|nt40484847|IMAGE:1525664|Hs.194609|AA913483|ESTs||Homo sapiens, clone MGC:26991 IMAGE:4826722, mRNA, complete cds||AA913483	1	0.24	-0.08	0.22	0.18	0.06	-0.02	0.32	-0.1	0.1	0.16	0.12	-0.04	-0.01	0.21	0.48	0.07	-0.04	0.73
IMAGE:281565	1p34.2|nt40484847|IMAGE:281565|Hs.194609|N47989|ESTs||Homo sapiens, clone MGC:26991 IMAGE:4826722, mRNA, complete cds||N51195	1	0.07	0.05	0.17	-0.03	0.11	0.22	0.31	0.51	0.22	0.13	0.17	0.16	0.28	0.35	0.33		0.15	-0.02
IMAGE:724014	1p34.2|nt40548519|IMAGE:724014|Hs.87464|AA235721|ESTs||ESTs||AI821532	1	0.17	-0.09	0.04	0.14	0.05	-0.02	-0.09	-0.06	-0.13	0.1	0.19	-0.04	0.23	0.06	-0.25	-0.05		-0.21
IMAGE:436531	1p34.2|nt40637902|IMAGE:436531||AA703046|ESTs||||AA703046	1	0.12	0.07	0.13	0.1	0.04	0.04	-0.19	-0.18	0.05	0.12	0.04	-0.02	-0.01	0.02	-0.09	0.2	0.14	0.07
IMAGE:199995	**IMAGE:199995|1|40732934;14:17027343||Hs.386267||ESTs||R97137	1	-0.15		0.02	-0.13	-0.03	-0.03			-0.2		-0.01		-0.36	-0.28		-0.35	-0.2
IMAGE:1693357	1p34.2|nt40948024|IMAGE:1693357|Hs.1407|AI140863|EDN2||endothelin 2||AI140863||molecular function|toxin activity|IEA|GO:0015070|GOA|na//molecular function|growth factor activity|NR|GO:0008083|GOA|na//biological process|transmembrane receptor protein tyrosine kinase signaling pathway|TAS|GO:0007169|GOA|9492062//biological process|regulation of blood pressure|IEA|GO:0008217|GOA|na//biological proce…	1	0.07	-0.05	0	-0.12	0.01	-0.04	0.21	0.27	-0.01	-0.08	0.17	-0.03	-0.01	0.04	0.27	-0.24	-0.26	-0.1
IMAGE:23005	1p34.2|nt40975841|IMAGE:23005||R38647|ESTs||||T75263	1	0.23	0.07	0.08	-0.06	0.01	-0.14	0.07	-0.11	0.08	0.03	0.19	0.06	0.01	-0.09	0.1	0.34	-0.04	0.57
IMAGE:22500	1p34.2|nt40976167|IMAGE:22500|Hs.16365|T87233|ESTs||ESTs||T87233	1	-0.02	-0.01	-0.03	-0.1	-0.05	0.06	-0.38	-0.03	0.03	0.14	-0.07	0.06	0.15	-0.01	-0.4	0.12	0	0.03
IMAGE:282787	1p34.2|nt41316438|IMAGE:282787|Hs.43586|N49979|ESTs||Homo sapiens, clone IMAGE:5178133, mRNA||N49979	1	-0.19	0	-0.07	0.02	0.03	-0.05	-0.09	-0.39	0.08	0.05	-0.2	-0.1	-0.23	0.01	-0.08	-0.22	-0.02	-0.45
IMAGE:824591	**IMAGE:824591|1|41511688;10:43349935||AA490991	1	-0.17	0.16	-0.02	0.01	-0.12	0.09	-0.22	-0.19	0.16	0.03	-0.13	0.01	-0.16	-0.08	-0.24	-0.01	0.06	-0.15
IMAGE:2504587	1p34.2|nt41622668|IMAGE:2504587|Hs.32966|AW009510|GUCA2B||guanylate cyclase activator 2B (uroguanylin)||AW009510||molecular function|calcium sensitive guanylate cyclase activator activity|TAS|GO:0008048|GOA|8605041//molecular function|enzyme activator activity|IEA|GO:0008047|GOA|na//biological process|excretion|TAS|GO:0007588|GOA|8605041	1	-0.71	0.32	0.2	-0.04	0.16	0.23	0.35		0.14	-0.04	-0.24	0.12	-0.17	0.07	0.24	-0.29	-0.06	0.19
IMAGE:2346624	1p34.2|nt41631937|IMAGE:2346624|Hs.778|AI673190|GUCA2A||guanylate cyclase activator 2A (guanylin)||AI673190||molecular function|hormone activity|NAS|GO:0005179|GOA|7947768//biological process|signal transduction|NAS|GO:0007165|GOA|na//cellular component|extracellular|NAS|GO:0005576|GOA|8095028//molecular function|guanylate cyclase activator activity|NAS|GO:0030250|GOA|8095028	1	0.07	0.1	0.01	0.07	0	0.07	0.03	0.3	0.05	0.14	0.18	0.03	0.13	0.11	0.38	-0.12	0.17	0.32
IMAGE:884525	1p34.2|nt41645786|IMAGE:884525|Hs.26023|AA629800|KIAA1041||KIAA1041 protein||AA629800||molecular function|transcription factor activity|IEA|GO:0003700|GOA|na//biological process|regulation of transcription, DNA-dependent|IEA|GO:0006355|GOA|na//cellular component|nucleus|IEA|GO:0005634|GOA|na	1		0.23	-0.22	-0.07	-0.02	-0.03	0.05	0.46	-0.23		0.43			0.18	0.26		0.17
IMAGE:744388	1p34.2|nt41648580|IMAGE:744388|Hs.26023|AA621197|KIAA1041||KIAA1041 protein||AA621197||molecular function|transcription factor activity|IEA|GO:0003700|GOA|na//biological process|regulation of transcription, DNA-dependent|IEA|GO:0006355|GOA|na//cellular component|nucleus|IEA|GO:0005634|GOA|na	1	0.03	0.07	-0.12	0.1	-0.15	-0.23	-0.35	-0.28	-0.21	0.15	0.31	-0.06	0.28	0.17	0.04	0.32	0.03	-0.12
IMAGE:1942166	**IMAGE:1942166|1|41672748;14:52530055||AI214272	1	0.12	0.04	-0.05	0.07	0	-0.02	0	0.11	-0.15	0.13	0.15	-0.09	0.11	0.31	0.19	0.37	0.19	-0.22
IMAGE:1010336	1p34.2|nt41774715|IMAGE:1010336||AA229995|ESTs||||AI821498	1	0.28	0.18	0.18	0.17	0.13	0.09	0.09	0.14	0.01	0.13	-0.01	0.06	0.24	-0.19	0.8		0.16	0.51
IMAGE:1010495	1p34.2|nt41774715|IMAGE:1010495||AA228335|ESTs||||AI791821	1	0.29	0.32	0.22	0.42	0.28	0.15	0.12	-0.18	0.18	0.18	0.18	0.09	0.42	0.03	0.21	0.29	0.33	0.2
IMAGE:45882	1p34.2|nt41889554|IMAGE:45882||H08509|ESTs||||H08785	1	-0.07	-0.05	-0.1	-0.02	-0.09	-0.07	-0.05	0	-0.07	0.15	-0.03	0	0.08	0.06	0.07	-0.08	0	0.08
IMAGE:795397	1p34.2|nt41889890|IMAGE:795397|Hs.218260|AA453288|ESTs||ESTs||AA453386	1	0.13	-0.18	-0.06	0.02	-0.04	-0.07	0.09	-0.56	-0.18	0.1	0.13	-0.07	0.09	0.21	0.15	0.4	-0.1	0.53
IMAGE:1642345	1p34.2|nt41925790|IMAGE:1642345|Hs.72531|AI025472|FLJ11838||hypothetical protein FLJ11838||AI025472	1	-0.22	-0.1	-0.13	-0.24	-0.15	-0.23	-0.24	0.11	-0.2	-0.22	-0.54	-0.1	-0.15	-0.35	-0.25	-0.24	-0.28	-0.18
IMAGE:1917837	1p34.2|nt41929244|IMAGE:1917837|Hs.72531|AI343879|FLJ11838||hypothetical protein FLJ11838||AI343879	1	-0.03	-0.05	-0.08	0.01	-0.03	0	0.02	-0.04	-0.06	0.06	0.2	0.08	0.25	0.18	-0.15	-0.07	-0.02	-0.2
IMAGE:1128330	1p34.2|nt42039253|IMAGE:1128330|Hs.136605|AA665784|ESTs||ESTs, Weakly similar to RIKEN cDNA 2310008M10 [Mus musculus] [M.musculus]||AI821778	1	0.3	-0.12	0.08	-0.01	-0.02	0.17	-0.02	-0.06	0.04	0.13	0.3	0.06	0.2	-0.21		0.13	0.13	0.26
IMAGE:767277	1p34.2|nt42127656|IMAGE:767277|Hs.9880|AA418410|PPIH||peptidyl prolyl isomerase H (cyclophilin H)||AA418507||molecular function|cyclosporin A binding|TAS|GO:0016018|GOA|na//molecular function|cyclophilin|IEA|GO:0004600|GOA|9570313//biological process|snRNP protein-nucleus import|TAS|GO:0006608|GOA|9570313//biological process|protein folding|TAS|GO:0006457|GOA|9570313//biological process|protein c…	1	0.29	0.13	0.1	0.2	0.06	0.19	0.56		0.11	0.34	0.23	0.11	0.26	0.35		0.46	0.37	0.75
IMAGE:811834	**IMAGE:811834|1|42147917;6:116593987||AA463628	1	-0.22	0.08	-0.08	0.1	-0.05	0.05	-0.2	-0.52	-0.1	0.06	0.24	-0.04	0.24	-0.04	-0.37	0.18	-0.04	0.4
IMAGE:949932	1p34.2|nt42151668|IMAGE:949932|Hs.74497|AA599175|NSEP1||nuclease sensitive element binding protein 1||AA599175||molecular function|double-stranded DNA binding|E|GO:0003690|Proteome|na//molecular function|single-stranded DNA binding|E|GO:0003697|Proteome|na//molecular function|DNA binding|E|GO:0003677|Proteome|2977358//molecular function|transcription factor activity|E|GO:0003700|Proteome|3174636/…	1	0.14	0.03	0.03	-0.06	-0.02	-0.07	-0.11	-0.19	0.26	0.3	0.35	0.24	0.03	0.13	0	0.54	0.42	0.07
IMAGE:1574330	1p34.2|nt42215606|IMAGE:1574330|Hs.10114|AA954829|LEPRE1||leucine proline-enriched proteoglycan (leprecan) 1||AA954829	1		0.14	0.14	0.07	0.06	0.21			0.23	0.03		0.32		0.56	0.22		-0.16	-0.17
IMAGE:1558505	1p34.2|nt42215916|IMAGE:1558505|Hs.10114|AA976184|LEPRE1||leucine proline-enriched proteoglycan (leprecan) 1||AA976184	1	-0.17	0.13	0.01	0.15	0.1	0.1	0.31	0.08	0.15	0.2	0.32	0.18	-0.07	0.21	0.34		0.22	0.67
IMAGE:122849	1p34.2|nt42236500|IMAGE:122849|Hs.434034|T99756|MGC955||hypothetical protein MGC955||T99757	1	0.16	0.23	-0.01	1.81	-0.01	-0.07	0	-0.15	-0.18	0.11	-0.04	-0.17	-0.11	0.02	-0.1	-0.04	0.11	-0.18
IMAGE:323117	1p34.2|nt42242823|IMAGE:323117|Hs.434034|W42476|MGC955||hypothetical protein MGC955||W42541	1	-1	-0.02	-0.02	-0.07	0	0.05	0.06	-0.1	-0.06	-0.09	0.18	-0.06	-0.17	0.29	0.11	0.08	-0.14	0.2
IMAGE:40083	1p34.2|nt42268365|IMAGE:40083|Hs.91785|R52531|ESTs||ESTs||R52581	1	0.26	-0.11	-0.11	-0.12	-0.05	-0.12	-0.17	-0.23	-0.25		0.04	-0.06	-0.32	-0.21	-0.34	-0.1	-0.07	-0.4
IMAGE:194723	1p34.2|nt42281324|IMAGE:194723|Hs.113919|R89849|ESTs||ESTs||R89888	1	-0.14	-0.32	-0.18	-0.35	-0.16	-0.11	-0.35	-0.3	-0.2	-0.17	-0.12	-0.04	-0.13	-0.19	-0.35	0	-0.14	0.04
IMAGE:290081	1p34.2|nt42297478|IMAGE:290081|Hs.397881|N59380|ESTs||EST||N59380	1		-0.37	-0.28	-0.38	-0.15	-0.35	-0.25		-0.55	-0.16		-0.44		-0.52	-0.48		-0.32	-0.22
1240160	1p34.2|nt42311126|1240160|Hs.439437|AA706311|ESTs||ESTs, Weakly similar to butyrophilin, subfamily 3, member A3; butyrophilin 3 [Homo sapiens] [H.sapiens]||AA706311	1	0.13	0.15	0.11	0.18	0.16	0.14	0.2	0.39	0.15	0.22	0.19	0.07	0.38	0.16	0.21	0.26	0.38	0.31
IMAGE:510369	1p34.2|nt42315840|IMAGE:510369|Hs.20879|AA053665|LOC51058||hypothetical protein LOC51058||AA053768	1	0.1	0.32	0.1	0.15	0.04	0.12	0.22	0.23	0.07	0.18	0.24	0.07	0.31	0.34	0	0.44	0.33	0.41
IMAGE:453589	1p34.2|nt42394617|IMAGE:453589|Hs.169902|AA679565|SLC2A1||solute carrier family 2 (facilitated glucose transporter), member 1||AA679565||molecular function|glucose transporter activity|TAS|GO:0005355|GOA|9462754//molecular function|transporter activity|IEA|GO:0005215|GOA|na//biological process|glucose transport|TAS|GO:0015758|GOA|9462754//cellular component|integral to membrane|IEA|GO:0016021|GOA…	1	-0.29	0.33	-0.17	0.08	-0.12	-0.12			-0.27		0.3	-0.25		0.45		0.26	0.11
IMAGE:25389	1p34.2|nt42395077|IMAGE:25389|Hs.169902|R11688|SLC2A1||solute carrier family 2 (facilitated glucose transporter), member 1||R17667||molecular function|glucose transporter activity|TAS|GO:0005355|GOA|9462754//molecular function|transporter activity|IEA|GO:0005215|GOA|na//biological process|glucose transport|TAS|GO:0015758|GOA|9462754//cellular component|integral to membrane|IEA|GO:0016021|GOA|na//…	1	0	0.29	0.12	0.14	0.08	0.04	0.16	0.02	0.06	0.33	0.39	0.07	0.23	-0.22	0.17	0.29	0.32	0.54
IMAGE:2547341	1p34.2|nt42395383|IMAGE:2547341|Hs.169902|AI950601|SLC2A1||solute carrier family 2 (facilitated glucose transporter), member 1||AI950601||molecular function|glucose transporter activity|TAS|GO:0005355|GOA|9462754//molecular function|transporter activity|IEA|GO:0005215|GOA|na//biological process|glucose transport|TAS|GO:0015758|GOA|9462754//cellular component|integral to membrane|IEA|GO:0016021|GO…	1	0.06	0.33	0.01	0.24	0.01	-0.03	0.14	-0.01	0.05	0.33	0.55	-0.05	0.43	0.36	0.1	0.56	0.33	0.47
IMAGE:207358	1p34.2|nt42395468|IMAGE:207358|Hs.169902|H58872|SLC2A1||solute carrier family 2 (facilitated glucose transporter), member 1||H58873||molecular function|glucose transporter activity|TAS|GO:0005355|GOA|9462754//molecular function|transporter activity|IEA|GO:0005215|GOA|na//biological process|glucose transport|TAS|GO:0015758|GOA|9462754//cellular component|integral to membrane|IEA|GO:0016021|GOA|na/…	1	0.18	0.33	0.09	0.16	-0.08	-0.22	-0.04	-0.16	-0.09	0.02	0.43	-0.13	0.3	0.55	-0.17	0.64		0.2
IMAGE:151248	1p34.2|nt42420845|IMAGE:151248|Hs.169902|H02328|SLC2A1||solute carrier family 2 (facilitated glucose transporter), member 1||H02430||molecular function|glucose transporter activity|TAS|GO:0005355|GOA|9462754//molecular function|transporter activity|IEA|GO:0005215|GOA|na//biological process|glucose transport|TAS|GO:0015758|GOA|9462754//cellular component|integral to membrane|IEA|GO:0016021|GOA|na/…	1	-0.11	0.22	-0.09	0.16	-0.06	0	0.14	0.22	-0.11	0.22	0.34	-0.07	0.05	0.48	0.1	0.35	0.07	0.24
IMAGE:1646544	1p34.2|nt42428333|IMAGE:1646544|Hs.406907|AI025943|ESTs||Homo sapiens cDNA FLJ32224 fis, clone PLACE6004336.||AI025943	1	0.21	0.23	0.09	0.23	0.06	-0.01	0.28	0.21	0.04		0.52	0.05	0.46	0.34	0.32	0.55	0.35	0.5
IMAGE:432632	**IMAGE:432632|1|42448967;16:28052076;2:111729372;X:87250900;9:94841594;||Hs.117325||Homo sapiens cDNA FLJ11166 fis, clone PLACE1007242.||AA699450	1	0.01	0.2	0.01	0.22	0.03	-0.01	-0.21	-0.13	-0.1	0.3	0.17	0.02	0.35	0.19	-0.11	0.23	0.29	0.27
IMAGE:278755	**IMAGE:278755|1|42468371;9:108585876||Hs.260928||ESTs||W01380	1	-0.03	0.34	-0.02	0.1	-0.06	0.12	0.08	0.22	0.02	0.17	0.18	0.09	0.24	0.3	-0.03		0.34	0.41
IMAGE:321903	1p34.2|nt42599958|IMAGE:321903|Hs.445573|W37455|ESTs||ESTs||W37580	1	0.17	0.33	0.22	0.28	0.15	0.19	0.31	0.31	0.25	0.43	0.31	0.15	0.42	0.28	0.16	0.4	0.27	0.19
IMAGE:140008	1p34.2|nt42621880|IMAGE:140008|Hs.346868|R64685|EBNA1BP2||EBNA1 binding protein 2||R64686	1	0.02	0.17	-0.02	0.38	-0.02	0.08	0.01	0.18	-0.05	0.5	0.27	0.05	0.01	0.01	-0.23	0.31	0.34	0.26
IMAGE:22918	1p34.2|nt42630299|IMAGE:22918|Hs.346868|R45255|EBNA1BP2||EBNA1 binding protein 2||T74979||biological process|ribosome biogenesis|IEA|GO:0007046|GOA|na//cellular component|kinesin complex|IEA|GO:0005871|GOA|na//cellular component|membrane fraction|TAS|GO:0005624|GOA|7596406//cellular component|nucleus|IEA|GO:0005634|GOA|na	1	-0.63	-0.44	-0.06	-0.43	-0.02	-0.01		-1.42		-0.61	-0.12	-0.05	-1.2	-0.6		-0.41	-0.47
IMAGE:340904	1p34.2|nt42700430|IMAGE:340904|Hs.56220|W57767|ESTs||ESTs||W57840	1	0.12	-0.1	-0.05	-0.02	0.06	0.1	0.24	0.51	0.05	0.02	-0.1	-0.05	0.11	0.3	0.46	-0.05	0.04	-0.15
IMAGE:594585	**IMAGE:594585|1|42727938;2:218899938;3:86534765;10:61419950;5:160129363;20:40044418;6:84712796;12:25535051;7:4179961;13:26168502;15:68522144;9:112050750||AI733909	1	0.3	0.1	0.11	0.14	0.12	0.08	0.09	-0.15	0.1	0.2	0.26	0.16	0.22	-0.2	-0.07	0.15	0.32	0.32
IMAGE:854691	1p34.2|nt42736843|IMAGE:854691|Hs.104476|AA630100|MGC17299||hypothetical protein MGC17299||AA630100	1	-0.06	0.27	0.02	0.13	0.02	-0.05	-0.07	-0.15	-0.02	0.03	0.25	0.06	0.22	0.52	0.43	-0.2		-0.18
IMAGE:784124	1p34.2|nt42767144|IMAGE:784124||AA432062|TIE||||AA446747	1	-0.03	0.19	0.07	0.15	0.12	0.23	0.34	0.38	0.22	-0.11	0.28	0.04	0.13	0.32	0.16		0.18	0.52
IMAGE:307709	1p34.2|nt42794358|IMAGE:307709||AI668683|ESTs||||N92938	1	0.47	0.34	0.14	0.43	0.13	0.13		-0.11	0.08	0.38	0.41	0.3	0.49	0.22	-0.85	0.49	0.56
IMAGE:898062	1p34.2|nt42825063|IMAGE:898062|Hs.82906|AA598776|CDC20||CDC20 cell division cycle 20 homolog (S. cerevisiae)||AA598776||biological process|ubiquitin-dependent protein catabolism|TAS|GO:0006511|GOA|9682218//biological process|regulation of cell cycle|TAS|GO:0000074|GOA|7513050//cellular component|spindle|TAS|GO:0005819|GOA|7513050	1	0.06	0.01	-0.01	0	0.07	0.2	0.5	0.63	0.11	0.1	-0.06	0.1	0.23	0.11	0.4	0.08	0.1	0.56
IMAGE:814970	1p34.2|nt42829419|IMAGE:814970|Hs.25597|AA465706|ELOVL1||elongation of very long chain fatty acids (FEN1/Elo2, SUR4/Elo3, yeast)-like 1||AA465706||cellular component|endoplasmic reticulum|IEA|GO:0005783|GOA|na//cellular component|integral to membrane|IEA|GO:0016021|GOA|na//biological process|fatty acid biosynthesis|IEA|GO:0006633|GOA|na	1	0.23	0.3	0.11	0.18	0.04	-0.12	0.08	0.11	0.05	0.07	0.4	0.11	0.09	0.33	0.22	0.6	0.16	0.07
IMAGE:470114	1p34.2|nt42850023|IMAGE:470114|Hs.301756|AA029295|MED8||mediator of RNA polymerase II transcription, subunit 8 homolog (yeast)||AA029835	1	-0.08	-0.05	-0.15	-0.11	-0.33	-0.06	0	0.2	-0.19	0.13	-0.05	0	0.09	0.03	0.01	-0.02	0.02	-0.15
IMAGE:126466	1p34.2|nt42909501|IMAGE:126466|Hs.301943|R06603|KIAA0467||KIAA0467 protein||R06659	1	0.08	0.11	0.01	0.01	0.06	-0.09	0.07	0.21	0.09	0.06	0.19	0.03	0.04	0.08	0.23	0.26	0.05	0.03
IMAGE:308497	1p34.2|nt42917264|IMAGE:308497|Hs.321669|N95780|HT036||hypothetical protein HT036||W24894	1	0.06	0.04	0.03	-0.06	0.03	0.03	0.03	0.13	0.12	0.12	0.08	0.05	0.05	0.01	0.27	-0.11	0.07	-0.07
IMAGE:1253910	**IMAGE:1253910|1|42922843;17:63936816||AI791216	1	0.18	0.12	0.35	0.28	0.15	0.14	0.43	0.15	0.08	0.89	0.03	0.2	0.02	0.11		0.13	0.29	0.09
IMAGE:897788	1p34.2|nt42996982|IMAGE:897788|Hs.75216|AA598513|PTPRF||protein tyrosine phosphatase, receptor type, F||AA598513||molecular function|transmembrane receptor protein tyrosine phosphatase activity|TAS|GO:0005001|GOA|8995282//molecular function|receptor activity|IEA|GO:0004872|GOA|na//molecular function|cell adhesion molecule activity|IEA|GO:0005194|GOA|na//molecular function|prenylated protein tyros…	1	-0.42	0.25	0.05	0.08	0.07	0.07	0.33	0.22	0.15	-0.11		0.12	0.15	0.26	0.12		0.14	0.98
IMAGE:450941	1p34.2|nt43027867|IMAGE:450941|Hs.119842|AA704725|ESTs||EST||AA704725	1	0.1	0.31	-0.05	0.21	0.09	0.18	0.55	0.1	0.02	0.38	0.57	0.13	0.24	0.19	0.03	0.32	0.23	0.3
IMAGE:755538	1p34.2|nt43108991|IMAGE:755538|Hs.365828|AA419112|ESTs||EST||AI821654	1	0.31	0.3	0.14	0.62	0.15	0.12	0.26	0.42	0.08	0.48	0.37	0.18	0.59	0.36	0.27	0.29	0.5	0.4
IMAGE:810574	1p34.2|nt43108991|IMAGE:810574||AA464573|ESTs||||AI734196	1	0.12	0.33	0.13	0.28	0.07	0.12	0.13	0.21	-0.01	0.34	0.2	0.07	0.37	0.18	0.22	0.13	0.26	0.35
IMAGE:366522	1p34.2|nt43116273|IMAGE:366522|Hs.155983|AA026751|KIAA0677||KIAA0677 gene product||AA026752||molecular function|DNA binding|IEA|GO:0003677|GOA|na//biological process|regulation of transcription, DNA-dependent|IEA|GO:0006355|GOA|na	1	0.05	-0.11	0.04	-0.09	0.01	0.02	0.36	0.51	-0.06	0.03	-0.07	0.17	0.1	0.11	0.4	-0.11	-0.03	0.39
IMAGE:825649	**IMAGE:825649|1|43156964;16:12820101||AA505067	1	0.09	-0.15	-0.14	-0.21	-0.06	-0.07	-0.21	-0.43	-0.27	-0.25	-0.12	-0.12	-0.2	-0.13	-0.18	-0.06	-0.25	-0.48
IMAGE:825668	**IMAGE:825668|1|43169763;1:232167103||AA505063	1	-0.07	0.05	-0.1		0.04	0.12	0.71	0.75	0.08	0.09	0.25	0.21	-0.18	0.31	0.19	0.06	0.06	0.14
IMAGE:951091	1p34.2|nt43171193|IMAGE:951091|Hs.155983|AA620458|KIAA0677||KIAA0677 gene product||AA620458||molecular function|DNA binding|IEA|GO:0003677|GOA|na//biological process|regulation of transcription, DNA-dependent|IEA|GO:0006355|GOA|na	1	0.07	0.06	0.02	0.24	0.02	0.03	-0.01	0.25	0	0.19	0.1	0.06	0.22	0.21	0	0.18	0.14	-0.21
IMAGE:1750978	1p34.2|nt43176628|IMAGE:1750978|Hs.145106|AI140957|ESTs||ESTs||AI939358	1	0.05	-0.12	-0.08	-0.04	-0.02	-0.04	0.12	0.1	-0.2	0.07	-0.1	-0.04	0.01	-0.03		0	-0.01	-0.3
IMAGE:784064	1p34.2|nt43396734|IMAGE:784064|Hs.48793|AA431942|SIAT6||sialyltransferase 6 (N-acetyllacosaminide alpha 2,3-sialyltransferase)||AA443823	1	0.05	0.22	0.19	0.29	0.11	0.09	0.28	0.04	0.22	0.14	0.19	0.27	0.3	0.15	0.18	0.25	0.02	0.21
IMAGE:1468415	1p34.2|nt43403986|IMAGE:1468415|Hs.445155|AA884141|ESTs||ESTs||AA884141	1	-0.27	0.18	-0.02	0.2	0.05	-0.09	-0.01	0.01	0.01	0.86	0.31	0.09	0.3	0.34	0.07	0.32	0.29	0.19
IMAGE:826286	1p34.2|nt43413033|IMAGE:826286|Hs.158497|AA520996|IPO13||importin 13||AA520996||molecular function|protein transporter activity|IEA|GO:0008565|GOA|na//biological process|protein-nucleus import, docking|IEA|GO:0000059|GOA|na//cellular component|nuclear pore|IEA|GO:0005643|GOA|na//cellular component|cytoplasm|IEA|GO:0005737|GOA|na//cellular component|nucleus|IEA|GO:0005634|GOA|na	1	0.15	0.2	0.04	0.19	0.24	0.03	0.45	0.24	0.29	0.22	0.44	0.27	0.3	0.36	0.28	0.47	0.17	0.47
IMAGE:1642186	1p34.2|nt43436098|IMAGE:1642186|Hs.324830|AI018643|DPH2L2||diptheria toxin resistance protein required for diphthamide biosynthesis-like 2 (S. cerevisiae)||AI018643	1	-0.04	0.27	0.25	0.22	0.18	0.16	0.36	0.49	0.27	0.3		0.23	0.29	0.25	0.34	0.02	0.22	0.48
IMAGE:810725	1p34.2|nt43441033|IMAGE:810725|Hs.7476|AA457717|ATP6V0B||ATPase, H+ transporting, lysosomal 21kDa, V0 subunit c''||AA480826||molecular function|hydrogen ion transporter activity|IEA|GO:0015078|GOA|na//molecular function|hydrogen-transporting two-sector ATPase activity|IEA|GO:0003936|GOA|na//molecular function|transporter activity|TAS|GO:0005215|GOA|9653649//biological process|proton transport|TAS…	1	-0.17	0.09	-0.02	-0.01	-0.03	-0.01	0.12	0.12	0	0.34	0.06	0.09	-0.34	0.12	0.13	0.38	-0.03	-0.11
IMAGE:2563384	1p34.2|nt43445529|IMAGE:2563384|Hs.206713|AI969657|B4GALT2||UDP-Gal:betaGlcNAc beta 1,4- galactosyltransferase, polypeptide 2||AI969657||molecular function|galactosyltransferase activity|E|GO:0008378|Proteome|9405390	1		0.09	0.02	-0.05	-0.01	0.14	0.4	-1.18	0.31	-0.26		-0.05	-1.86	-0.14	0.04		0.18	0.34
IMAGE:731205	**IMAGE:731205|1|43455450;15:73451822||Hs.445825||ESTs, Weakly similar to hypothetical protein FLJ20378 [Homo sapiens] [H.sapiens]||AA421554	1	0.19	0.45	0.3	0.89	0.25	0.18	-0.03	-0.12	0.41	0.28	0.08	0.22	0.3	0.12	0.08	0.27	0.41	0.52
IMAGE:179572	1p34.2|nt43457453|IMAGE:179572||H51434|MGC45441||||H51476	1	-0.01	0.01	0.06	-0.01	0.09	-0.02	0.39	0.22		0.06	0.35	0.1	0.07	0.01	0.61	0.39	0.06	0.78
1292680	1p34.2|nt43509566|1292680|Hs.120368|AA719168|ESTs||EST||AA719168	1	-0.27	-0.08	-0.2	-0.18	-0.01	-0.06	0.25	-0.18	0.02	-0.1	-0.3			-0.26	0.04	0.1	-0.14	0.18
IMAGE:740888	**IMAGE:740888|1|43569162;3:138611660;5:61576399;11:4954332;12:53696800;8:62432022||Hs.242463||KRT8||keratin 8||AI821672||molecular function|structural molecule activity|NAS|GO:0005198|GOA|na//biological process|cytoskeleton organization and biogenesis|NAS|GO:0007010|GOA|na//cellular component|kinesin complex|IEA|GO:0005871|GOA|na//cellular component|intermediate filament|NAS|GO:0005882|GOA|na//b…	1	0.35	0.12	0.18	0.1	0.22	0.18	0.21	-0.12	0.28	0.06	0.31	0.32	0.12	0.13	0.22	0.34	0.53	0.28
IMAGE:47542	**IMAGE:47542|1|43588216;18:18932884||Hs.86948||SNRPD1||small nuclear ribonucleoprotein D1 polypeptide 16kDa||H16454||molecular function|pre-mRNA splicing factor activity|IEA|GO:0008248|GOA|na//molecular function|RNA binding|TAS|GO:0003723|GOA|3260384//biological process|spliceosome assembly|TAS|GO:0000245|GOA|7527560//cellular component|small nucleolar ribonucleoprotein complex|IEA|GO:0005732|GO…	1	-0.16	0.38	0.26	0.2	0.18	0.64	0.79	0.84	0.74	0.23	0.53	0.59	0.14	0.27	0.22	0.6	0.59	1.19
IMAGE:43532	**IMAGE:43532|1|43638921;2:52536538;12:60938422;||Hs.12249||ESTs||H12946	1	0.23	0.28	0.27	0.7	0.23	0.22			0.17	0.29	0.21	0.27	0.41	0.06		0.29	0.47	0.67
IMAGE:1636048	1p34.2|nt43679584|IMAGE:1636048|Hs.8008|AI017052|DMAP1||DNA methyltransferase 1-associated protein 1||AI017052||molecular function|DNA binding|IEA|GO:0003677|GOA|na//biological process|DNA methylation|TAS|GO:0006306|GOA|10888872//biological process|regulation of transcription, DNA-dependent|IEA|GO:0006355|GOA|na//cellular component|kinesin complex|IEA|GO:0005871|GOA|na//cellular component|nucleus…	1	0.08	0.06	0	-0.06	-0.02	-0.02		0.31	0.22	-0.06	0.22	0.23	-0.12	0.14	0.26	0.24	-0.03	0.63
IMAGE:841338	1p34.2|nt43687188|IMAGE:841338|Hs.151032|AA487428|PRNPIP||prion protein interacting protein||AA487636||molecular function|exonuclease activity|IEA|GO:0004527|GOA|na//cellular component|intracellular|IEA|GO:0005622|GOA|na	1	-0.01	-0.09	-0.07	-0.16	-0.05	-0.05	0.15	0.23	0.07	0.23	0.44	0.42	-0.08	0.14	0.15	-0.06	-0.13	0.06
IMAGE:1544256	1p34.2|nt43693658|IMAGE:1544256|Hs.132497|AA923184|ESTs||ESTs||AA923184	1	-0.06	-0.14	-0.12	-0.11	-0.1	-0.09	-0.09	-0.11	-0.03	-0.04	-0.2	0.08	-0.11	-0.1	-0.07	-0.18	-0.19	-0.05
IMAGE:436852	1p34.2|nt43805665|IMAGE:436852|Hs.188997|AA703084|ESTs||ESTs||AA703084	1	-0.22	-0.02	0.03	-0.07	0.07	0.09		0.51	-0.13	-0.14	-0.21	-0.04	-0.06	0.24	0.23	-0.17	-0.13
IMAGE:1584597	1p34.2|nt44098435|IMAGE:1584597|Hs.90375|AA971725|FLJ10597||hypothetical protein FLJ10597||AA971725	1	0.05	-0.05	0.06	-0.08	-0.18	-0.13	-0.01	-0.22	0.04	-0.01	0.04	-0.01	-0.15	-0.25	-0.3	-0.27	-0.01	-0.21
IMAGE:37554	1p34.2|nt44120268|IMAGE:37554|Hs.22157|R35296|FLJ22353||hypothetical protein FLJ22353||R51210	1	-0.26	0.16	0.25		0.07		0.09		0.29		0.17			-0.08	-0.17	-0.08		0.25
IMAGE:1939063	1p34.2|nt44140850|IMAGE:1939063|Hs.193754|AI341569|ESTs||ESTs||AI341569	1	0.16	0.19	0.1	0.06	0.12	0.14	0.08	-0.02	0.12	0	0.43	0.32	0.31	0.49	0.47	0.31	0.23	0.12
IMAGE:742798	1p34.2|nt44205973|IMAGE:742798|Hs.69360|AA400450|KIF2C||kinesin family member 2C||AA400476||molecular function|microtubule motor activity|TAS|GO:0003777|GOA|9434124//molecular function|ATP binding|IEA|GO:0005524|GOA|na//biological process|mitosis|TAS|GO:0007067|GOA|9434124//biological process|cell proliferation|TAS|GO:0008283|GOA|9434124//cellular component|kinesin complex|TAS|GO:0005871|GOA|9434…	1	0.15	0.12	0.1	0.24	0.1	0.26	0.18	0.47	0.2	0.34	0.07	0.22	0.46	0.43	0.11	0.29	0.24	0.28
IMAGE:62257	**IMAGE:62257|1|44241668;2:187066660||Hs.399720||RPS8||ribosomal protein S8||T41172	1	0.38	0.1	0.18	0.09	0.1		-0.1	-0.13	0.29	0.21	0.44	0.2	0.12	0.17	0.1	0.15	0.07	0.03
IMAGE:971367	1p34.2|nt44242127|IMAGE:971367|Hs.399720|AA683050|RPS8||ribosomal protein S8||AA683050||molecular function|structural constituent of ribosome|TAS|GO:0003735|GOA|8432552//molecular function|RNA binding|TAS|GO:0003723|GOA|8432552//biological process|protein biosynthesis|TAS|GO:0006412|GOA|8432552//cellular component|ribosome|IEA|GO:0005840|GOA|na//cellular component|cytosolic small ribosomal subuni…	1	0.17	0.05	-0.01	0.02	0.03	-0.03	-0.1	-0.11	0.11	0.1	0.13	0.09	-0.03	0.14	0	0.14	-0.01	0.14
IMAGE:825080	1p34.2|nt44266639|IMAGE:825080|Hs.153640|AA489234|CNK||cytokine-inducible kinase||AA489234||molecular function|cAMP-dependent protein kinase activity|IEA|GO:0004691|GOA|na//molecular function|protein kinase CK2 activity|IEA|GO:0004682|GOA|na//molecular function|ATP binding|IEA|GO:0005524|GOA|na//molecular function|protein serine/threonine kinase activity|TAS|GO:0004674|GOA|8702627//biological pro…	1	-0.03	0.26	0.11	0.19	0.08	0.05	0.21	0.07	0.16	0.19	0.63	0.01	0.54	0.34	0.14	0.56	0.21	0.73
IMAGE:2010339	1p34.2|nt44266932|IMAGE:2010339|Hs.153640|AI365128|CNK||cytokine-inducible kinase||AI365128||molecular function|cAMP-dependent protein kinase activity|IEA|GO:0004691|GOA|na//molecular function|protein kinase CK2 activity|IEA|GO:0004682|GOA|na//molecular function|ATP binding|IEA|GO:0005524|GOA|na//molecular function|protein serine/threonine kinase activity|TAS|GO:0004674|GOA|8702627//biological pr…	1	0.02	0.38	0.19	0.3	0.17	0.23	0.23	0.14	0.21	0.12	0.31	0.09	0.3	0.26	0.06	0.37	0.2	0.57
IMAGE:824534	1p34.2|nt44274690|IMAGE:824534|Hs.432786|AA490896|ESTs||Homo sapiens cDNA FLJ31588 fis, clone NT2RI2002252.||AA491082	1	0	0.11	0.1	0.17	0.07	0.55	0.51	0.65	0.36	0.34	0.38	0.34	0.56	0.14	0.3	-0.12	-0.09	0
IMAGE:306466	1p34.2|nt44281115|IMAGE:306466|Hs.432786|N92724|ESTs||Homo sapiens cDNA FLJ31588 fis, clone NT2RI2002252.||W20341	1	-0.06	0.24	-0.03	0.22	-0.12	-0.13	-0.13	-0.4	-0.06	0.29	0.54	-0.08	0.55	0.06	-0.09	0.52	0.72	0.71
IMAGE:341588	**IMAGE:341588|1|44316871;5:128029368||W58368	1	-0.09	-0.26	-0.35	-0.26	-0.16	-0.13	-0.39	-0.04	-0.14	-0.08		-0.09		-0.18	-0.18	0.08	-0.04	-0.35
IMAGE:512103	1p34.1|nt44468579|IMAGE:512103|Hs.26058|AA133632|FLJ21156||hypothetical protein FLJ21156||AA133719||molecular function|ubiquitin-protein ligase activity|IEA|GO:0004842|GOA|na//biological process|ubiquitin cycle|IEA|GO:0006512|GOA|na//cellular component|intracellular|IEA|GO:0005622|GOA|na	1	-0.07	0.12	-0.06	0.07	0.04	-0.03	0.23	0.27	0.01	0.01	-0.02	-0.05	0.26	0.34	0.31	0.13	0.11	0.17
IMAGE:796256	1p34.1|nt44476568|IMAGE:796256|Hs.26058|AA460822|FLJ21156||hypothetical protein FLJ21156||AA461124||molecular function|ubiquitin-protein ligase activity|IEA|GO:0004842|GOA|na//biological process|ubiquitin cycle|IEA|GO:0006512|GOA|na//cellular component|intracellular|IEA|GO:0005622|GOA|na	1	0.24	0.17	0.11	0.1	0.19	-0.02	0.34	0.06	0.12	0.12	0.2	0.1	0.04	-0.02	0.23	0.28	-0.07	0.57
IMAGE:760148	1p34.1|nt44478279|IMAGE:760148|Hs.78601|AA424344|UROD||uroporphyrinogen decarboxylase||AA424441||molecular function|uroporphyrinogen decarboxylase activity|TAS|GO:0004853|GOA|1634232//biological process|heme biosynthesis|IEA|GO:0006783|GOA|na//molecular function|lyase activity|IEA|GO:0016829|GOA|na	1	0.07	-0.06	0.04	0.07	-0.02	-0.07	-0.07	-0.27	0.08	0.05	-0.15	0.17	-0.11	-0.23	-0.35	-0.14	-0.07	-0.38
IMAGE:896974	1p34.1|nt44482437|IMAGE:896974|Hs.65843|AA676667|KIAA1511||KIAA1511 protein||AA676667	1	0	-0.03	0.01	0.03	0.03	0.45	0.23	0.51	0.72	0.58	0.48	0.75	-0.2	0.03	-0.27	0.91	0.96	0.88
IMAGE:392673	1p34.1|nt44493147|IMAGE:392673||AA708348|ESTs||||AA708348	1	0.34	0.15	0.21	0.24	0.14	0.14	0.27	-0.01	0.3	0.07	0.32	0.14	0.17	0.14	0.17	0.56	0.28	0.66
IMAGE:344977	**IMAGE:344977|1|44536027;4:109892836||Hs.103180||DC2||DC2 protein||W76137	1	-0.03	0.55		0.19			0.54	0.58	0.46		0.44	0.03	0.64	0.63	0.08	0.2	0.29	0.96
IMAGE:1584811	1p34.1|nt44670986|IMAGE:1584811|Hs.135673|AA971888|ESTs||ESTs||AI791794	1	0.1	-0.18	-0.08	-0.15	-0.01	-0.03	0.02	0.06	-0.15	-0.19	-0.06	-0.22	-0.1	-0.28	0	-0.07	-0.06	0
IMAGE:26832	1p34.1|nt44673209|IMAGE:26832|Hs.167405|R13575|ESTs||ESTs||R39877	1	-0.05	0.06	0.12	0.04	0.05	0.15	0.06	0.07	-0.01	0.05	0.03	-0.02	0.07	0.14	0.25	0.01	0.17	0.48
IMAGE:1868648	**IMAGE:1868648|1|44721404;X:120261238;3:73745307;10:110482443;4:39630157;20:4343661;7:52310688;||AI792595	1	0.24	0.01	0.1	0.15	0.07	-0.04	-0.19	-0.42	0.13	0.17	0.22	0.24	0.08	-0.18	-0.16	0.41	0.38	0.38
IMAGE:268727	1p34.1|nt44795268|IMAGE:268727|Hs.271353|N24004|MUTYH||mutY homolog (E. coli)||N24004	1		0.15	0.09	0.02	0.18	0.17	0.42		0.16	0.13	0.19	0.03	0.41	0.24	0.76	0.12	0.06	0.84
IMAGE:2273013	1p34.1|nt44809909|IMAGE:2273013|Hs.8980|AI681902|TESK2||testis-specific kinase 2||AI681902||molecular function|protein tyrosine kinase activity|IEA|GO:0004713|GOA|na//molecular function|ATP binding|IEA|GO:0005524|GOA|na//molecular function|protein serine/threonine kinase activity|IEA|GO:0004674|GOA|na//biological process|protein amino acid phosphorylation|IEA|GO:0006468|GOA|na//cellular component…	1	-0.41	-0.18	-0.16	0.05	-0.05	0.09	0.05	0.16	-0.11	0.26	-0.1	0.08	0.21	-0.18	-0.32	-0.39	0.18	-0.01
IMAGE:1521371	1p34.1|nt44959894|IMAGE:1521371|Hs.69770|AA902493|LOC126661||hypothetical protein LOC126661||AI821988	1	0.34	0.16	0.12	0.3	0.2	0.07	0.27		0.17	0.3	0.54	0.18	0.23	0.23	-0.18	0.24	0.38	0.32
IMAGE:1521459	1p34.1|nt44959894|IMAGE:1521459|Hs.69770|AA902508|LOC126661||hypothetical protein LOC126661||AI821989	1	0.46	0.12	0.09	0.32	0.15	0.16	0.22	-0.01	0.27	0.33	0.41	0.27	0.48	0.29	0.13	0.49	0.46	0.47
IMAGE:66556	1p34.1|nt44966345|IMAGE:66556|Hs.13024|T67049|DKFZP564I122||DKFZP564I122 protein||T67050	1	0.01	0.19	-0.12	0.04	-0.03	-0.05	0.1	0.34	-0.07	0.24	0.25	-0.12	0.1	0.23	0.14	0.17	0.15	0.12
IMAGE:878259	1p34.1|nt44977071|IMAGE:878259|Hs.180909|AA775803|PRDX1||peroxiredoxin 1||AA775803||molecular function|peroxidase activity|IEA|GO:0004601|GOA|na//biological process|skeletal development|TAS|GO:0001501|GOA|8089076//biological process|cell proliferation|TAS|GO:0008283|GOA|8089076//molecular function|antioxidant activity|IEA|GO:0016209|GOA|na//molecular function|oxidoreductase activity|IEA|GO:001649…	1	-0.15	0.09	-0.11	0.03	-0.02	0.06	-0.07	-0.06	-0.04	-0.02	-0.03	0.02	-0.47	-0.31	0.54	-0.31	-0.05	0.55
IMAGE:2568563	1p34.1|nt44977076|IMAGE:2568563|Hs.180909|AW071125|PRDX1||peroxiredoxin 1||AW071125||molecular function|peroxidase activity|IEA|GO:0004601|GOA|na//biological process|skeletal development|TAS|GO:0001501|GOA|8089076//biological process|cell proliferation|TAS|GO:0008283|GOA|8089076//molecular function|antioxidant activity|IEA|GO:0016209|GOA|na//molecular function|oxidoreductase activity|IEA|GO:00164…	1	0.01	0.19	0.23	0.33	0.12	0.23	0.17	-0.03	0.17	0.36		0.06	0.34	0.22	0.08		0.19
IMAGE:2576914	1p34.1|nt45016852|IMAGE:2576914|Hs.432896|AW078972|AKR1A1||aldo-keto reductase family 1, member A1 (aldehyde reductase)||AW078972||molecular function|aldehyde reductase activity|TAS|GO:0004032|GOA|2498333//molecular function|electron transporter activity|TAS|GO:0005489|GOA|2498333//biological process|aldehyde metabolism|TAS|GO:0006081|GOA|2498333//biological process|glucose metabolism|TAS|GO:0006…	1	0.05	0.14	-0.03	0.05	-0.08	-0.05	0.18	0.05	-0.07	0.05	0.49	-0.05	0.31	0.42	0.52	0.41	0.14	0.46
IMAGE:2516736	1p34.1|nt45050123|IMAGE:2516736|Hs.380400|AI968022|NASP||nuclear autoantigenic sperm protein (histone-binding)||AI968022||biological process|DNA packaging|P|GO:0006323|Proteome|1426632//biological process|spermatogenesis|P|GO:0007283|Proteome|1426632//cellular component|nucleus|P|GO:0005634|Proteome|1426632	1	0.02	0.03	-0.03	-0.09	-0.07	-0.09	0.06	0.27	-0.11	-0.1	0.23	-0.04	-0.01	-0.05	0.08	0.12	-0.14	0.18
IMAGE:432509	1p34.1|nt45058129|IMAGE:432509||AA700664|ESTs||||AA700664	1	0.02	0.15	0.22	0.16	0.13	0.26	0.39	0.27	0.24	0.22	-0.09	0.19	0.41	0.17	0.27	0.1	0.23	0.19
IMAGE:845415	1p34.1|nt45082383|IMAGE:845415|Hs.380400|AA644128|NASP||nuclear autoantigenic sperm protein (histone-binding)||AA644128||biological process|DNA packaging|P|GO:0006323|Proteome|1426632//biological process|spermatogenesis|P|GO:0007283|Proteome|1426632//cellular component|nucleus|P|GO:0005634|Proteome|1426632	1	-0.24	-0.01	0.07	-0.18			-0.04	0.06	0.14	-0.04	-0.07			-0.22	-0.08	-0.16	-0.02	0.63
IMAGE:447918	1p34.1|nt45084592|IMAGE:447918|Hs.380400|AA702432|NASP||nuclear autoantigenic sperm protein (histone-binding)||AA702432||biological process|DNA packaging|P|GO:0006323|Proteome|1426632//biological process|spermatogenesis|P|GO:0007283|Proteome|1426632//cellular component|nucleus|P|GO:0005634|Proteome|1426632	1	-0.12	-0.14	-0.03	-0.2	-0.12	-0.11	-0.19	-0.02	-0.16	-0.11	-0.21	-0.07		-0.35	-0.1	-0.3	-0.23
IMAGE:123459	1p34.1|nt45086071|IMAGE:123459|Hs.18912|R00507|FLJ33084||hypothetical protein FLJ33084||R00608	1	0.02	-0.17	-0.06	-0.13	-0.11	-0.09	-0.07	0.15	-0.05	-0.34	-0.02	-0.09	-0.23	0.02	-0.23	0.03	-0.25	-0.26
IMAGE:356883	1p34.1|nt45093519|IMAGE:356883|Hs.169854|W84638|SP192||hypothetical protein SP192||W84690	1	-0.07	-0.23	-0.1		-0.1	-0.04	-0.35	-0.45	-0.11	-0.13	0.13	-0.18	-0.14	-0.11	-0.26	0.18	-0.13	0
IMAGE:417877	1p34.1|nt45113212|IMAGE:417877|Hs.184675|W90089|ESTs||ESTs, Weakly similar to hypothetical protein FLJ20378 [Homo sapiens] [H.sapiens]||W90131	1	0.17		0.12	0.19	0.09	-0.12	-0.46	-0.7	-0.53	0.15	-0.34	-0.51	0.14	-0.04	0.18	0.04	0.27	0.44
IMAGE:812240	**IMAGE:812240|1|45160155;8:98938938||Hs.157180||IPP||intracisternal A particle-promoted polypeptide||AA455040||molecular function|actin binding|TAS|GO:0003779|GOA|10072760//molecular function|protein binding|IEA|GO:0005515|GOA|na//cellular component|actin cytoskeleton|TAS|GO:0015629|GOA|10072760	1	0.07	0.1	-0.01	-0.1	0.13	0.2	0.03	-0.12	0.19	0.08	0.23	0.28	-0.12	0.11	0.16	0.88	0.57	1.1
IMAGE:771177	1p34.1|nt45160697|IMAGE:771177|Hs.49806|AA429484|ESTs||ESTs, Weakly similar to neuronal thread protein [Homo sapiens] [H.sapiens]||AA443498	1	0.07	0	0.02	-0.03	-0.03	0	-0.27	-0.71	0.05	-0.02	0.15	0.07	0.06	0.04	-0.28	0.02	0.07	-0.06
IMAGE:279557	1p34.1|nt45164725|IMAGE:279557|Hs.157180|N45644|IPP||intracisternal A particle-promoted polypeptide||N48888||molecular function|actin binding|TAS|GO:0003779|GOA|10072760//molecular function|protein binding|IEA|GO:0005515|GOA|na//cellular component|actin cytoskeleton|TAS|GO:0015629|GOA|10072760	1	0.16	-0.04	0.16	0.13	0.09	0.03	0.04	-0.2	0.08	0.72	0.07	0.12	0.34	0.03	-0.28	0.1	0.11	0.46
IMAGE:40173	1p34.1|nt45226262|IMAGE:40173|Hs.101474|R53574|MAST205||microtubule associated testis specific serine/threonine protein kinase||R53686	1	-0.03	0.1	0.36	-0.28	0.25		0.4	0.37		-0.06		0.08	-0.27	0.39	0.48	0.17		0.87
IMAGE:267805	1p34.1|nt45424075|IMAGE:267805|Hs.269036|N25619|ESTs||ESTs||N34217	1	-0.04	0.16	0.07	0.2	0.14	0.06		-0.05	0.04	0.19	-0.4	-0.03	-0.1	0.19	-0.03	-0.28		-0.53
IMAGE:126406	1p34.1|nt45464756|IMAGE:126406|Hs.372548|R06566|ESTs||phosphoinositide-3-kinase, regulatory subunit, polypeptide 3 (p55, gamma)||R06567	1	0.11	-0.12	0.04	0.15	0.07	-0.13	-0.13	-0.34	-0.1	0.05	0.1	-0.04	-0.08	-0.09	-0.01	0.02	0.17	0.27
IMAGE:2109709	1p34.1|nt45465555|IMAGE:2109709|Hs.372548|AI394701|PIK3R3||phosphoinositide-3-kinase, regulatory subunit, polypeptide 3 (p55, gamma)||AI394701	1	0.1	-0.12	-0.12	-0.13	-0.02	-0.05	-0.1	-0.09	-0.3	-0.24	-0.14	-0.15	-0.09	0.22	0.11	0.15	-0.15	0.31
IMAGE:1639605	1p34.1|nt45557379|IMAGE:1639605|Hs.97138|AI024490|ESTs||ESTs||AI024490	1	-0.07	-0.05	-0.1	-0.1	-0.1	-0.02	0	0.17	-0.19	-0.25	0.01	-0.29	-0.18	-0.35	-0.18	-0.02	-0.23	0
IMAGE:2320932	1p34.1|nt45603189|IMAGE:2320932|Hs.38972|AI674349|TSPAN-1||tetraspan 1||AI674349||biological process|mystery cell fate differentiation (sensu Drosophila)|TAS|GO:0008583|GOA|na//biological process|cell adhesion|NR|GO:0007155|GOA|na//biological process|cell proliferation|NR|GO:0008283|GOA|na//biological process|cell motility|NR|GO:0006928|GOA|na//cellular component|integral to membrane|TAS|GO:00160…	1	-0.12	-0.1	-0.07	-0.1	-0.16	-0.18	0.11	0.07	-0.17	-0.01	-0.04	-0.06	-0.03	0.12	0.11	-0.29	-0.09	0.45
IMAGE:564176	1p34.1|nt45611332|IMAGE:564176|Hs.183860|AA121360|FLJ20277||O-linked mannose beta1,2-N-acetylglucosaminyltransferase||AA121370||biological process|N-linked glycosylation|IEA|GO:0006487|GOA|na//cellular component|Golgi membrane|IEA|GO:0000139|GOA|na//molecular function|alpha-1,3-mannosylglycoprotein beta-1,2-N-acetylglucosaminyltransferase activity|IEA|GO:0003827|GOA|na//molecular function|transfe…	1	0.15	0.01	-0.03	-0.01	0.04	-0.14	0.19	0.2	0.01	0.04	0.09	0.04	0.09	0.03	0.15	0.23	0	0.38
IMAGE:1635354	1p34.1|nt45648517|IMAGE:1635354|Hs.130897|AI014389|ESTs||ESTs, Weakly similar to hypothetical protein FLJ11267 [Homo sapiens] [H.sapiens]||AI792165	1	0.19	0.06	0.06	0.11	-0.01	0.08	0.31	0.37	0.04	0.28	0.22	0.15	0.3	0.21	0.18	0.28	0.16	0.28
IMAGE:730014	1p34.1|nt45670394|IMAGE:730014|Hs.66718|AA416874|RAD54L||RAD54-like (S. cerevisiae)||AA469912||molecular function|ATP binding|IEA|GO:0005524|GOA|na//molecular function|DNA binding|IEA|GO:0003677|GOA|na//biological process|meiosis|TAS|GO:0007126|GOA|8805304//biological process|DNA repair|TAS|GO:0006281|GOA|8805304//biological process|DNA recombination|TAS|GO:0006310|GOA|8805304//cellular component…	1	-0.04	-0.17	-0.03	0.03	-0.11	-0.01	-0.04	0.39	-0.12	0.09	-0.15	-0.09	0.01	0.36	0.13		-0.18	-0.18
IMAGE:2046118	1p34.1|nt45700559|IMAGE:2046118|Hs.66718|AI372035|RAD54L||RAD54-like (S. cerevisiae)||AI372035||molecular function|ATP binding|IEA|GO:0005524|GOA|na//molecular function|DNA binding|IEA|GO:0003677|GOA|na//biological process|meiosis|TAS|GO:0007126|GOA|8805304//biological process|DNA repair|TAS|GO:0006281|GOA|8805304//biological process|DNA recombination|TAS|GO:0006310|GOA|8805304//cellular componen…	1	0.01	-0.14	-0.04	-0.04	-0.02	-0.07	0.04	-0.14	0.05	-0.01	-0.11	0.07		0.17	0.12	0.04	-0.02	-0.39
IMAGE:738900	1p34.1|nt45703931|IMAGE:738900|Hs.172210|AA421701|MUF1||MUF1 protein||AA421701	1	0.14	0.21	0.07	0.2	0.15	0.07	0.42	0.35	0.05	0.1	0.06	0.14	0.19	0.39	0.31	0.21	0.08	0.23
IMAGE:839870	1p34.1|nt45783444|IMAGE:839870|Hs.288828|AA489847|FAAH||fatty acid amide hydrolase||AA505036||molecular function|amidase activity|E|GO:0004040|Proteome|na//molecular function|receptor binding|NR|GO:0005102|Proteome|na//biological process|fatty acid metabolism|P|GO:0006631|Proteome|9122178//cellular component|insoluble fraction|E|GO:0005626|Proteome|na//cellular component|membrane fraction|E|GO:00…	1	0.07		0.04	0.19	-0.02	-0.02	0.1	0.09	-0.17	0.15	0.14	-0.08	0.21	0.04	0.39	0.06	0.03	0.4
IMAGE:1602151	1p34.1|nt45784416|IMAGE:1602151|Hs.288828|AA962270|FAAH||fatty acid amide hydrolase||AA962270||molecular function|amidase activity|E|GO:0004040|Proteome|na//molecular function|receptor binding|NR|GO:0005102|Proteome|na//biological process|fatty acid metabolism|P|GO:0006631|Proteome|9122178//cellular component|insoluble fraction|E|GO:0005626|Proteome|na//cellular component|membrane fraction|E|GO:0…	1	0.21	0.12	0.13	0.26		-0.03	0.09	0.19	0.05	0.03	0.35		0.28	0.25		0.17	0.11	0.84
IMAGE:430834	1p34.1|nt45784576|IMAGE:430834|Hs.288828|AA678178|FAAH||fatty acid amide hydrolase||AA678178||molecular function|amidase activity|E|GO:0004040|Proteome|na//molecular function|receptor binding|NR|GO:0005102|Proteome|na//biological process|fatty acid metabolism|P|GO:0006631|Proteome|9122178//cellular component|insoluble fraction|E|GO:0005626|Proteome|na//cellular component|membrane fraction|E|GO:00…	1	-0.17	-0.2	-0.2	-0.26	-0.17		-0.08	-0.07	-0.24	-0.42	-0.07	-0.1	-0.27	-0.12	-0.1	-0.03	-0.19	0.05
IMAGE:1160618	1p34.1|nt45835721|IMAGE:1160618|Hs.288828|AA877618|FAAH||fatty acid amide hydrolase||AA877618||molecular function|amidase activity|E|GO:0004040|Proteome|na//molecular function|receptor binding|NR|GO:0005102|Proteome|na//biological process|fatty acid metabolism|P|GO:0006631|Proteome|9122178//cellular component|insoluble fraction|E|GO:0005626|Proteome|na//cellular component|membrane fraction|E|GO:0…	1	-1.04	0.06	0.08		0.14	0.41	-0.32	0.17	0.6				-1.13		-0.2		0.14	0.16
IMAGE:782217	1p34.1|nt45836187|IMAGE:782217|Hs.288828|AA431988|FAAH||fatty acid amide hydrolase||AA431988||molecular function|amidase activity|E|GO:0004040|Proteome|na//molecular function|receptor binding|NR|GO:0005102|Proteome|na//biological process|fatty acid metabolism|P|GO:0006631|Proteome|9122178//cellular component|insoluble fraction|E|GO:0005626|Proteome|na//cellular component|membrane fraction|E|GO:00…	1	-0.35	0.06	-0.01	-0.04	0.08	0.1	0.19	0.25	0.12	0.04	-0.14	0.19	-0.3	0.18	0.12	0.17	0.13	0.29
IMAGE:67033	1p34.1|nt45858560|IMAGE:67033|Hs.386104|T70327|ESTs||ESTs, Moderately similar to fatty acid amide hydrolase [Homo sapiens] [H.sapiens]||T70411	1	0.13	0.04	-0.15	-0.04	-0.07	-0.04	-0.06	-0.08	-0.07	0.09	-0.17	-0.02	0.02	0.04	0.23	-0.07	0	0.04
IMAGE:742566	1p34.1|nt45957614|IMAGE:742566|Hs.97753|AA401343|ESTs||ESTs||AA401580	1	0	-0.1	-0.06	-0.03	0.1	0.08	-0.06	0.24	-0.02	0.08	-0.28	-0.05	-0.17	0.25	0.05	-0.14	-0.2	-0.44
IMAGE:1643121	1p34.1|nt45961345|IMAGE:1643121|Hs.123472|AI025509|ESTs||Homo sapiens cDNA FLJ40412 fis, clone TESTI2037976.||AI025509	1	0.21	0.18	0.2	0.05	0.11		-0.04		0.09	-0.15	0.13	0.12	-0.17	0.13	-0.34	0.3		-0.36
IMAGE:773637	1p34.1|nt45980056|IMAGE:773637|Hs.5591|AA431884|MKNK1||MAP kinase-interacting serine/threonine kinase 1||AA431885||molecular function|cAMP-dependent protein kinase activity|IEA|GO:0004691|GOA|na//molecular function|protein kinase CK2 activity|IEA|GO:0004682|GOA|na//molecular function|ATP binding|IDA|GO:0005524|GOA|na//molecular function|protein serine/threonine kinase activity|IDA|GO:0004674|GOA|…	1	0.01	0.01	-0.02	0.02	0.01	-0.01	-0.1	-0.04	0.03	-0.07	-0.43	-0.01	-0.51	-0.45	-0.71	-0.84	-0.64	-0.71
IMAGE:293457	1p34.1|nt46030368|IMAGE:293457|Hs.97927|N69552|LOC148932||similar to MOB-LAK||N94043	1	0.06	-0.12	0	-0.08		-0.19	-0.35	-0.15	-0.09	-0.07	-0.12	-0.03	-0.26	-0.11	-0.15	-0.18	-0.1	-0.67
IMAGE:346484	1p34.1|nt46055386|IMAGE:346484|Hs.446515|W74436|ESTs||Homo sapiens SLTP002 (LST002) mRNA, complete cds||W79082	1	-0.02	0.16	0.15	0.2	0.13		0.15	0.24	0.2	0.21	-0.24	0.01	0.14	0.46	0.16	0.04	0.25	0.01
IMAGE:85384	1p34.1|nt46057688|IMAGE:85384|Hs.10964|T71965|ATPAF1||ATP synthase mitochondrial F1 complex assembly factor 1||T72105	1	-0.14	-0.09	0.09	0.14	0.06	0.89	0.56	1.11	0.02	0.07	-0.07	0.06	-0.06	0.24	-0.94	-0.04	0.24	-0.53
IMAGE:306982	**IMAGE:306982|1|46057692;1:9830099||W21607	1	-0.07	-0.15	-0.04	-0.05	-0.05	-0.19	-0.05	-0.43	-0.24	-0.1	-0.09	-0.02	-0.17	-0.12	-0.09	0.07	-0.05	0.1
IMAGE:740707	1p34.1|nt46097808|IMAGE:740707|Hs.62515|AA478157|KIAA0494||KIAA0494 gene product||AA478158||molecular function|calcium ion binding|IEA|GO:0005509|GOA|na	1	0.15	-0.1	0.04	0.06	0.02	0.04	-0.06	-0.15	-0.04	-0.03		0.04	0.17	0.01	-0.01	0.32	0	0.34
IMAGE:342712	1p34.1|nt46098102|IMAGE:342712|Hs.62515|W68541|KIAA0494||KIAA0494 gene product||W68542||molecular function|calcium ion binding|IEA|GO:0005509|GOA|na	1	0.04	-0.02	-0.15	0.03	-0.21	0.02	0.16	0.73	-0.11	-0.11		-0.15	0.13	0.16	0.24		-0.12	0.3
IMAGE:767869	1p34.1|nt46099696|IMAGE:767869|Hs.62515|AA418887|KIAA0494||KIAA0494 gene product||AA418888||molecular function|calcium ion binding|IEA|GO:0005509|GOA|na	1	-0.23	-0.33	-0.02	-0.66	-0.09	-0.13	-0.26	-0.33	-0.1	-0.22	-0.38	-0.22	-0.36	-0.29	-0.46	-0.54	-0.43	-0.32
IMAGE:129770	1p34.1|nt46135704|IMAGE:129770|Hs.100874|R16977|ESTs||ESTs||R17020	1	-0.07	-0.35	-0.27	-0.29	-0.17	0.08	-0.3	0.14	-0.19	0.07	-0.2	-0.07	-0.12	-0.08	-0.28	-0.53	-0.36	-0.27
IMAGE:665261	**IMAGE:665261|1|46154917;3:31676873;11:11558657;5:132128056;8:41115231;||Hs.263858||ESTs, Weakly similar to L1 repeat, Tf subfamily, member 30 [Mus musculus] [M.musculus]||AA195276	1	0.11	0.06	0.1	0.18	0.2	0.18	0.06	0.38	-0.06	0.25	-0.03	0.19	0.26	-0.24	0.11	0.2	0.52	0.21
IMAGE:724888	1p34.1|nt46221717|IMAGE:724888|Hs.687|AA291484|CYP4B1||cytochrome P450, family 4, subfamily B, polypeptide 1||AA404692||molecular function|monooxygenase activity|IEA|GO:0004497|GOA|na//molecular function|cytochrome P450 activity|TAS|GO:0015034|GOA|2574990//biological process|electron transport|IEA|GO:0006118|GOA|na//cellular component|membrane|IEA|GO:0016020|GOA|na//cellular component|microsome|I…	1	-0.18	-0.05	-0.01	-0.07	-0.02	-0.02	-0.07	0.12	-0.05	-0.18	-0.18	-0.04	-0.57	-0.62	-0.01	-0.28	-0.28	-0.05
IMAGE:161526	1p34.1|nt46265604|IMAGE:161526|Hs.176588|AI668602|ESTs||ESTs, Weakly similar to CP4Y_HUMAN Cytochrome P450 4A11 precursor (CYPIVA11) (Fatty acid omega-hydroxylase) (P-450 HK omega) (Lauric acid omega-hydroxylase) (CYP4AII) (P450-HL-omega) [H.sapiens]||H25624	1	0.12	-0.2	-0.1	-0.18	-0.05	-0.17	-0.27	-0.29	-0.16	-0.31	-0.2	-0.12	-0.06	-0.39	-0.29	-0.15	-0.1	-0.27
IMAGE:214307	1p34.1|nt46294683|IMAGE:214307||H77843|ESTs||||H77892	1	0.23	-0.05	0.15	0.16	0.11	-0.01	-0.09	-0.55	-0.05	0.11	0.06	0.04	-0.27	-0.27	-0.34	-0.32	0.15	-0.37
IMAGE:118865	1p34.1|nt46311401|IMAGE:118865|Hs.430285|AI732245|ESTs||EST||AI820667	1	0.13	0.1	0.16	0.29	0.14	0.09	0.05	0.03	0.14	0.25	0.07	0.05	-0.03	-0.28		0	0.15	0.24
IMAGE:415817	**IMAGE:415817|1|46351821;3:27018334||Hs.1645||CYP4A11||cytochrome P450, family 4, subfamily A, polypeptide 11||W84868||molecular function|fatty acid (omega-1)-hydroxylase activity|TAS|GO:0008393|GOA|7679927//biological process|electron transport|IEA|GO:0006118|GOA|na//biological process|fatty acid metabolism|TAS|GO:0006631|GOA|7679927//cellular component|membrane|IEA|GO:0016020|GOA|na//cellular …	1	-0.17	-0.11	-0.1	-0.14	-0.09	-0.15	-0.29	-0.39	-0.3	-0.15	-0.42	-0.22	-0.29	-0.47	-0.49	-0.34	-0.43	-0.03
IMAGE:160532	1p34.1|nt46470168|IMAGE:160532|Hs.176588|AI668594|ESTs||ESTs, Weakly similar to CP4Y_HUMAN Cytochrome P450 4A11 precursor (CYPIVA11) (Fatty acid omega-hydroxylase) (P-450 HK omega) (Lauric acid omega-hydroxylase) (CYP4AII) (P450-HL-omega) [H.sapiens]||H21977	1	0.01	-0.31	-0.15	-0.22	-0.14	-0.22	-0.29	-0.51	-0.27	-0.44	-0.34	-0.2	-0.22	-0.25	-0.32	-0.04	-0.19	-0.3
IMAGE:504927	1p34.1|nt46538320|IMAGE:504927|Hs.271473|AA151002|DD96||epithelial protein up-regulated in carcinoma, membrane associated protein 17||AA151092||cellular component|extracellular|NR|GO:0005576|GOA|na//cellular component|integral to membrane|IEA|GO:0016021|GOA|na	1	-0.25	-0.04	-0.02	-0.25	0.08	0.13	0.45	0.5	0.17	-0.13	0.11	-0.01	-0.34	-0.11	0.22	0.24	-0.08	0.61
IMAGE:433465	1p34.1|nt46543866|IMAGE:433465|Hs.431099|AA699567|ESTs||ESTs||AA699567	1	-0.13	-0.04	-0.03	-0.04	-0.08	-0.01	0.17	0.39	0.02	0.02	-0.21	0.05	-0.1	0.01	0.19	-0.48	-0.02	-0.04
IMAGE:32865	1p34.1|nt46571018|IMAGE:32865|Hs.73828|R20146|TAL1||T-cell acute lymphocytic leukemia 1||R43203||molecular function|DNA binding|TAS|GO:0003677|GOA|2303035//biological process|regulation of transcription, DNA-dependent|IEA|GO:0006355|GOA|na//biological process|cell proliferation|TAS|GO:0008283|GOA|2303035//biological process|cell differentiation|IEA|GO:0030154|GOA|na	1	0.04	0.04		0.06			0.53	0.14	0.02	0.11	0.13	-0.03	-0.22	-0.02		0.03	-0.1	0.75
IMAGE:71727	1p34.1|nt46573416|IMAGE:71727|Hs.73828|T51236|TAL1||T-cell acute lymphocytic leukemia 1||T51350||molecular function|DNA binding|TAS|GO:0003677|GOA|2303035//biological process|regulation of transcription, DNA-dependent|IEA|GO:0006355|GOA|na//biological process|cell proliferation|TAS|GO:0008283|GOA|2303035//biological process|cell differentiation|IEA|GO:0030154|GOA|na	1		0.08	0.12	0.01	0.08	0.14	0.33	0.2	0.18	-0.05	0.29	-0.01	-0.1	0.06	0.23	-0.19	0.11	-0.19
IMAGE:199945	**IMAGE:199945|1|46583093;20:36446049||Hs.75307||TGM2||transglutaminase 2 (C polypeptide, protein-glutamine-gamma-glutamyltransferase)||R97113||molecular function|acyltransferase activity|IEA|GO:0008415|GOA|na//molecular function|protein-glutamine gamma-glutamyltransferase activity|IEA|GO:0003810|GOA|na//molecular function|calcium ion binding|IEA|GO:0005509|GOA|na//molecular function|molecular_fu…	1	-0.49	0.3	-0.46	0.15	0.03	0.02	-0.03	0.25	0.11	0.03	0.05	0.04	-0.35	0.42	0.17	0.01	0.27	0.71
IMAGE:154999	**IMAGE:154999|1|46604873;13:54966037||R55461	1	0.08	0.02	0.02	-0.01	-0.08	0.12	-0.07	0.07	-0.05	0.04	0.14	0.13	0.1	-0.04		0.01	-0.01
IMAGE:452818	1p34.1|nt46604903|IMAGE:452818|Hs.323032|AA704809|SIL||TAL1 (SCL) interrupting locus||AA704809||biological process|cell proliferation|TAS|GO:0008283|GOA|8825637	1	0.22	0.16	-0.03	0.29	-0.05	-0.18	-0.21	-0.04	-0.12		0.3	-0.17	0.52	0.47	-0.1	0.45	0.4	-0.1
IMAGE:744627	1p34.1|nt46770797|IMAGE:744627|Hs.112968|AA621310|FOXE3||forkhead box E3||AA621310||molecular function|transcription factor activity|TAS|GO:0003700|GOA|8825632//biological process|regulation of transcription, DNA-dependent|NAS|GO:0006355|GOA|na//biological process|development|NAS|GO:0007275|GOA|na//cellular component|nucleus|NAS|GO:0005634|GOA|na	1	-0.3	0.01	0.04	-0.03	0.02	0.06	0.11	-0.04	0.27	-0.21	0.09	-0.02	0.04	-0.07	-0.09	-0.07	-0.11	-0.12
IMAGE:1324885	1p34.1|nt47115253|IMAGE:1324885|Hs.61504|AA740270|ESTs||Homo sapiens mRNA for FLJ00388 protein.||AI821971	1	0.04	-0.04	0.04	-0.05	0.05	0.01	-0.08	0.03	0.03		-0.13	0.16	-0.01	0	0.17	-0.26	-0.17	0.07
IMAGE:1325072	1p34.1|nt47115253|IMAGE:1325072|Hs.61504|AA741523|ESTs||Homo sapiens mRNA for FLJ00388 protein.||AI821973	1	0.11	-0.12	0	0	-0.01	-0.03	-0.02	0.24	0.09	0.09	0.08	0.08	0.05	0.03		-0.32	-0.02	-0.15
IMAGE:744933	1p34.1|nt47162358|IMAGE:744933|Hs.327161|AA625812|ESTs||ESTs||AA625812	1	0.15	0.16	0.1	0.17	0.12	0.22	0.12	0.89	0.12	0.34	0.14	0.14	0.28	0.31	0.35		0.31	-0.07
IMAGE:327362	1p34.1|nt47456424|IMAGE:327362|Hs.55242|W02129|ESTs||ESTs||W32394	1	0.14	0.05	0.04	-0.08	0.03	-0.05	-0.12	-0.17	0.01	-0.16	-0.28	-0.11	-0.15	-0.2	-0.3	-0.37	-0.25
IMAGE:1643119	1p34.1|nt47515667|IMAGE:1643119|Hs.131632|AI025508|ESTs||ESTs||AI025508	1	0.13	0.04	0.05	-0.01	-0.02	0.03	0.07	0.05	-0.09	-0.2	-0.16	-0.21	-0.12	-0.14	0	0	0.29	0.41
IMAGE:1505746	**IMAGE:1505746|1|47552829;12:64744330||Hs.128605||ESTs||AA907020	1	0.24	-0.08	0.22	0.06	0.14	0.04	0.14	0.01	0.1	0.08	0.04	0.05	0.14	-0.01	0.06	0.08	0.13	-0.2
IMAGE:745644	1p33|nt47627442|IMAGE:745644||AA420436|ESTs||||AA420854	1	-0.07	-0.11	-0.17	-0.15	-0.01	-0.07	-0.22	-0.22	-0.08	-0.11	-0.27	-0.1	0.03	0	-0.24	-0.17	-0.04	-0.54
IMAGE:745681	1p33|nt47627442|IMAGE:745681||AA420878|ESTs||||AA420878	1	0.19	0.71	0.15	0.3	0.59	1.18	2.22	1.25	1.67	1.19	1.28	1.14	0.47	0.76	0.46	1.43	1.26	1.02
IMAGE:289784	1p33|nt47652204|IMAGE:289784|Hs.143251|N62993|SPATA6||spermatogenesis associated 6||N79901	1	-0.24	-0.14	-0.05	-0.16	-0.05	-0.16	-0.13	-0.1	-0.33	-0.42	-0.03	-0.21	-0.4	-0.31	-0.24	-0.43	-0.25	-0.52
IMAGE:280456	1p33|nt47733610|IMAGE:280456|Hs.434533|N47231|ESTs||Homo sapiens cDNA FLJ33685 fis, clone BRAWH2002662.||N47232	1	0.12	-0.03	0.22	0.07	0.2	0.25	0.37	0.34	0.19	0.13	0.2	0.06	0.34	0.18	0.24	0.09	0.14	0.19
IMAGE:261714	**IMAGE:261714|1|47792041;2:201041034||Hs.5771||ALS2CR2||amyotrophic lateral sclerosis 2 (juvenile) chromosome region, candidate 2||N23547||molecular function|ATP binding|NAS|GO:0005524|GOA|na//molecular function|protein kinase activity|NAS|GO:0004672|GOA|na//biological process|protein amino acid phosphorylation|NAS|GO:0006468|GOA|na//cellular component|cellular_component unknown|ND|GO:0008372|GO…	1	0.12	-0.18	-0.2	-0.28	-0.09	-0.09	-0.15	0.17	-0.09	0.02	-0.21	-0.03	-0.68	-0.31	-0.7	-0.83	-0.42	-0.99
IMAGE:38344	1p33|nt48082563|IMAGE:38344|Hs.26270|R49555|FLJ11588||hypothetical protein FLJ11588||R49555	1	0.09		0.01	0.11	0.07	0.05	0.24	0.2	0.08	0.15	0.01	0.14	0.22	0.22	0.21	-0.03	-0.06	-0.02
IMAGE:866716	1p33|nt48249948|IMAGE:866716|Hs.373889|AA679219|ESTs||ESTs||AA679219	1	0.22	0.39	0.36	0.4	0.23	0.13	0.5	0.34	0.17	0.21	0.39	0.15	0.27	0.41	0.52	0.49	0.49	0.72
IMAGE:2516872	**IMAGE:2516872|1|48361567;2:44061076;3:12013976;10:15926019;4:27540218;5:33569526;11:15485904;6:16073026;20:7049553;12:23239955;13:24200568;7:15901284;21:12962134;8:1662462;14:39747559;15:44760114;X:10723977;9:1205995;Y:4787252;16:9818937;17:34663858;18:8067862;19:38720261;||AI968135	1	0.4	-0.05	0.12	0.17	0.1	0.06	0.06	-0.12	-0.03	0.06	0.06	0.11	0.2	0.01	0.23	1.01	1.08	0.63
IMAGE:1911405	**IMAGE:1911405|1|48856676;3:134185197;4:75602679;11:50704709;5:33553177;20:19316329;7:10195712;14:75152564;18:70928363;||Hs.271220||ESTs, Weakly similar to POL2_MOUSE Retrovirus-related POL polyprotein [Contains: Reverse transcriptase ; Endonuclease] [M.musculus]||AI267980	1	0.14	-0.04	-0.01	0.08	0.07	0.01	-0.1	0.17	0.02	0.14	-0.2	-0.03	0.17	0.04	0.05	-0.11	0.21	-0.1
IMAGE:34517	1p33|nt49463659|IMAGE:34517|Hs.75236|R25000|ELAVL4||ELAV (embryonic lethal, abnormal vision, Drosophila)-like 4 (Hu antigen D)||R45008	1	-0.12			-0.13	0.09	-0.1	-0.29	-0.34	-0.01		-0.11				-0.2	-0.03	0.01	0.27
IMAGE:2146264	1p33|nt49552119|IMAGE:2146264|Hs.75236|AI458073|ELAVL4||ELAV (embryonic lethal, abnormal vision, Drosophila)-like 4 (Hu antigen D)||AI458073	1	0.29	-0.09	0.07	0.18	0.11	0.16	-0.15	0.06	0.19	0.18	0.03	0.21	0.18	0.12	0.19	0.33	0.22	0.01
IMAGE:40618	1p33|nt49556077|IMAGE:40618|Hs.75236|R55730|ELAVL4||ELAV (embryonic lethal, abnormal vision, Drosophila)-like 4 (Hu antigen D)||R55745	1	0.31	0.29	0.27	0.45	0.21		-0.53	-0.49	-0.53	-0.47	-0.36	-0.53	-0.3	-0.21	-0.23	-0.31	-0.56	-0.34
IMAGE:564382	1p33|nt49556847|IMAGE:564382|Hs.75236|AA102787|ELAVL4||ELAV (embryonic lethal, abnormal vision, Drosophila)-like 4 (Hu antigen D)||AA102788	1	0.31	-0.12	-0.06	0.01	-0.05	-0.04	-0.32	-0.47	-0.07	-0.09	0.1	-0.03	-0.04	-0.19	-0.32	0.07	-0.06	-0.26
IMAGE:51260	1p33|nt49794172|IMAGE:51260||H18649|ESTs||||H18736	1	0.01	-0.1	-0.11	-0.16	0.02	0.07	-0.05	-0.14	0.11	-0.11		0.15	-0.41	-0.28	-0.61	-0.21	-0.12	-0.4
IMAGE:841091	1p33|nt49795957|IMAGE:841091|Hs.25821|AA486789|FAF1||Fas (TNFRSF6) associated factor 1||AA486964||molecular function|molecular_function unknown|ND|GO:0005554|GOA|na//biological process|apoptosis|NAS|GO:0006915|GOA|10462485//cellular component|nucleus|IEA|GO:0005634|GOA|na//cellular component|cellular_component unknown|ND|GO:0008372|GOA|na	1	0.18	-0.1	0	-0.23	0.01	0.03	0.08	-0.06	0.08	-0.09	0.03	0.01	-0.15	0.17	0.16	-0.01	0.1	0.11
IMAGE:344282	1p33|nt49950845|IMAGE:344282|Hs.25821|W70062|FAF1||Fas (TNFRSF6) associated factor 1||W70189||molecular function|molecular_function unknown|ND|GO:0005554|GOA|na//biological process|apoptosis|NAS|GO:0006915|GOA|10462485//cellular component|nucleus|IEA|GO:0005634|GOA|na//cellular component|cellular_component unknown|ND|GO:0008372|GOA|na	1	0.03	-0.14	-0.14	-0.07	-0.16	-0.09	-0.23	-0.36	-0.19	-0.15	-0.06	-0.2	-0.15	-0.25	-0.23	0.02		-0.4
IMAGE:418113	1p33|nt50027061|IMAGE:418113|Hs.94942|W90105|ESTs||EST, Weakly similar to hypothetical protein FLJ11267 [Homo sapiens] [H.sapiens]||W90203	1	0.2	-0.08	-0.01	0.04	0.02	-0.02	-0.11	-0.28	0.01	-0.05	0.21	-0.03	-0.04	0.16	-0.06	0.22	0.09	0.11
IMAGE:1587422	1p33|nt50087588|IMAGE:1587422|Hs.434893|AA977210|ESTs||ESTs||AA977210	1	-0.22	-0.11	-0.02		-0.11	-0.07	-0.34	-0.08	-0.15	-0.16	-0.29	-0.11		0.02	-0.29	0.08	-0.67	-0.44
IMAGE:743878	1p33|nt50513049|IMAGE:743878|Hs.332902|AA634434|ESTs||EST, Moderately similar to S12632 cofilin - human [H.sapiens]||AA634434	1	0.08	0.02	0.06	0.03	-0.05	-0.1	-0.22	-0.07	-0.1	0.31	0.06	-0.08	0.18	0.15	0.22	-0.07	0.05	-0.24
IMAGE:358468	**IMAGE:358468|1|50591324;2:89273640||Hs.96334||RNF11||ring finger protein 11||W96014||molecular function|zinc ion binding|TAS|GO:0008270|GOA|10673045//molecular function|DNA binding|TAS|GO:0003677|GOA|10673045	1	-0.09	0.02	0.1	-0.12	0.05	0.11	-0.01	0.28	0.04	0	-0.24	-0.05	0.17	-0.11	0.01	-0.14	-0.59	0.49
IMAGE:1569721	1p33|nt50629527|IMAGE:1569721|Hs.127794|AA960992|ESTs||ESTs||AA960992	1	-0.08	0.07	0.03	0.02	-0.02	0.06	0.09	-0.26	0.08	0.06	-0.07	-0.02	0.16	0.1	-0.16	-0.19	-0.03	-0.02
IMAGE:1492468	1p33|nt50642006|IMAGE:1492468|Hs.125783|AA886199|C1orf34||chromosome 1 open reading frame 34||AA886199	1	-0.23	0.07	0.06	0.01	-0.1	-0.01	0.1	0.24	0.01	-0.38	-0.02	-0.1	-0.32	-0.03	0	-0.08	-0.19	0.22
IMAGE:744367	1p33|nt50643724|IMAGE:744367|Hs.112949|AA621192|ESTs||ESTs||AA621192	1	-0.12	-0.18	-0.14	-0.28	-0.02	-0.31	-0.13	-0.54	-0.17		-0.13	-0.09	-0.17	-0.51	0.04	-0.24	-0.45	-0.31
IMAGE:823943	1p33|nt50708957|IMAGE:823943|Hs.79095|AA490223|EPS15||epidermal growth factor receptor pathway substrate 15||AA490223||molecular function|calcium ion binding|IEA|GO:0005509|GOA|na//biological process|EGF receptor signaling pathway|TAS|GO:0007173|GOA|8183552//biological process|cell proliferation|TAS|GO:0008283|GOA|8183552	1	0.06	-0.13	-0.06	0	-0.06	-0.04	0.04	0.07	-0.06	-0.08	0.13	0.01	0.11	0.12	0.03	0.21	0.09	0.05
IMAGE:66656	1p33|nt50732908|IMAGE:66656|Hs.83722|T67223|ESTs||ESTs||T67224	1	0.28	-0.01	0.09	0.1	0.07	0.02	0.1	0.01	-0.06	0.1	0.21	0.02	0.13	0.05	0.08	0.07	0.17	-0.38
IMAGE:1508482	1p33|nt50793564|IMAGE:1508482|Hs.269930|AA947842|ESTs||ESTs||AA947842	1	0.08	-0.14	-0.2	-0.11	-0.36	-0.26	-0.39	-0.05	-0.31	-0.47	-0.17	-0.34	-0.08	-0.35	-0.31	-0.12	-0.09	-0.3
IMAGE:347378	1p33|nt50971786|IMAGE:347378|Hs.21938|W81045|OSBPL9||oxysterol binding protein-like 9||W81098	1	0.14	0.11	0.1	-0.03	0.05	-0.03	-0.09	-0.04	0.08	0.04	0.07	0.03	0.04	-0.09	0.09	0.36		0.34
IMAGE:771877	1p33|nt50998781|IMAGE:771877|Hs.136336|AA469265|ESTs||ESTs||AI734112	1	0.07	0.07	0.08		0.02	0.06	0.22	-0.04	0.08	-0.02	0.25	0.15	0.27	-0.03	0.09	0.08	0.21	0.17
IMAGE:783095	1p33|nt51047591|IMAGE:783095|Hs.444934|AA467732|ESTs||ESTs, Weakly similar to hypothetical protein FLJ20489 [Homo sapiens] [H.sapiens]||AI734094	1	0.15	0.12	0.24	0.19	0.11	0.09	0.32	0.08	0.04	0.14	0.14	0.16	0.02	0	-0.16	0.27	0.28	0.04
IMAGE:783502	1p33|nt51047591|IMAGE:783502|Hs.444934|AA468380|ESTs||ESTs, Weakly similar to hypothetical protein FLJ20489 [Homo sapiens] [H.sapiens]||AI734188	1	0.27	0.23	0.12	0.21	0.05	0.13	0.26	-0.05	0.09	0.16	0.06	0.01	0.25	0.09	0.11	0.14	0.2	0.01
IMAGE:745125	1p33|nt51112576|IMAGE:745125|Hs.105273|AA626383|ESTs||ESTs||AA626383	1	0.05	0.02	0.17	0.02	-0.01	-0.17	-0.42	-0.59	-0.1	-0.05	0.37	0.02	-0.07	-0.38	-0.32	0.39	0.05	0.33
IMAGE:855872	1p33|nt51143904|IMAGE:855872|Hs.4099|AA630302|NRD1||nardilysin (N-arginine dibasic convertase)||AA630302||biological process|neuromuscular junction development|TAS|GO:0007528|GOA|9479496//biological process|proteolysis and peptidolysis|TAS|GO:0006508|GOA|9581555//molecular function|hydrolase activity|IEA|GO:0016787|GOA|na//molecular function|nardilysin activity|IEA|GO:0016919|GOA|na	1	-0.04	-0.13	-0.1	0	-0.03	0.2	0.12	0.55	0.24	0.28	-0.11	0.19	-0.26	-0.15	-0.07	-0.15	0.25	-0.5
IMAGE:230116	1p33|nt51191659|IMAGE:230116|Hs.309734|H78796|ESTs||Homo sapiens cDNA FLJ33525 fis, clone BRAMY2006779.||H80171	1	0.24	0.03	0.16	0.21	0.18	-0.04	0.06	-0.08	-0.04	0.09	0.09	0.28	0.06	-0.11	0.19	-0.13	0.2	0.34
IMAGE:71825	1p33|nt51193860|IMAGE:71825|Hs.309734|T52531|ESTs||Homo sapiens cDNA FLJ33525 fis, clone BRAMY2006779.||T52610	1	0.22	0.01	0.17	0.24	0.14	0.15	0.16	0.03	0.09	0.12	0.28	0.08	0.25	0.1	0.2	0.26	0.26	0.1
IMAGE:687297	1p33|nt51262650|IMAGE:687297|Hs.20843|AA235116|ESTs||Homo sapiens cDNA FLJ11245 fis, clone PLACE1008629.||AA235224	1	-0.35	-0.15	-0.36	-0.46	-0.18	-0.14	-0.43	-0.42	-0.24	-0.66	0.06	-0.03		0.06	-0.35	0.21	-0.1	-0.16
IMAGE:1575049	1p33|nt51373325|IMAGE:1575049|Hs.444193|AA954184|ESTs||ESTs||AI791664	1	0.12	0.06	0.25	0.2	0.07	0.11	0.19	0.06	0.08	0.12	-0.03	0.05	0.11	0.06	0.3	0.04	0.14	0.15
IMAGE:1075414	**IMAGE:1075414|1|51374825;3:97523674||AI791897	1	-0.04	0.14	0.09	-0.08	0.16	0.24	0.16	-0.16	0.25	0.06	0.17	0.34	0.12	0.17	0.01	0.11	0.13	0.22
IMAGE:594759	1p33|nt51386799|IMAGE:594759|Hs.7307|AA172096|LOC112970||hypothetical protein BC012173||AA172242	1	-0.1	-0.18	-0.03	-0.3	-0.07	0.03	-0.11	0.08	-0.01	-0.15	0.03	0.05	0.11	0.14	-0.18	0	-0.26	-0.65
IMAGE:824739	**IMAGE:824739|1|51410995;21:15551872||Hs.93748||MGC23908||similar to RNA polymerase B transcription factor 3||AA489000	1	0.09	-0.04	-0.09	0	-0.01	-0.07	0.09	-0.23	-0.17	-0.04	0.32	0.13	0.16	-0.04	-0.19	0.27	0.1	0.16
IMAGE:753625	**IMAGE:753625|1|51438068;15:68180724||AA479954	1	0.02	-0.02	0.09	0.06	-0.02	0.19	0.27	0.13	0.2	0.05	0.27	-0.05	-0.05	0.22	0.21	0.05	-0.19	0.35
IMAGE:1415732	1p33|nt51443622|IMAGE:1415732|Hs.112574|AA878195|ESTs||ESTs, Weakly similar to hypothetical protein FLJ11267 [Homo sapiens] [H.sapiens]||AA878195	1	0.12	0.12	0.19	-0.06	0.13	0.08	0.29	-0.02	0.04	0.3	-0.03	0.07			0.14	0.04		0.22
IMAGE:1932740	1p33|nt51444488|IMAGE:1932740|Hs.429839|AI334382|ESTs||ESTs||AI334382	1	-0.14	-0.19	-0.21	-0.35	-0.03	-0.05	-0.2	-0.1	-0.14	-0.39	-0.19	-0.05	-0.3	-0.07	-0.18	-0.25	-0.08	-0.4
IMAGE:2310274	1p33|nt51571073|IMAGE:2310274|Hs.194716|AI652765|MADHIP||MAD, mothers against decapentaplegic homolog (Drosophila) interacting protein, receptor activation anchor||AI652765||molecular function|serine-type peptidase activity|NAS|GO:0008236|GOA|9582421//molecular function|zinc ion binding|IEA|GO:0008270|GOA|na//molecular function|receptor activity|IEA|GO:0004872|GOA|na//biological process|SMAD prot…	1		0.09	0.06	-0.04	0.17	0.25	-0.16	0.14	0.24	-0.2	-0.26	0.27	-0.17	-0.41	-0.15	-0.27	-0.56	-0.25
IMAGE:966335	**IMAGE:966335|1|51608310;4:146287699||Hs.410760||APC10||anaphase-promoting complex subunit 10||AI791444||molecular function|ubiquitin-protein ligase activity|P|GO:0004842|Proteome|na//biological process|mitotic anaphase|P|GO:0000090|Proteome|na//biological process|G2/M transition of mitotic cell cycle|P|GO:0000086|Proteome|na//biological process|mitosis|P|GO:0007067|Proteome|na//biological proce…	1	0.17	-0.17	-0.12	-0.13	-0.08	0.07	-0.33	-0.35	-0.15	-0.19	0.07	-0.12	-0.09	-0.18	-0.33	0.02	-0.07	-0.3
IMAGE:814964	1p33|nt51705288|IMAGE:814964|Hs.318773|AA465115|KIAA1836||KIAA1836 protein||AA465529	1	0.09	0.01	-0.07	0.01	-0.09	-0.04	0.05	-0.04	0.18	0.13	0.02	0.06	0.19	0.04	0.09	-0.08	-0.04	0.37
IMAGE:194236	1p33|nt51727527|IMAGE:194236|Hs.17908|H51719|ORC1L||origin recognition complex, subunit 1-like (yeast)||R83277||molecular function|nucleotide binding|IEA|GO:0000166|GOA|na//molecular function|ATP binding|IEA|GO:0005524|GOA|na//molecular function|DNA binding|TAS|GO:0003677|GOA|7502077//biological process|DNA replication|IEA|GO:0006260|GOA|na//biological process|DNA replication initiation|TAS|GO:00…	1	0.19	0.22	0.23	0.32	0.15	0.19	0.32	-0.01	0.21	0.24	0.05	0.24	0.33	0.06	0.16	-0.12	0.32	0.05
IMAGE:75650	1p33|nt51759257|IMAGE:75650|Hs.5301|T58434|FLJ14936||hypothetical protein FLJ14936||T58466	1	0.13	-0.2	-0.09		-0.1	-0.04	-0.14	-0.26	-0.06	-0.04	0.08	0.06	0.2	0.02	-0.06	0.22	0.33	-0.27
IMAGE:1557192	1p33|nt51774609|IMAGE:1557192|Hs.34644|AA935295|ESTs||ESTs, Moderately similar to neuronal thread protein [Homo sapiens] [H.sapiens]||AA935295	1	-0.1	-0.04	0.04	-0.09	-0.04	-0.09		-0.31	-0.1	-0.14	-0.3	0.04	-0.25	-0.1	-0.04	-0.12	-0.09
IMAGE:785963	1p33|nt51777978|IMAGE:785963|Hs.12413|AA448593|KIAA0191||KIAA0191 protein||AA449736||molecular function|nucleic acid binding|IEA|GO:0003676|GOA|na	1	0.1	0.13	0.07	-0.06	-0.11	0	0	0.09	0.05	-0.11	-0.11	0.05	0.1	-0.05	0.2	0.34	0.43	0.57
IMAGE:1604416	1p33|nt51795148|IMAGE:1604416|Hs.12413|AA988009|KIAA0191||KIAA0191 protein||AA988009	1	-0.29	-0.15	-0.18	-0.14	-0.18	-0.22	-0.19	-0.38	-0.16			-0.2	-0.31	-0.05	-0.5	-0.11	-0.07	-0.56
IMAGE:1873420	1p33|nt51833989|IMAGE:1873420|Hs.409547|AI276783|ESTs||EST||AI276783	1	0.16	-0.07	0.04	0.06	0.07	0.01	0.17	-0.08	-0.05		0.18	-0.06	-0.01	-0.08	0.29	-0.07	0.15	0.43
IMAGE:768007	1p33|nt51957063|IMAGE:768007|Hs.43728|AA418750|GPX6||glutathione peroxidase 6||AA418959	1	-0.05	-0.07	-0.07	-0.13	0.11	0.01	0.1	0.44	0.05	-0.16	-0.17	0.08	-0.28	-0.02	-0.12	-0.38	-0.55	-0.25
IMAGE:77882	1p33|nt52081200|IMAGE:77882|Hs.426222|T61246|hypothetical protein FLJ13456||hypothetical protein FLJ13456||T61296	1	-0.02	-0.27	-0.1	-0.11	-0.14	0.47	0.36	0.12	-0.14		-0.26	-0.03	-0.14	-0.28	-0.35	-0.45	-0.18	-0.49
IMAGE:969913	1p33|nt52177453|IMAGE:969913|Hs.426222|AA772826|FLJ13456||hypothetical protein FLJ13456||AA772826	1	-0.14	-0.32	-0.29	-0.34	-0.09	0.69	0.73	0.87	-0.37	-0.35	-0.46	-0.19	-0.11	-0.25	-0.29	-0.35	-0.42	-0.55
IMAGE:267435	1p33|nt52179896|IMAGE:267435|Hs.426222|N25234|FLJ13456||hypothetical protein FLJ13456||N33867	1	0.01	0.09	0.1	0.2	-0.09	0.58	0.6	0.66	0.2	0.05	0.17	0.15	0.05	0.25	0.34	0.2	0.18	0.39
IMAGE:307328	1p33|nt52250624|IMAGE:307328|Hs.34579|N93470|FLJ10948||hypothetical protein FLJ10948||W21241||molecular function|catalytic activity|IEA|GO:0003824|GOA|na//biological process|metabolism|IEA|GO:0008152|GOA|na	1	0.07	0.03	-0.07	0.07	-0.05	-0.07	-0.08	-0.06	-0.06	0.15	-0.09	0.04	0.05	0.11	-0.07	0.09	0.06	-0.08
IMAGE:84264	1p33|nt52250914|IMAGE:84264|Hs.34579|T71152|FLJ10948||hypothetical protein FLJ10948||T72850||molecular function|catalytic activity|IEA|GO:0003824|GOA|na//biological process|metabolism|IEA|GO:0008152|GOA|na	1	-0.04	-0.18	-0.1	-0.2	-0.09	-0.19	-0.21	-0.31	-0.1	-0.04	0.01	-0.04	-0.13	-0.12	-0.25	0.01	-0.13	-0.31
IMAGE:1631466	1p33|nt52261806|IMAGE:1631466|Hs.34579|AI024769|FLJ10948||hypothetical protein FLJ10948||AI024769||molecular function|catalytic activity|IEA|GO:0003824|GOA|na//biological process|metabolism|IEA|GO:0008152|GOA|na	1	0.37	0.2	0.09	0.27	0.13	0.02	0.39	0.24	0.02	0.4	0.36	0.15	0.35	0.58	0.49	0.61	0.4	0.2
IMAGE:1128494	1p33|nt52271907|IMAGE:1128494||AA679615|ESTs||||AI792227	1	0.42	0.2	0.19	0.38	0.22	0.05	0.09	0.09	0.05	0.26	0.53	0.15	0.38	0.4	0.1	0.66	0.5	0.35
IMAGE:1128374	**IMAGE:1128374|1|52271990;6:126421363||AI792243	1	0.07	0.18	0.17	0.2	0.24	0.21	0.14	-0.04	0.25	0.18	0.05	0.08	0.32	0.1	-0.06	-0.13	0.1	-0.16
IMAGE:1128376	**IMAGE:1128376|1|52272678;11:75130068||Hs.109021||Homo sapiens, clone IMAGE:5258969, mRNA||AI792244	1	0.15	0.33	0.18	0.26	0.17	0.09	0.29	0.04	0.14	0.29	0.25	0.15	0.52	0.53	0.21	0.1	0.39	0.35
IMAGE:855395	1p33|nt52282067|IMAGE:855395|Hs.75760|AA664009|SCP2||sterol carrier protein 2||AA664009||molecular function|sterol carrier activity|TAS|GO:0005498|GOA|1703300//molecular function|lipid binding|IEA|GO:0008289|GOA|na//biological process|transport|IEA|GO:0006810|GOA|na//biological process|steroid biosynthesis|TAS|GO:0006694|GOA|1703300//cellular component|peroxisome|TAS|GO:0005777|GOA|1703300//cellu…	1	-0.1	-0.12	0.01	0.01	-0.08	0.1	0.04	-0.15	-0.1	-0.28	-0.15	-0.09		-0.16	-0.25	0.1	0	0.17
IMAGE:130100	**IMAGE:130100|1|52347356;11:15047890||R21416||molecular function|RAS small monomeric GTPase activity|TAS|GO:0003930|GOA|10777492//molecular function|GTP binding|IEA|GO:0005525|GOA|na//biological process|small GTPase mediated signal transduction|IEA|GO:0007264|GOA|na//biological process|cell growth and/or maintenance|IEA|GO:0008151|GOA|na//cellular component|endoplasmic reticulum|NR|GO:0005783|GO…	1	0	-0.19	-0.12	-0.15	-0.05	-0.04	-0.07	-0.12	-0.17	-0.05	-0.22	-0.03	-0.15	-0.09	-0.15	-0.65	-0.43	-0.91
IMAGE:1872828	1p33|nt52369649|IMAGE:1872828||AI264495|SCP2||||AI792663	1	0	-0.17	-0.1	-0.16	-0.05	-0.14	-0.18	-0.11	-0.07	-0.2	-0.09	0.03	-0.41	-0.34	-0.4	-0.09	-0.17	-0.37
IMAGE:280412	1p33|nt52424492|IMAGE:280412||N47207|ESTs||||N47208	1	0.33	0.05	0.13	0.29	0.05	0.22	0.14	0	0.06	0.26	0.08	0.1	0.22	0.21	0.2	0.14	0.35	0.21
1291970	1p33|nt52425600|1291970|Hs.136664|AA707467|ESTs||Homo sapiens mRNA; cDNA DKFZp434A1627 (from clone DKFZp434A1627)||AA707467	1	0.25	0.15	0.11	0.09	0.13	0.12	0	-0.42	0.2	0.28	0.12	-0.07	0.04	-0.15	0.07	-0.15	0.08
IMAGE:782701	1p33|nt52431933|IMAGE:782701|Hs.32244|AA447610|MGC24995||hypothetical protein MGC24995||AA448109	1	0.25	0.07	0.13	0.08	0.02	0.06	0.11	0.19	0.12	0.11	-0.04	0.17	0.14	0.06	0.36	-0.11	0.13	-0.2
IMAGE:276515	1p33|nt52441874|IMAGE:276515|Hs.104637|N39099|SLC1A7||solute carrier family 1 (glutamate transporter), member 7||N48456	1	0.07	0.05	0.04	0.07	0.07	-0.09	0.02	0.01	0.13	0.12	0.13	0.16	-0.11	0.14	-0.03	0.06	0.01	0.13
IMAGE:341137	**IMAGE:341137|1|52568582;16:14553974||Hs.146861||FLJ20580||hypothetical protein FLJ20580||W58325	1	-0.25	0.2	0.13	0.12	-0.03	0.17		-0.06	0.49	0.21	0.68	0.32	-0.05	-0.17	-0.35	-0.13	-0.09
IMAGE:812144	1p33|nt52568790|IMAGE:812144|Hs.146861|AA455374|FLJ20580||hypothetical protein FLJ20580||AA456014	1	-0.02	0.1	0.16	0.01	0.04	0.39	0.65	0.79	0.59	0.64	0.57	0.75	0.37	0.24	0.33	-0.19	0.06	0.23
IMAGE:2019378	1p33|nt52568793|IMAGE:2019378|Hs.146861|AI369287|FLJ20580||hypothetical protein FLJ20580||AI369287	1	-0.08	-0.21	-0.26	-0.15	-0.09	0.28	0.57	0.85	0.59		1.29	0.82	-0.05	-0.03	0.01	0.09	-0.11	-0.4
IMAGE:713812	**IMAGE:713812|1|52581583;6:2156521||Hs.57904||MAGOH||mago-nashi homolog, proliferation-associated (Drosophila)||AI821560||molecular function|molecular_function unknown|ND|GO:0005554|GOA|na//biological process|sex determination|IEA|GO:0007530|GOA|na//biological process|female gamete generation|NAS|GO:0007292|GOA|9272960//cellular component|nucleus|NAS|GO:0005634|GOA|na	1	0.05	-0.08	-0.01	-0.01	-0.02	-0.02	-0.14	-0.26	-0.07	0.1	-0.18	0.01	0.13	-0.09	-0.03	-0.12	-0.05	-0.26
IMAGE:2130448	1p33|nt52581622|IMAGE:2130448|Hs.421576|AI434435|ESTs||ESTs, Weakly similar to hypothetical protein FLJ20378 [Homo sapiens] [H.sapiens]||AI434435	1	-0.24	-0.14	-0.22	-0.28	-0.21	-0.05	-0.64	-0.56	-0.13	-0.68	-0.47	-0.1		-0.32	-0.71	-0.06	-0.05	-0.48
IMAGE:208656	**IMAGE:208656|1|52584391;11:75108644||Hs.420383||ESTs, Weakly similar to hypothetical protein FLJ20294 [Homo sapiens] [H.sapiens]||H63737	1	0.28	0.35	0.25	0.25	0.21	0.23	0.31		0.19		0.18	0.23	0.28	-0.25	0.24	0.05	0.35	0.26
IMAGE:415195	**IMAGE:415195|1|52584391;11:75108599||Hs.420383||ESTs, Weakly similar to hypothetical protein FLJ20294 [Homo sapiens] [H.sapiens]||W91958	1	0.31	0.21	0.12	0.18	0.06	0.16	0.44	-0.06	0.08	0.13	0.04	0.2	0.18	0.15	0.19	0.38	0.3	0.28
IMAGE:50060	1p33|nt52593301|IMAGE:50060|Hs.280387|H17455|ESTs||Homo sapiens, clone IMAGE:4753714, mRNA||H17559	1	-0.03	-0.11	-0.07	0.02	-0.03	0.05	0.05	0.25	-0.09	0.14	0.05	0.2	-0.09	-0.18	-0.07	0	-0.08	0.27
IMAGE:415554	1p32.3|nt52600231|IMAGE:415554|Hs.54481|W78784|LRP8||low density lipoprotein receptor-related protein 8, apolipoprotein e receptor||W80637||molecular function|transmembrane receptor activity|E|GO:0004888|Proteome|8626535//biological process|lipid metabolism|P|GO:0006629|Proteome|8626535//biological process|signal transduction|P|GO:0007165|Proteome|na//cellular component|plasma membrane|NR|GO:0005…	1	0.13	0.05	-0.09	0.13	0.01	0.11	-0.35	-0.13	0.12	0.31	-0.02	0.17	0.34	-0.09	-0.36	0.22	0.19	-0.16
IMAGE:148991	1p32.3|nt52606375|IMAGE:148991|Hs.402718|R82287|ESTs||ESTs, Weakly similar to hypothetical protein FLJ20378 [Homo sapiens] [H.sapiens]||R82288	1	0.13	0.21	0.3	0.25	0.24	0.32	0.65	0.36	0.33	0.33	0.15	0.34	0.21	0.27	0.47	0.36	0.36	0.63
IMAGE:489559	1p32.3|nt52683025|IMAGE:489559|Hs.118609|AA098855|ESTs||Homo sapiens cDNA FLJ40252 fis, clone TESTI2024299.||AA099113	1	-0.23	0.12	-0.13	-0.07	-0.11	-0.04	-0.37	-0.06	0.05	0.11	0.11	0.01	-1.19	0.06	-0.46	-0.04	-0.09	-0.04
IMAGE:1696061	1p32.3|nt52721465|IMAGE:1696061||AI088581|ESTs||||AI088581	1	0.14	-0.05	0	-0.01	0.01	0.1	-0.01	-0.19	-0.07	0.05	0.07	-0.09	0.03	0.07	0.1	0.07	0.07	0.01
IMAGE:809863	1p32.3|nt52767935|IMAGE:809863|Hs.99394|AA455130|ESTs||ESTs||AI732769	1	0.03	-0.07	0.02	-0.05	0.08	0.06	0.14	0.24	0.04	0.06	-0.03	0.08	0.19	0.23	0.08	-0.35	-0.2	-0.43
IMAGE:770857	1p32.3|nt52779566|IMAGE:770857||AA434396|ESTs||||AI734108	1	0.5	0.31	0.48	0.56	0.51	0.35	0.65	0.25	0.41	0.39	0.43	0.22	0.28	0.22	0.64	0.39	0.36	0.7
IMAGE:280291	1p32.3|nt52861016|IMAGE:280291|Hs.46794|N47961|FLJ36155||likely ortholog of mouse Gli-similar 1 Kruppel-like zinc finger (Glis1)||N49172	1	0.06	0.08	0.04	0.1	0.1	0.04	0.2	-0.01	0.06	0.05	0	0.06	0.26	0.17	0.01	-0.06	-0.2	-0.17
IMAGE:755238	**IMAGE:755238|1|53120338;17:70265674||AI734041	1	0.18	0.1	0.14		0.17	0.2	0.01	0.18	0.15	0.29	-0.04	0.17	0.35	0.21	-0.32	0.07	0.17	-0.01
IMAGE:824126	1p32.3|nt53121675|IMAGE:824126|Hs.30738|AA490611|FLJ10407||hypothetical protein FLJ10407||AA490803	1	0.07	-0.12	-0.1	-0.01	-0.15	-0.17	-0.15	-0.01	-0.27	-0.09	0.04	-0.11	0.14	0	-0.14	0.14	0.01	-0.34
IMAGE:825822	1p32.3|nt53205679|IMAGE:825822|Hs.11923|AA491370|DJ167A19.1||hypothetical protein DJ167A19.1||AA505141	1	0.02		-0.12	0.03	-0.14	-0.16	-0.13	-0.62	-0.24	-0.01	-0.04	-0.04	-0.09	-0.02	-0.23	0.14	-0.04	-0.55
IMAGE:296702	1p32.3|nt53248164|IMAGE:296702|Hs.251415|N74025|DIO1||deiodinase, iodothyronine, type I||W02283||molecular function|thyroxine deiodinase activity|TAS|GO:0004800|GOA|1400883//molecular function|selenium binding|TAS|GO:0008430|GOA|1400883//biological process|thyroid hormone generation|TAS|GO:0006590|GOA|1400883//cellular component|integral to membrane|IEA|GO:0016021|GOA|na//molecular function|oxido…	1	-0.18	-0.18	-0.23	-0.11	-0.1	-0.09	-0.23	-0.17	-0.09	0.04	-0.2	-0.12	-0.21	0.08	-0.12	-0.19	-0.03	-0.24
IMAGE:772925	1p32.3|nt53275520|IMAGE:772925|Hs.46967|AA425175|LOC51668||HSPCO34 protein||AA479933	1	0.14	-0.15	-0.13	0.04	-0.16	-0.07		-0.21	-0.35	-0.05	0.02	-0.18	-0.09	-0.13	-0.24	-0.13	-0.05	-0.71
IMAGE:712257	1p32.3|nt53291900|IMAGE:712257|Hs.88754|AA280369|ESTs||EST||AA280426	1	-0.06	0.07	0.01	0.12	0.05	0.02	0.25	-0.04	0.02	-0.1	0.05	0.06	0.04	0.37	0.28	0.03	0.16	0.32
IMAGE:240637	1p32.3|nt53300446|IMAGE:240637|Hs.40094|H90225|MGC8974||hypothetical protein MGC8974||H90879	1	0.03	-0.28	-0.2	-0.15	-0.15	-0.15	-0.19	-0.29	-0.21	-0.09	0.01	-0.1	-0.03	-0.08	-0.23	-0.26	-0.14	-0.38
IMAGE:23427	1p32.3|nt53380640|IMAGE:23427|Hs.118947|R38099|ESTs||Homo sapiens cDNA FLJ33090 fis, clone TRACH2000559.||T77020	1	0.14	0.21	0.09	-0.01	-0.12	-0.38	0.07	0.22	-0.02	0.04	0.2	0.08	-0.05	0.23	0.04		0.07	0.29
IMAGE:127586	1p32.3|nt53385622|IMAGE:127586|Hs.416495|R09166|C1orf8||chromosome 1 open reading frame 8||R09269	1	-0.19	0.01	0.04	-0.05	0	0.04	0.02	0.04	0.1	0.07	0.01	0.04	0.09	-0.05	0.08	0.12	0.11	0.09
IMAGE:1187484	**IMAGE:1187484|1|53385622;12:94006772||AI821108	1	-0.02	-0.12	-0.1	-0.04	-0.09	-0.08	-0.2	-0.1	-0.09	-0.18	-0.1	-0.1	-0.12	-0.06	-0.23	-0.05	0.01
IMAGE:897730	1p32.3|nt53385636|IMAGE:897730|Hs.416495|AA598987|C1orf8||chromosome 1 open reading frame 8||AA598987||cellular component|integral to membrane|IEA|GO:0016021|GOA|na	1	0.1	0.2	0.02	0.17	0.14	0.1	0.07	0.01	-0.01	0.09	0.32	0.05	0.22	0.17	0.18	-0.11	0.12	0.07
IMAGE:66778	1p32.3|nt53392982|IMAGE:66778|Hs.443119|T64931|ESTs||ESTs, Weakly similar to hypothetical protein FLJ11267 [Homo sapiens] [H.sapiens]||T67665	1	0.08	0	0.24	0.19	0.18	0.12	0.05	0.13	0.24	0.13	0.05	0.23	0.2	-0.08	0.03	0.11	0.2	0.25
IMAGE:123407	1p32.3|nt53459638|IMAGE:123407||T99646|ESTs||||T99646	1	0.33	0.16	0.23	0.26	0.14	0.07	0.13	0.13	0.16	0.24		0.17	0.14	0.05	0.3	0.25	0.36	0.12
IMAGE:1694113	1p32.3|nt53523600|IMAGE:1694113|Hs.435673|AI091770|ESTs||ESTs, Moderately similar to hypothetical protein FLJ21617; erythroid differentiation-related factor 1 [Homo sapiens] [H.sapiens]||AI091770	1	0.13	-0.15	0.02	-0.06	-0.04	-0.27	-0.3	-0.37	-0.38	-0.2	-0.09	-0.15	-0.18	-0.12	-0.35	-0.18	-0.06	-0.44
IMAGE:121012	1p32.3|nt53526292|IMAGE:121012|Hs.133407|T96146|LOC200008||hypothetical protein LOC200008||T96228||biological process|electron transport|IEA|GO:0006118|GOA|na//molecular function|oxidoreductase activity|IEA|GO:0016491|GOA|na	1	0.12	0.29	0.24	0.14	0.25	0.36	0.34	0.38	0.35		0.17	0.34	0.07	0.12	-0.09	0.34	0.07	0.26
IMAGE:841016	1p32.3|nt53526296|IMAGE:841016|Hs.133407|AA486857|LOC200008||hypothetical protein LOC200008||AI734183||biological process|electron transport|IEA|GO:0006118|GOA|na//molecular function|oxidoreductase activity|IEA|GO:0016491|GOA|na	1	0.19	0.19	0.14	0.15	0.1	0.18	0.19	0	0.21	0.23	0.24	0.27	0.16	-0.05	0.26	0.15	0.19	0.27
IMAGE:452537	1p32.3|nt53526298|IMAGE:452537|Hs.133407|AA778826|LOC200008||hypothetical protein LOC200008||AA778826||biological process|electron transport|IEA|GO:0006118|GOA|na//molecular function|oxidoreductase activity|IEA|GO:0016491|GOA|na	1	0.1	0.09	0.2	0.15	0.23	0.18	0.19	0.1	0.33	0.28	0.07	0.21	0.23	0.22	0.13	0.09	0.1	-0.03
IMAGE:843263	1p32.3|nt53554107|IMAGE:843263|Hs.4209|AA486034|MRPL37||mitochondrial ribosomal protein L37||AA488652	1	0.2	-0.05	-0.03	-0.03	0.04	-0.1	-0.06	-0.43	0.08	0	0.33	0.18	-0.01		0.06	0.32	0.06	0.23
IMAGE:74208	1p32.3|nt53579373|IMAGE:74208|Hs.266914|T48383|SSBP3||single stranded DNA binding protein 3||T48384||molecular function|single-stranded DNA binding|ISS|GO:0003697|GOA|na//biological process|regulation of transcription, DNA-dependent|IEA|GO:0006355|GOA|na//cellular component|nucleus|ISS|GO:0005634|GOA|na//molecular function|transcription regulator activity|IEA|GO:0030528|GOA|na	1	-0.01	0	-0.25	-0.19	-0.23		-0.04	-0.25	-0.15	-0.16		-0.08	-0.23	0.06	-0.08		-0.28	-0.24
IMAGE:868815	**IMAGE:868815|1|53580863;7:39520386||Hs.266914||SSBP3||single stranded DNA binding protein 3||AA775212||molecular function|single-stranded DNA binding|ISS|GO:0003697|GOA|na//biological process|regulation of transcription, DNA-dependent|IEA|GO:0006355|GOA|na//cellular component|nucleus|ISS|GO:0005634|GOA|na//molecular function|transcription regulator activity|IEA|GO:0030528|GOA|na	1	0.22	-0.18	-0.09	-0.04	0.1	-0.41	-0.17	-0.67	-0.33	-0.29	-0.21	-0.36	-0.48	-0.47	-0.22	-1.1	-0.79	-0.53
IMAGE:415632	1p32.3|nt53585389|IMAGE:415632|Hs.288801|W78846|ESTs||Homo sapiens cDNA FLJ13821 fis, clone THYRO1000484.||W80744	1	0.1	-0.03	0.09	0.13	0.09	-0.03	-0.07	-0.41	0.08	0.22	-0.06	0.16	-0.03	-0.09	0	0.01	0.11	0.01
IMAGE:230159	1p32.3|nt53719662|IMAGE:230159||H74325|ESTs||||H74326	1	0.09	0.2	0.07	0.18		0.17	0.35	0.29	0.15		0.11	0.24	0.94	0.12	0.2	0.12	0.15
IMAGE:460553	1p32.3|nt53732160|IMAGE:460553|Hs.188973|AA700415|ESTs||ESTs||AA700415	1	0.06	-0.26	-0.16	-0.19	-0.1	-0.01	0.03	0.2	0.05	0.11	-0.01	0.1	-0.17	0.04	0.14	-0.05	-0.12	-0.63
IMAGE:32883	1p32.3|nt53740624|IMAGE:32883|Hs.140871|R20409|ESTs||ESTs, Weakly similar to hypothetical protein FLJ20378 [Homo sapiens] [H.sapiens]||R43529	1	0.04	-0.07	-0.06	0.09	-0.07	0.02	0.19	0.01	0.04	0.09	-0.03	0.17	0.08	0.2	-0.03	-0.02	-0.03	0.07
IMAGE:916229	1p32.3|nt53873946|IMAGE:916229|Hs.234786|AA587744|THEA||thioesterase, adipose associated||AI732328||molecular function|serine esterase activity|IEA|GO:0004759|GOA|na//biological process|response to temperature|ISS|GO:0009266|GOA|na//biological process|fatty acid metabolism|NAS|GO:0006631|GOA|na//biological process|intracellular signaling cascade|NAS|GO:0007242|GOA|na//cellular component|cytoplasm…	1	0.36	0.22	0.19	0.24	0.18	0.32	0.12	0.13	0.22	-0.37	0.06	0.35	0.13	-0.03	0.23	0.34	0.01	-0.01
IMAGE:1456122	1p32.3|nt53975859|IMAGE:1456122|Hs.234786|AA862436|THEA||thioesterase, adipose associated||AA862436||molecular function|serine esterase activity|IEA|GO:0004759|GOA|na//biological process|response to temperature|ISS|GO:0009266|GOA|na//biological process|fatty acid metabolism|NAS|GO:0006631|GOA|na//biological process|intracellular signaling cascade|NAS|GO:0007242|GOA|na//cellular component|cytoplas…	1	-0.15	-0.02	0.06	-0.09	-0.02	-0.04	0.17	-0.23	0.2	-0.11	0.23	0.07	-0.16	-0.14	0.55	-0.1	-0.28
IMAGE:1704574	1p32.3|nt53977563|IMAGE:1704574|Hs.234786|AI096522|THEA||thioesterase, adipose associated||AI939344||molecular function|serine esterase activity|IEA|GO:0004759|GOA|na//biological process|response to temperature|ISS|GO:0009266|GOA|na//biological process|fatty acid metabolism|NAS|GO:0006631|GOA|na//biological process|intracellular signaling cascade|NAS|GO:0007242|GOA|na//cellular component|cytoplas…	1	0.15	-0.08	0.09	0.15	-0.12		0.29	0.1	0.07	0.04	0.12	0.09	-0.24	-0.4	0.1	0.1	0.12	-0.07
IMAGE:1880599	1p32.3|nt54008466|IMAGE:1880599|Hs.225433|AI268207|ESTs||Homo sapiens mRNA; cDNA DKFZp434G153 (from clone DKFZp434G153)||AI268207	1	0.09	0.21	0.23	0.04	0.21	0.12	0.22	0.19	0.25	-0.12	0.02	0.19	-0.05	0.37	0.32	0.02	0.13	-0.01
IMAGE:1894412	1p32.3|nt54082556|IMAGE:1894412|Hs.5990|AI291437|TTC4||tetratricopeptide repeat domain 4||AI291437	1	0.23	0.06	0.23	0.34	0.14	0.09	0.37		-0.05	0.22	-0.08	0.17	0.08	0.09	0.5	0.25	0.3	0.56
IMAGE:1475881	1p32.3|nt54087215|IMAGE:1475881|Hs.326288|AA872153|ESTs||ESTs||AA872153	1	-0.03	0.18	0.06	0.09	0.14	0.05	0.11	-0.02	0.03	0.15	0.03	0.03	0.08	0.11	0.06	-0.44	-0.01	-0.41
IMAGE:66584	1p32.3|nt54123578|IMAGE:66584|Hs.380169|T67094|DKFZp727A071||similar to tRNA synthetase class II||T67095||molecular function|ATP binding|IEA|GO:0005524|GOA|na//biological process|prolyl-tRNA aminoacylation|IEA|GO:0006433|GOA|na//molecular function|proline-tRNA ligase activity|IEA|GO:0004827|GOA|na	1	0.12	-0.02	-0.01	0.07	-0.01	-0.12	0.2	0.14	0.1	-0.02	0.13	0.15	-0.16	-0.01	0.22	-0.42	-0.34	0.42
IMAGE:587087	1p32.3|nt54146389|IMAGE:587087|Hs.173704|AA133935|ESTs||ESTs, Moderately similar to hypothetical protein FLJ20378 [Homo sapiens] [H.sapiens]||AA133936	1	0.2	0.1	0.17	0.2	0.06	0.17	0.33	0.03	0.16	0.23	0.14	0.2	0.25	0.23	0.42	0.2		0.21
IMAGE:235070	1p32.3|nt54151231|IMAGE:235070|Hs.16230|H79148|FLJ20619||hypothetical protein FLJ20619||H79241	1	0.25	-0.11	0	-0.02	0.03	-0.42	-0.4	-0.39	-0.21	-0.28	-0.1	-0.17	0.04	-0.08	-0.2	-0.05	-0.14	-0.15
IMAGE:840878	1p32.3|nt54216313|IMAGE:840878|Hs.75616|AA482228|DHCR24||24-dehydrocholesterol reductase||AA482324||biological process|electron transport|IEA|GO:0006118|GOA|na//biological process|cholesterol biosynthesis|IEA|GO:0006695|GOA|na//cellular component|Golgi apparatus|IEA|GO:0005794|GOA|na//cellular component|endoplasmic reticulum|IEA|GO:0005783|GOA|na//cellular component|integral to membrane|IEA|GO:00…	1		-0.24	-0.71		-0.25	-0.12			-0.36	0.21		-0.15	-0.25	-0.14	-1.88
IMAGE:1667470	1p32.3|nt54218916|IMAGE:1667470|Hs.75616|AI057612|DHCR24||24-dehydrocholesterol reductase||AI057612||biological process|electron transport|IEA|GO:0006118|GOA|na//biological process|cholesterol biosynthesis|IEA|GO:0006695|GOA|na//cellular component|Golgi apparatus|IEA|GO:0005794|GOA|na//cellular component|endoplasmic reticulum|IEA|GO:0005783|GOA|na//cellular component|integral to membrane|IEA|GO:0…	1	-0.25	-0.15	-0.1	0	-0.09	0	-0.04	0.05	0.01	0.02	0.13	-0.01	0.01	0.21	-0.06	-0.11	0	-0.35
IMAGE:781049	1p32.3|nt54254243|IMAGE:781049|Hs.75616|AA430093|DHCR24||24-dehydrocholesterol reductase||AA446463||biological process|electron transport|IEA|GO:0006118|GOA|na//biological process|cholesterol biosynthesis|IEA|GO:0006695|GOA|na//cellular component|Golgi apparatus|IEA|GO:0005794|GOA|na//cellular component|endoplasmic reticulum|IEA|GO:0005783|GOA|na//cellular component|integral to membrane|IEA|GO:00…	1	0.13	0.02	0.03	0.18	0.01	-0.02	0.33	-0.42	0.02	0.05	0.24	-0.03	0.13	0.07	0.07	0.33	-0.01	0.24
IMAGE:1534349	1p32.3|nt54347472|IMAGE:1534349|Hs.112554|AA918832|ESTs||Homo sapiens, hypothetical gene LOC127421, clone MGC:35394 IMAGE:5186268, mRNA, complete cds||AI792771	1	0.29	0.01	0.04	-0.04	0.14	0.03	0.22	0.29	0.03	-0.06	0.29	0.05	-0.07	0.11	0.08	0.09	-0.06	0.34
IMAGE:1473123	**IMAGE:1473123|1|54358524;7:129351070||Hs.112554||Homo sapiens, hypothetical gene LOC127421, clone MGC:35394 IMAGE:5186268, mRNA, complete cds||AI791372	1	0.2	0.03	0.15	0.06	0.19	-0.13	-0.04	-0.28	-0.1	-0.15	0.06	0.01	-0.04	-0.25	-0.05	-0.05	-0.12	0.03
IMAGE:1901156	1p32.3|nt54365624|IMAGE:1901156|Hs.151291|AI301509|BSND||barttin||AI301509	1	0.09	-0.03	0.09	-0.01	0.18	-0.2	0.06		-0.02	-0.18		-0.11	-0.26	0.05			0.36	0.66
IMAGE:1554439	1p32.3|nt54376803|IMAGE:1554439|Hs.126835|AA931511|ESTs||ESTs||AI822038	1	0.32	-0.05	0.02	0.05	-0.02	-0.25	-0.39	-0.12	-0.12	-0.17	-0.04	-0.1	-0.45	-0.27	-0.49	0.39	0.29	0.05
IMAGE:415326	1p32.3|nt54430716|IMAGE:415326|Hs.18844|W91896|LOC255738||hypothetical protein LOC255738||W92036||molecular function|subtilase activity|IEA|GO:0004289|GOA|na//biological process|proteolysis and peptidolysis|IEA|GO:0006508|GOA|na	1	-0.03	-0.07	0.05	-0.03	0.07	-0.01	0.01	-0.13	0.04	0.07	-0.07	0.08	0.02	-0.12	0.06	0.02	0.01	-0.01
IMAGE:296057	1p32.3|nt54433036|IMAGE:296057|Hs.7243|N69989|USP24||ubiquitin specific protease 24||W03235||molecular function|cysteine-type endopeptidase activity|IEA|GO:0004197|GOA|na//biological process|ubiquitin-dependent protein catabolism|IEA|GO:0006511|GOA|na//molecular function|ubiquitin C-terminal hydrolase activity|IEA|GO:0004221|GOA|na//molecular function|hydrolase activity|IEA|GO:0016787|GOA|na	1	-0.31	-0.16	-0.04	-0.2	-0.05	-0.09	0.04	0.33	-0.1	-0.16	-0.34	-0.03	-0.69	-0.12	-0.1	-0.43	-0.17	-0.35
IMAGE:567308	1p32.3|nt54433043|IMAGE:567308||AA128945|ESTs||||AA128946	1	-0.1	0.09	0.1	0.13	0.15	-0.05	0.08		0.03	0.01		0.06	-0.16	0.03	0.19		0.1	0.49
IMAGE:434824	**IMAGE:434824|1|54434554;16:69977973||Hs.86998||NFAT5||nuclear factor of activated T-cells 5, tonicity-responsive||AA703115||molecular function|RNA polymerase II transcription factor activity|TAS|GO:0003702|GOA|10377394//molecular function|transcription factor activity|TAS|GO:0003700|GOA|10051678//biological process|regulation of transcription, DNA-dependent|IEA|GO:0006355|GOA|na//biological pro…	1	0.05	0.08	0.04	0.17	0.1	0.38	-0.01	0.1	0.34	0.39	-0.02	0.34	0.29	-0.01	0.07	0.04	0.21	0.09
IMAGE:208789	1p32.3|nt54455827|IMAGE:208789||H63241|ESTs||||H63241	1	-0.06	-0.08	0.01	-0.02	0.04	-0.04	0.06	-0.06	-0.09	0.04	-0.05	-0.07	-0.01	-0.1	0.1	0.12	0.04	-0.08
IMAGE:416711	1p32.3|nt54464629|IMAGE:416711|Hs.7243|W86607|USP24||ubiquitin specific protease 24||W86608||molecular function|cysteine-type endopeptidase activity|IEA|GO:0004197|GOA|na//biological process|ubiquitin-dependent protein catabolism|IEA|GO:0006511|GOA|na//molecular function|ubiquitin C-terminal hydrolase activity|IEA|GO:0004221|GOA|na//molecular function|hydrolase activity|IEA|GO:0016787|GOA|na	1	-0.09	-0.2	-0.21	-0.35	-0.18	-0.02	-0.23	0.03	-0.12	-0.29	-0.33	-0.07	-0.17	-0.14	-0.34	-0.19	-0.16	-0.41
IMAGE:432557	1p32.3|nt54491539|IMAGE:432557|Hs.373897|AA699369|ESTs||ESTs||AA699369	1	-0.11	-0.18	-0.18		-0.12	-0.04	-0.02	0.08	-0.17	-0.16	-0.38	-0.14	-0.26	-0.17	-0.37	-0.51	-0.26	-0.41
IMAGE:32829	**IMAGE:32829|1|54599435;2:149740835;3:59052789;18:39452948;11:78297748;6:127647412;X:11941472;||Hs.444437||ESTs||R43071	1	0.26	0.1	0.18	0.19	0.24	0.35	0.11	0.35	0.37	0.24	0.04	0.14	0.15	0.01	0.14	0.05	0.23	0.42
IMAGE:1030764	1p32.3|nt55517792|IMAGE:1030764|Hs.112622|AA608974|ESTs||ESTs||AA608974	1	0.11	-0.21	-0.2	-0.21	-0.12	-0.19	-0.1	-0.38	-0.23	-0.16	0.02		-0.18	-0.07	-0.3	0.07	-0.02	-0.43
IMAGE:878193	**IMAGE:878193|1|55749384;2:171846346;3:32832641;4:15790709;5:40885137;6:51741142;20:54128119;13:23967775;7:88238960;14:18369066;8:9589209;X:64727503;15:38937689;9:64903994;Y:19224255;16:8141467;18:40817892;||Hs.28491||SAT||spermidine/spermine N1-acetyltransferase||AA775755	1	-0.15		0.3	0.27	0.31	0.23	0.34	0.34	0.22	0.3	0.3	0.21	0.27	0.02	0.35	0.64
IMAGE:283151	1p32.3|nt55871618|IMAGE:283151|Hs.264433|ESTs||ESTs||	1	0.11	-0.01	-0.02	0.07	-0.08	-0.11	-0.18	-0.69	-0.03	0.08	0.04	0.03	-0.11	-0.21	-0.32	-0.05	0.17	-0.22
IMAGE:489201	1p32.3|nt55877051|IMAGE:489201|Hs.432840|AA058383|PPAP2B||phosphatidic acid phosphatase type 2B||AA058383	1	-0.09	0.06	0.06		-0.11	0.23	-0.11	-0.09	0.24	0.27	0.34	-0.14	0.12	0.12	-0.09	0.06	0.04	0.11
IMAGE:85394	1p32.3|nt55877069|IMAGE:85394|Hs.432840|T71976|PPAP2B||phosphatidic acid phosphatase type 2B||T72119	1	0.08	0.08	-0.11	0.17	-0.04	-0.04	0.19	-0.12	-0.05	-0.02	0.12	-0.17	0.13	0.19	0.09	0.2	0.11	0.3
IMAGE:202748	1p32.3|nt55957106|IMAGE:202748|Hs.419202|H53933|ESTs||ESTs||H53934	1	0.08	0.11	-0.04	0.16	-0.08	-0.01	-0.14	0.04	0.08	0.16	0.2	0.01	0.29	0.04	0.25	-0.06	0.21	0.13
IMAGE:298009	1p32.3|nt55960196|IMAGE:298009|Hs.443453|N70176|ESTs||ESTs||N98372	1	-0.01	-0.09	-0.19		-0.08	0.04	0	0.56	-0.03	0.21	0.33	0.14	0.04	0.13	0.05	0.26		-0.37
IMAGE:1373400	1p32.3|nt56025956|IMAGE:1373400|Hs.2329|AA826292|PRKAA2||protein kinase, AMP-activated, alpha 2 catalytic subunit||AI732856||molecular function|protein tyrosine kinase activity|IEA|GO:0004713|GOA|na//molecular function|ATP binding|IEA|GO:0005524|GOA|na//molecular function|protein serine/threonine kinase activity|IEA|GO:0004674|GOA|na//biological process|protein amino acid phosphorylation|TAS|GO:0…	1	0.03	-0.37	-0.22	-0.23	-0.21	-0.22	-0.23	0.19	-0.29	-0.25	-0.32	-0.43	-0.44	0.04	-0.22	-0.03	-0.16	-0.26
IMAGE:2028711	1p32.3|nt56089062|IMAGE:2028711|Hs.256067|AI262125|ESTs||ESTs||AI793220	1	-0.08	-0.58	-0.24	-0.34	-0.07	-0.15	1.71	-0.82	-0.34	-0.57	-0.72	-0.47	-0.65	-0.7	-0.35	-0.93	-0.77	-0.2
IMAGE:1555830	1p32.3|nt56093800|IMAGE:1555830|Hs.437039|AA977628|ESTs||Homo sapiens, clone IMAGE:5288757, mRNA||AA977628	1	-0.3	-0.43		-0.37	-0.16	-0.2	-0.47	-0.41	-0.17	-0.38	-0.41	-0.17	-0.49	-0.39	-0.63	-0.09	-0.28
IMAGE:838048	1p32.3|nt56094580|IMAGE:838048|Hs.437039|AA454543|ESTs||Homo sapiens, clone IMAGE:5288757, mRNA||AA456216	1	0.18	-0.21	-0.05	0.48	0.04	0.01	-0.23	-0.43	-0.19	-0.23	-0.13	-0.12	-0.07	-0.16	-0.37	-0.34	-0.22	-0.56
IMAGE:1868423	1p32.3|nt56099499|IMAGE:1868423||AI261464|LOC199920||||AI792637	1	0.07	-0.1	-0.1		-0.06	-0.14		-0.37	-0.1	-0.01	0.13	-0.15	0.06	-0.05	0.07	-0.29	-0.2	-0.5
IMAGE:234469	1p32.3|nt56099499|IMAGE:234469|Hs.145526|H94826|LOC199920||hypothetical protein LOC199920||H95358	1	0.01	-0.1	0.02	0.13	0.01	0.35	0.32	0.35	0.07	0.22	0	-0.16	0.29	0.09	0.39	0.17	0.15	0.1
IMAGE:203964	1p32.3|nt56099527|IMAGE:203964|Hs.145526|H56682|LOC199920||hypothetical protein LOC199920||H56763	1	0.08	0.01	0.09	0.19	-0.02	0.41	0.43	0.5	0.12	0.29	0.2	0	0.47	0.29	0.29	0.26	0.22	0.07
IMAGE:460039	1p32.3|nt56136524|IMAGE:460039|Hs.437655|AA676740|ESTs||ESTs, Weakly similar to FYB_HUMAN FYN-binding protein (FYN-T-binding protein) (FYB-120/130) (p120/p130) (SLP-76 associated phosphoprotein) (SLAP-130) [H.sapiens]||AA676740	1	0.17	-0.02	0.2	0.17	0.09	0.17	0.29	0.31	0.29	-0.2	0.27	0.18	-0.18	0.31	0.32	0.11	-0.05	0.27
IMAGE:914402	1p32.3|nt56138588|IMAGE:914402||AA570737|ESTs||||AI821425	1	0.3	0.1	0.18	0.17	0.17	0.06	0.14	0.29	0.14	-0.03	0.39	0.12	-0.07	0.23	0.15	0.05	0.29	0.19
IMAGE:914646	1p32.3|nt56138633|IMAGE:914646||AA569589|ESTs||||AI732232	1	0.23	0.18	0.09	0.09	0.01	0.15	0.14	0.34	0.13	-0.05	0.33	0.15	-0.22	0.02	0.22		-0.02	0.76
IMAGE:202682	1p32.3|nt56235434|IMAGE:202682|Hs.93210|H53494|C8A||complement component 8, alpha polypeptide||H53865||molecular function|complement activity|TAS|GO:0003811|GOA|6771072//biological process|response to pathogenic bacteria|TAS|GO:0009618|GOA|6771072//biological process|complement activation, classical pathway|IEA|GO:0006958|GOA|na//biological process|immune response|TAS|GO:0006955|GOA|6771072//cell…	1	0.12	0.25	0.1	0.12	0.08	0.23	0.29	0.15	0.21	0.3	0.09	0.23	0.26	0.24	0.1	0.3	0.23	0.35
IMAGE:239535	1p32.3|nt56299097|IMAGE:239535|Hs.421255|H81288|ESTs||ESTs||H81344	1	0.27	-0.02	0.03	0.2	0.08	0.01	-0.03		0.01		0.04	0.04	0.13	0.11		0.22	0.29	0.07
IMAGE:83210	1p32.3|nt56309839|IMAGE:83210|Hs.38069|T68274|C8B||complement component 8, beta polypeptide||T68336||molecular function|complement activity|TAS|GO:0003811|GOA|8098723//biological process|response to pathogenic bacteria|TAS|GO:0009618|GOA|8098723//biological process|complement activation, classical pathway|IEA|GO:0006958|GOA|na//biological process|immune response|TAS|GO:0006955|GOA|8098723//cellul…	1	-0.1	-0.11	-0.08	-0.17	-0.06	-0.01	-0.02	0.18	-0.02	-0.22	-0.16	-0.24	-0.37	-0.1	-0.13	-0.32	-0.29	-0.79
IMAGE:666279	1p32.3|nt56375407|IMAGE:666279|Hs.4204|AA233805|ESTs||Homo sapiens cDNA FLJ30779 fis, clone FEBRA2000815.||AA233849	1	-0.01	-0.23	-0.1	-0.21	-0.1	-0.12	0	0.16	-0.07	-0.02	-0.01	0.01	-0.26	-0.1	-0.02	-0.23	-0.06	-0.21
IMAGE:396880	1p32.3|nt56836215|IMAGE:396880|Hs.121308|AA758268|ESTs||ESTs||AA758268	1		-0.05	0.09	0.12	0.07	-0.02	0.15	0.12	-0.09	0.06	0.1	-0.12	0	0.12	0.09	-0.06	0.16
IMAGE:42115	1p32.3|nt56979814|IMAGE:42115|Hs.25793|R60716|ESTs||ESTs||R60717	1	-0.04	-0.08	-0.28	-0.17	-0.01	0.12	0.27		0.07	-0.17	-0.15	0.03	0.01	-0.08	0.32	-0.46	-0.1	0.65
IMAGE:123649	1p32.3|nt57796001|IMAGE:123649|Hs.8108|R01682|LOC115209||LOC115209||R02623||molecular function|zinc ion binding|IEA|GO:0008270|GOA|na//molecular function|metalloendopeptidase activity|IEA|GO:0004222|GOA|na//biological process|proteolysis and peptidolysis|IEA|GO:0006508|GOA|na//cellular component|membrane|IEA|GO:0016020|GOA|na	1	-0.22	-0.02	0.03	-0.15	-0.04	0.13	-0.04	0.35	-0.02	-0.19	-0.11	-0.11	-0.46	-0.2	-0.18	-0.26	-0.23	-0.55
IMAGE:152942	1p32.3|nt57860556|IMAGE:152942|Hs.8108|AI732260|LOC115209||LOC115209||AI820682||molecular function|zinc ion binding|IEA|GO:0008270|GOA|na//molecular function|metalloendopeptidase activity|IEA|GO:0004222|GOA|na//biological process|proteolysis and peptidolysis|IEA|GO:0006508|GOA|na//cellular component|membrane|IEA|GO:0016020|GOA|na	1	-0.03	-0.14	-0.12	-0.12	-0.03	-0.2	-0.36	-0.09	-0.11	-0.18	-0.2	-0.03		-0.79	-0.44	-0.28	-0.16	-0.68
IMAGE:266747	1p32.3|nt57861336|IMAGE:266747|Hs.8108|N22924|LOC115209||LOC115209||N31312||molecular function|zinc ion binding|IEA|GO:0008270|GOA|na//molecular function|metalloendopeptidase activity|IEA|GO:0004222|GOA|na//biological process|proteolysis and peptidolysis|IEA|GO:0006508|GOA|na//cellular component|membrane|IEA|GO:0016020|GOA|na	1	0.08	-0.23	-0.18		-0.11	0.03	-0.02	0.39	-0.24	-0.38	-0.16	-0.21	-0.32	-0.17	-0.28	-0.12	-0.15	-0.55
IMAGE:809938	1p32.3|nt57955324|IMAGE:809938|Hs.23582|AA454810|TACSTD2||tumor-associated calcium signal transducer 2||AA454884||molecular function|receptor activity|TAS|GO:0004872|GOA|7665234//biological process|vision|TAS|GO:0007601|GOA|10192395//biological process|cell surface receptor linked signal transduction|TAS|GO:0007166|GOA|7665234//biological process|cell proliferation|TAS|GO:0008283|GOA|7665234//cel…	1	0.09	0.05	-0.01	-0.06	-0.03	0.24	0.04	-0.05	-0.01	-0.15	0.13	0.03	0.07	0.2	0.15	0.14	-0.04	0.42
IMAGE:2569462	**IMAGE:2569462|1|58010280;1:32430445||Hs.294008||AK2||adenylate kinase 2||AW072811||molecular function|adenylate kinase activity|TAS|GO:0004017|GOA|9504408//molecular function|ATP binding|IEA|GO:0005524|GOA|na//cellular component|mitochondrion|IEA|GO:0005739|GOA|na//molecular function|kinase activity|IEA|GO:0016301|GOA|na//molecular function|transferase activity|IEA|GO:0016740|GOA|na	1	0.22	0.42	0.06	0.31	0.08	-0.3	-0.32	-0.33	-0.53	-0.46		-0.4	0.25	0.39	0.42		-0.15	0.46
IMAGE:428411	1p32.3|nt58035093|IMAGE:428411|Hs.12915|AA004286|KIAA1915||KIAA1915 protein||AA005386||molecular function|DNA binding|IEA|GO:0003677|GOA|na//cellular component|nucleus|IEA|GO:0005634|GOA|na	1	-0.12	-0.37	-0.27	-0.72	-0.3	-0.13	-0.49	-0.56	-0.23	-0.46	-0.16	-0.21	-0.31	-0.2	-0.09	-0.13	-0.4	-0.66
IMAGE:726035	1p32.3|nt58161139|IMAGE:726035|Hs.78465|AA293362|JUN||v-jun sarcoma virus 17 oncogene homolog (avian)||AA399421||molecular function|RNA polymerase II transcription factor activity|TAS|GO:0003702|GOA|9443941//molecular function|transcription factor activity|TAS|GO:0003700|GOA|2825349,10973489//biological process|cell growth and/or maintenance|IEA|GO:0008151|GOA|na//biological process|regulation of…	1	0.04	-0.18	-0.19		-0.16	-0.15	-0.22	-0.07	-0.11	-0.18	-0.07	-0.04	-0.2	-0.05	0	0.03	-0.15	-0.26
IMAGE:358531	1p32.3|nt58161142|IMAGE:358531|Hs.78465|W96134|JUN||v-jun sarcoma virus 17 oncogene homolog (avian)||W96155||molecular function|RNA polymerase II transcription factor activity|TAS|GO:0003702|GOA|9443941//molecular function|transcription factor activity|TAS|GO:0003700|GOA|2825349,10973489//biological process|cell growth and/or maintenance|IEA|GO:0008151|GOA|na//biological process|regulation of tra…	1	0.06	-0.17	-0.08	-0.16	-0.06	-0.1	-0.24	-0.34	-0.11	-0.07	-0.21	-0.06	-0.01	-0.17	-0.23	-0.48	-0.07	-0.47
IMAGE:123225	1p32.3|nt58263272|IMAGE:123225|Hs.18768|R00424|ESTs||ESTs||T99852	1	-0.01	0.04	0.06	-0.19	-0.09	0.02			0.16	-0.04	-0.08	0.08	-0.24	-0.12	-0.26	-0.01	0.04
IMAGE:233644	**IMAGE:233644|1|58634189;3:3029219;4:22084723;18:11117076;5:125280331;11:45100659;12:73847382;8:23587886||Hs.203691||ESTs||H78999	1	-0.05	0.01	0.03	0.09	0.02	-0.04	-0.04	0.09	-0.06	0.2	0.04	-0.04	0.14	0.01	0	0.15	0.31	0.28
IMAGE:293859	**IMAGE:293859|1|58677417;8:15358676||N95121	1	-0.22	-0.29	-0.17	-0.3	-0.2	-0.02	-0.04	0	-0.07	-0.09	-0.35	-0.12	-0.05	-0.58	0.15	-0.51	-0.25	0.02
IMAGE:1626808	1p32.2|nt58879050|IMAGE:1626808|Hs.444301|AI018277|ESTs||ESTs||AI018277	1	0.01	0	0.06	0	0.01	-0.01	-0.08	0	0.01	0.07	-0.09	-0.13	0.14	-0.01	-0.07	-0.23	-0.03	-0.14
IMAGE:243216	**IMAGE:243216|1|58937904;X:54268457;9:86846655;Y:6340417;5:103299939;6:103562783;12:95913240;8:36850828;15:21005714;||H94581	1	0.18	0.15	0.09	0.28	0.2	0.2	0.33	0.55	0.09	0.25	0.18	0.1	0.37	0.34	0.48	0.41	0.42	0.15
IMAGE:448740	1p32.2|nt59071584|IMAGE:448740|Hs.191886|AA778218|ESTs||ESTs||AA778218	1	-0.18	-0.17	-0.09	-0.42	-0.05	-0.2	-0.18	-0.19	-0.3	-0.39	-0.46	-0.29	-0.64	-0.27	0.03	-0.65	-0.61	-0.52
IMAGE:592403	1p32.2|nt59203594|IMAGE:592403|Hs.250752|AA159497|HOOK1||hook1 protein||AA161507||biological process|nonselective vesicle transport|TAS|GO:0006899|GOA|na	1		-0.12	-0.11	-0.04	0.08	0.03	-0.13	0.2	-0.08	0.06				-0.15	-0.02		-0.16	0.09
IMAGE:845454	1p32.2|nt59262861|IMAGE:845454|Hs.299254|AA644183|ESTs||Homo sapiens cDNA: FLJ23597 fis, clone LNG15281.||AA644183	1	-0.32	-0.1	-0.1	-0.21	-0.1	-0.11	-0.24	-0.37	0.05	-0.28	0.17	-0.11	-0.73	-0.15	-0.17	0.08	-0.3	0.24
IMAGE:454580	1p32.2|nt59282041|IMAGE:454580|Hs.152096|AA677031|CYP2J2||cytochrome P450, family 2, subfamily J, polypeptide 2||AA677031||molecular function|arachidonic acid epoxygenase activity|TAS|GO:0008392|GOA|8631948//biological process|regulation of heart rate|TAS|GO:0008016|GOA|8631948//biological process|electron transport|IEA|GO:0006118|GOA|na//biological process|eicosanoid metabolism|TAS|GO:0006690|GO…	1	-0.08	-0.12	0.01	-0.22	-0.06	0.04	-0.28	-0.12	0.06	-0.1	-0.18	0	-0.18	-0.1	0.2	-0.36	-0.3	-0.58
IMAGE:46166	1p32.2|nt59282053|IMAGE:46166|Hs.152096|H09076|CYP2J2||cytochrome P450, family 2, subfamily J, polypeptide 2||H09425||molecular function|arachidonic acid epoxygenase activity|TAS|GO:0008392|GOA|8631948//biological process|regulation of heart rate|TAS|GO:0008016|GOA|8631948//biological process|electron transport|IEA|GO:0006118|GOA|na//biological process|eicosanoid metabolism|TAS|GO:0006690|GOA|863…	1	-0.14	-0.17	0.05	0.01	-0.03	-0.04	0.16	0.19	0.12	0.04	0.14	0.04	-0.07	-0.3	0.14	-0.31	-0.26	0.16
IMAGE:282339	**IMAGE:282339|1|59379127;16:68071237||N53808	1	0	0.04	0	-0.11	0	0.31	0.13	0.27	0.16	-0.04	-0.07	0.24	-0.13	-0.17	-0.23	-0.01	0.22	-0.4
IMAGE:284601	1p32.1|nt60342466|IMAGE:284601|Hs.46616|N64790|ESTs||ESTs||N76201	1	0.1	0.14	0.07	0.12	0.01	-0.14	-0.04	0.17	-0.02	0.01		0.1		0.33	-0.09	0.12	-0.02	-0.15
IMAGE:2253160	1p32.1|nt60513213|IMAGE:2253160|Hs.89121|AI685539|KIAA0485||KIAA0485 protein||AI685539	1	-0.02	-0.19	-0.15	-0.1	-0.26	-0.17	0.2	-0.18	-0.2	-0.2		-0.26	-0.36	-0.29	-0.32		-0.03	-0.57
IMAGE:241658	1p32.1|nt60533836|IMAGE:241658|Hs.36095|H89843|ESTs||ESTs||H90692	1	-0.03	-0.05	-0.05	0.01	0.07	-0.06	-0.15	0.14	-0.17	0.06	-0.11	-0.08	0	-0.05	0.1	0.03	0	-0.24
IMAGE:27152	1p32.1|nt60545031|IMAGE:27152|Hs.12407|R18861|ESTs||ESTs||R37289	1	-0.17	-0.04	-0.17		-0.15	0.12	0.2		0.01	-0.02		-0.04	-0.47	0.14			-0.08	-0.23
IMAGE:429820	1p32.1|nt60641900|IMAGE:429820|Hs.36185|AA009499|ESTs||Homo sapiens cDNA FLJ11612 fis, clone HEMBA1004011.||AA009778	1	0	-0.38	-0.29	-0.34	-0.17	-0.03	-0.06	-0.15	-0.23	-0.4	-0.09	-0.3	-0.2	-0.1	0.1	-0.03	-0.24	-0.24
IMAGE:26230	1p32.1|nt60741202|IMAGE:26230|Hs.173933|R12449|NFIA||nuclear factor I/A||R37335||molecular function|transcription factor activity|NAS|GO:0003700|GOA|7590749//biological process|DNA replication|IEA|GO:0006260|GOA|na//biological process|regulation of transcription, DNA-dependent|NAS|GO:0006355|GOA|7590749//cellular component|nucleus|NAS|GO:0005634|GOA|7590749//biological process|viral genome replic…	1	0.04	-0.24	-0.06	-0.13	-0.04	-0.02	-0.18	-0.04	-0.04	-0.1	-0.14	-0.08	-0.31	-0.13	-0.02	0.22	0	-0.04
IMAGE:448583	1p32.1|nt60780350|IMAGE:448583|Hs.19795|AA777778|ESTs||ESTs||AA777778	1	-0.02	-0.35	-0.21		-0.18	-0.18	-0.29	-0.18	-0.23	-0.42	-0.24	-0.17	-0.73	-0.21	-0.16	-0.47	-0.2	-0.9
IMAGE:364302	1p32.1|nt60792765|IMAGE:364302|Hs.173933|AA022462|NFIA||nuclear factor I/A||AA022994||molecular function|transcription factor activity|NAS|GO:0003700|GOA|7590749//biological process|DNA replication|IEA|GO:0006260|GOA|na//biological process|regulation of transcription, DNA-dependent|NAS|GO:0006355|GOA|7590749//cellular component|nucleus|NAS|GO:0005634|GOA|7590749//biological process|viral genome r…	1	0.3	0.32	0	0.31	-0.08	-0.09	0.05	-0.37	0.01		0.42	-0.01	0.07	0.12	0.26	0.56	0.35	0.74
IMAGE:898228	1p32.1|nt60844672|IMAGE:898228|Hs.173933|AA598615|NFIA||nuclear factor I/A||AA598615||molecular function|transcription factor activity|NAS|GO:0003700|GOA|7590749//biological process|DNA replication|IEA|GO:0006260|GOA|na//biological process|regulation of transcription, DNA-dependent|NAS|GO:0006355|GOA|7590749//cellular component|nucleus|NAS|GO:0005634|GOA|7590749//biological process|viral genome r…	1	-0.07	0.11	0.06	-0.02	0.04	0	0.04	0.25	0.2	0.05	-0.1	0.22	0.1	-0.28	0.03	0.05	0.11	0.39
IMAGE:2338271	1p32.1|nt60845936|IMAGE:2338271|Hs.173933|AI912047|NFIA||nuclear factor I/A||AI912047||molecular function|transcription factor activity|NAS|GO:0003700|GOA|7590749//biological process|DNA replication|IEA|GO:0006260|GOA|na//biological process|regulation of transcription, DNA-dependent|NAS|GO:0006355|GOA|7590749//cellular component|nucleus|NAS|GO:0005634|GOA|7590749//biological process|viral genome …	1	0.08	-0.29		-0.22			-0.34	-0.15		-0.33	0.01		-0.23		-0.19	-0.1	-0.25	-0.16
IMAGE:813154	1p32.1|nt60846334|IMAGE:813154|Hs.173933|AA456289|NFIA||nuclear factor I/A||AA456687||molecular function|transcription factor activity|NAS|GO:0003700|GOA|7590749//biological process|DNA replication|IEA|GO:0006260|GOA|na//biological process|regulation of transcription, DNA-dependent|NAS|GO:0006355|GOA|7590749//cellular component|nucleus|NAS|GO:0005634|GOA|7590749//biological process|viral genome r…	1	-0.3	-0.33	-0.12	-0.57	-0.15	-0.02	-0.34	0.18	-0.08	-0.41	-0.27	-0.12	-1.22	-0.33	-0.67	-0.19		-0.98
IMAGE:49302	1p32.1|nt60847381|IMAGE:49302|Hs.379253|H15674|ESTs||Homo sapiens cDNA FLJ39164 fis, clone OCBBF2002656.||H15675	1	0	-0.15	0.02	-0.19	0	-0.15		-0.14	-0.11	-0.22	0.06	0	-0.28	-0.28	-0.01	0.08	-0.28	0.18
IMAGE:345897	1p32.1|nt60849553|IMAGE:345897|Hs.379253|W72079|ESTs||Homo sapiens cDNA FLJ39164 fis, clone OCBBF2002656.||W77742	1	-0.22	-0.04	0.06	-0.07	-0.02	-0.12	-0.29	-0.07	-0.01	0.32	-0.33	-0.1	-0.23	-0.25	-0.44	-0.48	-0.13	-0.23
IMAGE:1604717	1p32.1|nt60850890|IMAGE:1604717|Hs.379253|AA988630|ESTs||Homo sapiens cDNA FLJ39164 fis, clone OCBBF2002656.||AA988630	1	0.06	-0.15	0.02	-0.2	-0.11	0.01	0.29	-0.02	-0.06	-0.06	0.01	-0.06	-0.16	0.27	0.5	0.02	-0.06	-0.01
IMAGE:279479	**IMAGE:279479|1|60930552;11:95648498||N48948	1	0.28	0.07	0.16	0.24	0.15	0.19	0.13	0.16	-0.03	0.13	0.34	0.02	0.31	0.08	0.18	0.33	0.27	-0.35
IMAGE:23774	**IMAGE:23774|1|60956341;2:50135486;3:14165852;4:19726954;11:13872038;5:1820880;12:85543914;6:15623818;7:2128009;13:32956644;14:62495788;8:78422402;22:17968783;15:34913572;9:1790536;X:4400983;Y:16144625;16:11237539;17:4593816;18:42303696;19:35284152;||Hs.4210||Homo sapiens cDNA FLJ13069 fis, clone NT2RP3001752.||T77321	1	-0.14	-0.18	-0.03	-0.39	-0.02	-0.04	-0.38	0.03	-0.04	-0.32	-0.37	-0.08	-0.18	-0.22	-0.3	-0.1	-0.25	-0.33
IMAGE:812073	1p32.1|nt61069736|IMAGE:812073|Hs.333541|AA455995|BBP||beta-amyloid binding protein precursor||AA455995	1	-0.3	-0.16	0	-0.17	-0.01	-0.09	0.15	-0.28	-0.1	-0.22	-0.1	-0.15	-0.42	-0.48	-0.72	0.14	-0.1	-0.69
IMAGE:119728	**IMAGE:119728|1|61069737;2:20259652||AI820674	1	0.03	-0.18	-0.14	-0.17	-0.01	-0.21	-0.24		-0.11	-0.14	0.06	-0.05	0	-0.32	-0.62	-0.1	-0.12
IMAGE:505299	1p32.1|nt61069740|IMAGE:505299|Hs.333541|AA143062|BBP||beta-amyloid binding protein precursor||AA143183	1	-0.12	-0.28	-0.08	-0.3	-0.06	-0.15	-0.28	-0.25	-0.36	-0.42	-0.32	-0.11	-0.46	-0.32	-0.17	-0.12	-0.13	-0.09
IMAGE:1874360	1p32.1|nt61085625|IMAGE:1874360|Hs.226776|AI285186|ESTs||Homo sapiens cDNA FLJ37319 fis, clone BRAMY2018027.||AI285186	1	-0.07	-0.12	0.01	-0.07	-0.04	-0.06	0.11	0.33	-0.41	-0.11	-0.17	-0.18	0.06	-0.14	0.17	-0.07	0.13	0.24
IMAGE:1865533	1p32.1|nt61151562|IMAGE:1865533|Hs.321197|AI271880|INADL||InaD-like protein||AI271880	1	0.17	-0.26	-0.17		-0.15	-0.27	-0.31	0.42	-0.29	-0.33	-0.32	-0.31	-0.14	0	-0.1	-0.14	-0.11	-0.83
IMAGE:755606	1p32.1|nt61153967|IMAGE:755606|Hs.221370|AA419211|ESTs||ESTs, Weakly similar to hypothetical protein FLJ21617; erythroid differentiation-related factor 1 [Homo sapiens] [H.sapiens]||AI821655	1	0.21	0.14	0.02	0.16	-0.02	0.01	0.08	-0.18	0.08	0.09	0.26	0.1	0.12	0	-0.03	0.36	0.24	0.14
IMAGE:248478	1p32.1|nt61343430|IMAGE:248478|Hs.53176|N59638|ESTs||ESTs, Moderately similar to hypothetical protein FLJ20294 [Homo sapiens] [H.sapiens]||N59638	1	0.07	-0.03	0.16	0.13	0.1	-0.07	0.06	-0.34	-0.01	0.12	0.05	0.1	0	-0.08	0.22	0.16	0.19	0.14
IMAGE:144795	**IMAGE:144795|1|61351914;10:21000325;11:112324774;6:5810814;14:41493813;8:18818879;X:12890799;17:67431105;18:18399521;||R76552	1	0.09	0.03	0.04	0.15	0.08	-0.05	-0.2	-0.44	0.06	0.03	0.14	-0.05	0.17	-0.26	-0.18	0.12	0.16	0.13
IMAGE:428338	1p32.1|nt61378884|IMAGE:428338|Hs.321197|AA005153|INADL||InaD-like protein||AA005420	1	0.17	0.14	0.11	0.08	0.07	0.6	0.44	0.45	0.46	0.49	0.19	0.53	0.76	0.52	0.51	0	0.05	-0.02
IMAGE:1551239	1p32.1|nt61583529|IMAGE:1551239|Hs.150890|AA933744|FLJ10884||hypothetical protein FLJ10884||AA933744	1	-0.15	-0.13	-0.18	-0.13	-0.14	-0.05	-0.12	0.19	-0.12	0.03	-0.14	-0.05	0.02	0.12	-0.07	-0.21	-0.02	0.55
IMAGE:1946026	1p32.1|nt61599743|IMAGE:1946026|Hs.150890|AI341793|FLJ10884||hypothetical protein FLJ10884||AI341793	1	0.17		0.09		0.01	-0.08	-0.42	0.12	-0.09	0.11	0.03	-0.09	0.27	0.28	0.17	0.02	0.14	-0.01
IMAGE:1941870	1p32.1|nt61600346|IMAGE:1941870|Hs.135693|AI203404|ESTs||ESTs, Weakly similar to cytokine receptor-like factor 2; cytokine receptor CRL2 precusor [Homo sapiens] [H.sapiens]||AI203404	1	0.18	0.13	0.07	0.09	0.01	0.04	0.02	-0.27	-0.02	0.15	0.02	0.05	0.2	0.02	0.06	0.09	0.14	-0.27
IMAGE:246035	**IMAGE:246035|1|61625785;19:41355803||N76927	1	0.11	0.06	-0.01	-0.07	-0.12	0.06	0.04	0.26	-0.04	0.13	0.18	-0.01	0.23	0.33	-0.05	0.29	0.1	-0.02
IMAGE:1603337	1p32.1|nt61822476|IMAGE:1603337|Hs.129094|AA987354|ESTs||ESTs||AI820623	1	-0.14	-0.15	-0.03	-0.04	-0.03	-0.05	-0.21	-0.69		-0.15	-0.38	-0.03		-0.12	-0.61	-0.21		-0.68
IMAGE:73596	1p32.1|nt61825715|IMAGE:73596|Hs.35086|T55607|USP1||ubiquitin specific protease 1||T55689||molecular function|ubiquitin-specific protease activity|TAS|GO:0004843|GOA|9806842//molecular function|cysteine-type endopeptidase activity|TAS|GO:0004197|GOA|9827704//biological process|ubiquitin-dependent protein catabolism|IEA|GO:0006511|GOA|na//molecular function|ubiquitin C-terminal hydrolase activity|…	1	0	-0.11	-0.03	-0.01	-0.02	-0.24	-0.17	-0.23	-0.27	-0.33	-0.14	-0.1	-0.17	-0.26	-0.09	0.06	-0.16	-0.09
IMAGE:489595	1p32.1|nt61825877|IMAGE:489595|Hs.35086|AA099033|USP1||ubiquitin specific protease 1||AA099034||molecular function|ubiquitin-specific protease activity|TAS|GO:0004843|GOA|9806842//molecular function|cysteine-type endopeptidase activity|TAS|GO:0004197|GOA|9827704//biological process|ubiquitin-dependent protein catabolism|IEA|GO:0006511|GOA|na//molecular function|ubiquitin C-terminal hydrolase acti…	1	-0.12	0	0.1	-0.02	-0.05	-0.03		0	-0.02	-0.08	-0.07	-0.03	-0.24	-0.1	-0.12	-0.23	-0.22	0.08
IMAGE:24822	**IMAGE:24822|1|61843543;6:30743893||T80512	1	-0.18	-0.31	-0.08	-0.22	-0.22	-0.11	-0.27	-0.18	-0.15	-0.43	-0.19	-0.17	-0.12	-0.13	-0.39	-0.17	-0.24	-0.42
IMAGE:246749	1p32.1|nt61843663|IMAGE:246749||N57773|KIAA1771||||N59738	1	-0.06	-0.43	-0.3	-0.37	-0.29	-0.37	-0.62	-1.03	-0.48	-0.47	-0.04	-0.24	-0.42	-0.65	-0.57	-0.02	-0.34	-0.64
IMAGE:51020	1p32.1|nt61977568|IMAGE:51020|Hs.376811|H19018|ESTs||Homo sapiens mRNA; cDNA DKFZp564G203 (from clone DKFZp564G203)||H19312	1	0.2	0.01	0.13	0.17	-0.05	0.11	0.22	0.08	-0.01	0.12	0.02	0.01	0.1	0.2	0.21	0.11	0.19	-0.15
IMAGE:1915280	1p32.1|nt61986203|IMAGE:1915280|Hs.209153|AI335086|ANGPTL3||angiopoietin-like 3||AI335086||cellular component|kinesin complex|IEA|GO:0005871|GOA|na	1	-0.05	-0.16	-0.08	-0.03	-0.12	-0.06	-0.12	-0.14	-0.33	-0.37	-0.33	-0.28	-0.07	-0.32	-0.24	-0.07	-0.14	-0.43
IMAGE:204489	**IMAGE:204489|1|62240133;8:103948454||H58574	1	0.01	0.17	0.17	0.07	0.13	0.21	0.33	0.33	0.13	0.14	0.24	0.15	0.32	0.14	0.3	0.22	0.27	0.17
IMAGE:1055834	1p31.3|nt62611534|IMAGE:1055834|Hs.116210|AA628192|ESTs||ESTs||AA628192	1	-0.28	-0.23	-0.14	-0.13	-0.01	-0.06		-0.2	-0.1			0.08		-0.23	-0.5		-0.02	-0.16
IMAGE:1586535	1p31.3|nt62709535|IMAGE:1586535|Hs.120204|AA973879|FOXD3||forkhead box D3||AA973879||molecular function|transcription factor activity|TAS|GO:0003700|GOA|8499623//biological process|development|NAS|GO:0007275|GOA|93271467//biological process|regulation of transcription from Pol II promoter|TAS|GO:0006357|GOA|8499623//cellular component|nucleus|NAS|GO:0005634|GOA|na//molecular function|transcriptio…	1	0.1	-0.11	-0.08	-0.33	-0.03	-0.06	0.29	0.04	0.08	-0.3	0.28	0.04	-0.12	0.03	0.14	-0.19	-0.5	-0.22
IMAGE:341201	1p31.3|nt62712789|IMAGE:341201|Hs.424212|W57730|ESTs||Homo sapiens full length insert cDNA clone ZD20D09||W57731	1	-0.19	0.16	0.06	0.26	0.09	-0.02	-0.21	-0.33	0.42	-0.11	-0.02	0.24	0.26	-0.12	-0.45	0.18	0.19	-0.2
IMAGE:285238	1p31.3|nt62759418|IMAGE:285238|Hs.80042|N63143|ALG6||dolichyl-P-Glc:Man9GlcNAc2-PP-dolichylglucosyltransferase||N63143||molecular function|oligosaccharyl transferase activity|TAS|GO:0004576|GOA|na//biological process|N-linked glycosylation|TAS|GO:0006487|GOA|na//cellular component|endoplasmic reticulum|IEA|GO:0005783|GOA|na//cellular component|integral to membrane|IEA|GO:0016021|GOA|na//molecular…	1	0.03	-0.1	-0.17	-0.33	-0.09	-0.16	-0.55	-0.19	-0.19	-0.32	-0.02	-0.14	-0.12	-0.32	-0.36	0.23	-0.02	-0.74
IMAGE:487338	1p31.3|nt62829419|IMAGE:487338|Hs.405465|AA043805|ITGB3BP||integrin beta 3 binding protein (beta3-endonexin)||AA043806||molecular function|protein C-terminus binding|E|GO:0008022|Proteome|10490654//molecular function|protein binding|E|GO:0005515|Proteome|7593198//molecular function|signal transducer activity|E|GO:0004871|Proteome|10490654//biological process|cell adhesion|P|GO:0007155|Proteome|75…	1	-0.46	-0.21	-0.2	-0.28	-0.27	-0.15	-1.13	-0.46	-0.29	-0.33	-0.47	-0.35	-0.7	-0.4	-0.79	-0.3	-0.05	-0.77
IMAGE:2436473	1p31.3|nt62829421|IMAGE:2436473|Hs.405465|AI859756|ITGB3BP||integrin beta 3 binding protein (beta3-endonexin)||AI859756||molecular function|protein C-terminus binding|E|GO:0008022|Proteome|10490654//molecular function|protein binding|E|GO:0005515|Proteome|7593198//molecular function|signal transducer activity|E|GO:0004871|Proteome|10490654//biological process|cell adhesion|P|GO:0007155|Proteome|7…	1	0.12	-0.26	-0.15	-0.45	-0.17	-0.2	-0.12	-0.23	-0.15	-0.61	-0.03	-0.29	-0.24	-0.28	-0.03	-0.01	-0.24	-0.26
IMAGE:985988	**IMAGE:985988|1|62842565;14:15979974||Hs.405465||ITGB3BP||integrin beta 3 binding protein (beta3-endonexin)||AI791646||molecular function|protein C-terminus binding|E|GO:0008022|Proteome|10490654//molecular function|protein binding|E|GO:0005515|Proteome|7593198//molecular function|signal transducer activity|E|GO:0004871|Proteome|10490654//biological process|cell adhesion|P|GO:0007155|Proteome|75…	1	-0.07	0.1	0.06	0.02		0.12	0.06	0.16	0.1	0.06	0.11		-0.08	-0.05	0.11	-0.16	0.11	-0.04
IMAGE:743195	1p31.3|nt62908786|IMAGE:743195|Hs.106614|AA400005|KIAA1799||KIAA1799 protein||AA401437||molecular function|calcium ion binding|IEA|GO:0005509|GOA|na	1	-0.16	-0.25	-0.09	0.16	-0.1	-0.21	-0.49	-0.14	-0.28	-0.31	-0.36	-0.27	-0.48	-0.39	-0.37	-0.48	-0.42	-0.5
IMAGE:204558	**IMAGE:204558|1|62911477;3:32668550;X:78660856;||Hs.37368||EST||H56981	1	0.12	-0.27	-0.11	-0.05	-0.05	-0.04	-0.04	-0.21	-0.17	-0.14	-0.1	-0.15		-0.17	0.12	0	-0.06	-0.02
IMAGE:289928	**IMAGE:289928|1|62932330;5:148956152||Hs.351281||BCMSUNL||BCMS upstream neighbor-like||N79930	1	-0.23	-0.11	-0.05	0.04	0.09	0.12	-0.12	0.15	0.06	0.02	-0.16	-0.02	-0.37	-0.69	-0.66	-0.39	-0.31	-1.04
IMAGE:270136	**IMAGE:270136|1|62934212;13:44600974||N39380||biological process|negative regulation of cell cycle|IEA|GO:0045786|GOA|na	1	0.03	-0.14	-0.13	-0.1	-0.06	0.01	0.19	0.5	-0.24	-0.08	-0.24	-0.2	0.04	-0.21	0.03	-0.16	-0.18	-0.48
IMAGE:1461120	**IMAGE:1461120|1|62934236;13:44610765||Hs.385541||Homo sapiens, clone IMAGE:5556126, mRNA||AA867999	1	-0.31	-0.24	-0.1	-0.38	-0.13	-0.4	0.04	-0.62	-0.62	-0.71	-0.62	-0.56	-0.23	-0.7	-0.66	-0.42	-0.58	-0.29
IMAGE:221784	1p31.3|nt62937532|IMAGE:221784|Hs.269768|H92191|ESTs||ESTs||H92345	1	0.01	-0.24	-0.17	-0.06	-0.06	0.05	-0.15	-0.24	-0.16	-0.06	0.02	-0.06	0.07	-0.05	-0.27	0.05	-0.04	-0.15
IMAGE:843174	1p31.3|nt62978524|IMAGE:843174|Hs.1869|AA488373|PGM1||phosphoglucomutase 1||AA488504||biological process|glucose metabolism|NAS|GO:0006006|GOA|1530890//biological process|carbohydrate metabolism|IEA|GO:0005975|GOA|na//cellular component|cytoplasm|NAS|GO:0005737|GOA|1530890//molecular function|magnesium ion binding|IEA|GO:0000287|GOA|na//molecular function|phosphoglucomutase activity|IDA|GO:000461…	1	-1.63	-0.02	0.1	0.19	0.02	-0.01	0.34	0.53	0.1	-0.01	0.03	-0.07	-1.09	0.4	0.08		0.08	0.44
IMAGE:327179	1p31.3|nt63294797|IMAGE:327179|Hs.103002|AA284248|ESTs||Homo sapiens full length insert cDNA clone ZC65D06||W24763	1	0.16	-0.14	0.05	0.05	0.13	0.15	-0.02	-0.13	0.1	0.05	0.02	0.18	-0.04	0.18	0.18	0.37	0.23	0.03
IMAGE:1467516	1p31.3|nt63479172|IMAGE:1467516||AA883834|ESTs||||AA883834	1	-0.25	-0.24	-0.3	-0.4	-0.12	-0.09	-0.05	0	-0.34	-0.29	-0.38	-0.26	0	-0.29	0.06	-0.34	-0.45	-0.38
IMAGE:130107	1p31.3|nt63628719|IMAGE:130107|Hs.388746|R20805|ESTs||ESTs||R20919	1	-0.02	-0.11	0	-0.12	-0.07	-0.06	-0.23	-0.45	0.09	-0.07	-0.21	-0.08	-0.06	-0.23	-0.26	-0.44	-0.14	-0.25
IMAGE:757442	1p31.3|nt63630046|IMAGE:757442|Hs.24661|AA437227|ESTs||ESTs||AA442291	1	-0.17	-0.18	-0.08	-0.14	-0.03	-0.09	-0.24	0.25	-0.09	-0.02	-0.22	-0.1	0.07	-0.28	0.02	-0.23	-0.19	-0.59
IMAGE:1641528	**IMAGE:1641528|1|63739155;3:35191722;4:147127566;12:81544778;7:107719746;8:67713524;X:110964595;9:91722143;15:82388826;||AI005572	1	0.31	0.38	0.34	0.49	0.42	0.47	0.47	0.38	0.49	0.38	0.32	0.2	0.39	0.37	0.46	0.09	0.18	0.21
IMAGE:111844	1p31.3|nt63921873|IMAGE:111844||T84869|ESTs||||T91287	1	0.14	-0.08	-0.1	-0.19	-0.03	-0.15	-0.2	0.55	-0.1	-0.41		-0.14		0	-0.42		-0.2	-0.54
IMAGE:629945	1p31.3|nt64044142|IMAGE:629945|Hs.104196|AA219305|ESTs||EST||AA219473	1	-0.03	-0.3	-0.13	-0.14	-0.1	-0.02	0.02	0.35	-0.09	-0.21	-0.26	-0.02	-0.34	-0.03	-0.32	-0.28		-0.68
IMAGE:201030	1p31.3|nt64051299|IMAGE:201030|Hs.24790|H48270|KIAA1573||KIAA1573 protein||H48360	1	-0.01	-0.12	0.1	-0.03	0.03	-0.11	0.11	0.2	-0.04	0.03	-0.21	-0.01	-0.05	0.04	0.19	-0.14		-0.11
IMAGE:897884	1p31.3|nt64077928|IMAGE:897884|Hs.24790|AA598639|KIAA1573||KIAA1573 protein||AA598639||molecular function|electron transporter activity|IEA|GO:0005489|GOA|na//biological process|electron transport|IEA|GO:0006118|GOA|na//cellular component|membrane|IEA|GO:0016020|GOA|na	1	0.07	-0.21	-0.2	-0.14	-0.07	-0.08	-0.1	0.07	-0.14	-0.14		-0.02	-0.17	-0.12	-0.18		-0.09	-0.6
IMAGE:1658257	1p31.3|nt64163309|IMAGE:1658257|Hs.49933|AI039422|KIAA1579||hypothetical protein FLJ10770||AI039422	1	0.25	-0.12	0.02	-0.04	-0.03	0.07	-0.28	0.09	0.07	-0.06	-0.12	0.07	-0.17	-0.1	-0.57	-0.03	0.04	-0.43
IMAGE:1592953	1p31.3|nt64218472|IMAGE:1592953|Hs.406107|AA985527|ESTs||Human HepG2 partial cDNA, clone hmd3f07m5.||AA985527	1	-0.06		-0.2	-0.2	-0.17	-0.18	-0.36	-0.09	-0.21	-0.18	-0.48	-0.19	-0.17	-0.37	-0.24	-0.46	-0.36	-0.54
IMAGE:2154526	1p31.3|nt64218473|IMAGE:2154526|Hs.406107|AI444994|ESTs||Human HepG2 partial cDNA, clone hmd3f07m5.||AI444994	1	-0.19	-0.01	-0.04		-0.15		-0.46	-0.48	-0.17		-0.09	-0.01	-0.12	0.18	0.18	0.1		-0.26
IMAGE:2108002	1p31.3|nt64219768|IMAGE:2108002|Hs.50651|AI492016|JAK1||Janus kinase 1 (a protein tyrosine kinase)||AI492016||molecular function|protein tyrosine kinase activity|TAS|GO:0004713|GOA|1848670//molecular function|ATP binding|IEA|GO:0005524|GOA|na//biological process|protein amino acid phosphorylation|TAS|GO:0006468|GOA|1848670//biological process|intracellular signaling cascade|TAS|GO:0007242|GOA|823…	1	-0.09	-0.19	-0.08	-0.07	-0.1	-0.03	-0.09	-0.08	-0.05	-0.21	-0.25	0.06	0.04	-0.39	-0.21	-0.02	-0.11	-0.33
IMAGE:1925349	1p31.3|nt64259600|IMAGE:1925349|Hs.144848|AI222779|ESTs||ESTs||AI222779	1	-0.08	0	0.09	0.04	0	0.17	-0.03	0.16	0.09	0.07	-0.04	0.08	0.1	0.14	0.15	-0.08	0.08	-0.34
IMAGE:451077	1p31.3|nt64313590|IMAGE:451077|Hs.120893|AA704443|ESTs||ESTs||AA704443	1	0.14	0.29	0.04	0.32	0.19	-0.63	-0.9	-1.05	-0.56	-0.25	-0.63	-0.64		-0.37	-0.98	-0.47	-0.31
IMAGE:248484	1p31.3|nt64391611|IMAGE:248484|Hs.269884|N59640|ESTs||ESTs, Weakly similar to hypothetical protein FLJ20489 [Homo sapiens] [H.sapiens]||N78194	1	0.19	0.15	0.13	0.2	0.2	0.05	0.19	-0.24	0.13	0.39	0.07	0.12	0.12	0.04	0.3	0.21	0.3	0.05
IMAGE:1011585	1p31.3|nt64407547|IMAGE:1011585||AA229646|ESTs||||AA229810	1	-0.12		0.06	-0.05	0.14	-0.08	-0.11	-0.06	-0.13	-0.12		-0.05	-0.12	-0.07	-0.53		0.1	0.44
IMAGE:1011466	1p31.3|nt64407566|IMAGE:1011466||AA229741|ESTs||||AA230079	1		0.24	0.07	0.06	0.1	0.23			0.52	0.51	0.75	0.33	-0.01	0.12		0.42	0.23	0.85
IMAGE:113538	1p31.3|nt64436434|IMAGE:113538||T78644|ESTs||||T79129	1	0.13	0.07	-0.07	0.02	-0.04	0.09	0.03	-0.54	-0.04	0.11	0.19	0.14	-0.07	-0.08	-0.2	0.12	0.01	-0.03
IMAGE:1877174	1p31.3|nt64443018|IMAGE:1877174|Hs.145958|AI275070|ESTs||ESTs||AI275070	1	-0.08	-0.27	-0.2	-0.49	-0.12	-0.4	-0.39	-0.48		-0.39	0.04	-0.11	-0.5	-0.23	-0.39	0.07	-0.03	-0.29
IMAGE:824933	**IMAGE:824933|1|64533461;17:31579366;11:17833254;12:31791119||AA489138	1	0.17	0.04	0.13	0.07	0.25	-0.59	-0.51	-0.38	-0.52	-0.64	-0.57	-0.61	-0.7	-0.83	-1.1	-0.52	-0.41
IMAGE:1613496	1p31.3|nt64612337|IMAGE:1613496|Hs.380939|AA991950|ESTs||ESTs, Highly similar to KIHUA3 nucleoside-triphosphate--adenylate kinase (EC 2.7.4.10) 3 - human [H.sapiens]||AA991950	1	0.03	-0.22	-0.12	-0.12	-0.13	-0.67	-0.97	-1.15	-0.61	-0.56	-0.73	-0.56	-0.72	-0.79	-0.99	-0.32	-0.22	-0.64
IMAGE:685489	**IMAGE:685489|1|64612634;17:31581364;12:31767984;||Hs.380939||ESTs, Highly similar to KIHUA3 nucleoside-triphosphate--adenylate kinase (EC 2.7.4.10) 3 - human [H.sapiens]||AA262481	1	0.17	0.06	0.22	0.24	0.17	-0.34	-0.27	-0.42	-0.47	-0.25	-0.46	-0.46	-0.05	-0.48	-0.36	-0.41	-0.2	0
IMAGE:1553394	1p31.3|nt64614385|IMAGE:1553394|Hs.274691|AA947132|AK3||adenylate kinase 3||AA947132||molecular function|adenylate kinase activity|IEA|GO:0004017|GOA|na//molecular function|GTP binding|IEA|GO:0005525|GOA|na//molecular function|ATP binding|IEA|GO:0005524|GOA|na//biological process|nucleobase, nucleoside, nucleotide and nucleic acid metabolism|NR|GO:0006139|GOA|na//cellular component|mitochondrion|…	1	0.31	0.17	0.2	0.34	0.22	0.12		-0.09	0.13	0.23	-0.01	0.15	-0.05	0.03	-0.39	0.16	0.06	-0.04
IMAGE:274529	**IMAGE:274529|1|64614865;5:56271642||Hs.10862||Homo sapiens cDNA: FLJ23313 fis, clone HEP11919.||R85387	1	0.08	0.16	0.15	0.17	0.06	0.1	0.21	0.35	0.16	0.16	0.08	0.13	0.25	0.18	-0.03	-0.02	0.07	0.23
IMAGE:1611961	1p31.3|nt64640899|IMAGE:1611961|Hs.129587|AA995861|ESTs||ESTs||AA995861	1	0.06		-0.14	-0.05	-0.03	-0.02	0.15	-0.43	-0.07	0.04	0.2	0.09	0.11	0.13	0.14	0.31	0.04	0.16
IMAGE:813275	1p31.3|nt64649991|IMAGE:813275|Hs.44896|AA455940|DNAJC6||DnaJ (Hsp40) homolog, subfamily C, member 6||AA455940||molecular function|protein phosphatase activity|IEA|GO:0004721|GOA|na//biological process|protein amino acid dephosphorylation|IEA|GO:0006470|GOA|na	1	0.08	-0.2	-0.01	-0.17	-0.11	-0.17	-0.34	-0.25	-0.22	-0.14	0.01	-0.12	-0.03	-0.34	-0.09	-0.07	-0.35	0.06
IMAGE:781335	**IMAGE:781335|1|64683842;16:58398071||AA430275	1	-0.14	-0.09	0.02	0.11	0.04	-0.12	0.09	-0.24	0.2	-0.02	0.2	0	-0.44	0.09	-0.13		0.01	0.23
IMAGE:300024	**IMAGE:300024|1|64841565;X:70405478||W06971	1	0.03	0.23	0.02	0.04	0.12	0.15	0.24	0.08	0	0.19	0.06	-0.03	0.46	0.41	0.19	0.16	0.28	0.33
IMAGE:194182	1p31.3|nt64841568|IMAGE:194182|Hs.23581|H51065|HSOBRGRP||leptin receptor gene-related protein||H51066	1	-0.07	0.04	0.02	-0.11	-0.05	0	0.05	0.09	-0.05	-0.08	-0.12	-0.09	0.19	0.02	-0.05	0.01	-0.06	-0.26
IMAGE:379794	1p31.3|nt64847524|IMAGE:379794|Hs.11493|AA706034|ESTs||Homo sapiens cDNA FLJ13536 fis, clone PLACE1006521.||AA706034	1	-0.04	-0.14	-0.14	0.04	-0.06	-0.08	0.12	0.23	-0.32	-0.06	-0.05	-0.1	-0.09	-0.17	-0.11	-0.03	-0.01	-0.24
IMAGE:300015	**IMAGE:300015|1|65032072;8:43005797||W06970	1	-0.11	-0.2	-0.12	-0.15	-0.12	0.05	-0.19	0.03	-0.22	-0.1	-0.38	-0.47	-0.18	-0.23	-0.27	-0.19	-0.18	-0.48
IMAGE:273421	1p31.3|nt65654388|IMAGE:273421||N36873|ESTs||||N46143	1	-0.22	0.09	-0.14	-0.13		-0.21	-0.35	-0.69	-0.34	-0.08	0.27	-0.28	-0.06	-0.02	-0.41	0.12	-0.02	-0.23
IMAGE:1044774	1p31.3|nt65754024|IMAGE:1044774|Hs.432534|AA559897|ESTs||ESTs||AI821610	1	0.1	-0.15	-0.07	-0.07	-0.15	-0.17	-0.19	-0.44	-0.29	-0.23		-0.36	-0.57	-0.32	-0.73	-0.04	-0.15	-0.22
IMAGE:1044821	1p31.3|nt65754092|IMAGE:1044821|Hs.432534|AA558833|ESTs||ESTs||AI791932	1	0	0	-0.07	-0.25	-0.2	-0.07		-0.28	-0.09	-0.73	-0.17	-0.39		-0.33	-1.59	0.08	-0.04
IMAGE:788136	1p31.3|nt65770466|IMAGE:788136|Hs.188|AA453293|PDE4B||phosphodiesterase 4B, cAMP-specific (phosphodiesterase E4 dunce homolog, Drosophila)||AA453531	1	-0.01	-0.03	-0.09	-0.1	0.01	0	-0.14	0.07	-0.07	-0.03	0.01	0.06	0.07	0.25	0.26	0.15	0.01	-0.19
IMAGE:25396	1p31.3|nt65931303|IMAGE:25396|Hs.20935|R11870|DKFZp761D221||hypothetical protein DKFZp761D221||R17747	1	0.1	-0.2	-0.19	-0.2	-0.14	-0.2	-0.28	-0.04	-0.18	-0.09	-0.2	-0.17	-0.04	-0.08	-0.12	-0.28	-0.13
IMAGE:132086	**IMAGE:132086|1|65951644;18:20015117;4:117330626;11:111613658;5:12536475;13:86910388;8:30727548;||Hs.409080||ESTs, Weakly similar to cytokine receptor-like factor 2; cytokine receptor CRL2 precusor [Homo sapiens] [H.sapiens]||R26051	1		0.14	0.09	0.27	0.14	0.11	0.35	0.35	0.05	0.23	0.3	0.04	0.26	0.33	0.39		0.27	0.21
IMAGE:39923	1p31.3|nt66006437|IMAGE:39923||R53333|ESTs||||R53938	1	0.37	0.26	0.09	0.17		0		0.25		0.22		-0.05	0.2	0.21	0.18	0.28	0.14	0.27
IMAGE:1642505	1p31.3|nt66040569|IMAGE:1642505|Hs.20935|AI024698|DKFZp761D221||hypothetical protein DKFZp761D221||AI024698	1	-0.14	-0.08	0.04	-0.12	-0.02	-0.04	-0.09	0.08	-0.15		-0.05	-0.05	-0.39		-0.43	-0.04		-0.4
IMAGE:1558376	1p31.3|nt66140774|IMAGE:1558376|Hs.20935|AA977683|DKFZp761D221||hypothetical protein DKFZp761D221||AI793090	1	-0.31	-0.43	-0.15	-0.51	-0.21	-0.56	-0.62	-0.93	-0.37	-0.54	-0.44	-0.51	-0.48	-0.88	-0.29	-0.47	-0.56	-0.49
IMAGE:1623649	1p31.3|nt66149479|IMAGE:1623649|Hs.189192|AI016360|FLJ40873||hypothetical protein FLJ40873||AI016360	1	0.1	-0.11	-0.08	-0.13	-0.16	-0.08	-0.39	-0.07	-0.07	-0.09	0.03	-0.14	-0.02	-0.09	-0.19	-0.07		-0.39
IMAGE:1552118	1p31.3|nt66209907|IMAGE:1552118|Hs.49421|AA961236|FLJ23129||hypothetical protein FLJ23129||AA961236	1	0	-0.38	-0.33	-0.54	-0.19	-0.32	-0.46	-0.73	-0.41	-0.52	-0.28	-0.42	-0.37	-0.31	-0.32	-0.53	-0.57	-0.87
IMAGE:1523251	1p31.3|nt66210992|IMAGE:1523251|Hs.49421|AA909201|FLJ23129||hypothetical protein FLJ23129||AA909201	1	-0.16	-0.08	0.05	-0.02	0	0.02	0.07	-0.28	-0.1	-0.35		-0.3		-0.41	-0.59		-0.25
IMAGE:1525798	1p31.3|nt66318935|IMAGE:1525798|Hs.105426|AA913731|ESTs||Homo sapiens cDNA FLJ34284 fis, clone FEBRA2003930.||AA913731	1	0.02	0.07	0.08	0.04	-0.06	-0.07	-0.13	-0.39	-0.06	-0.03	-0.04	-0.24	0.14	-0.15	-0.08	-0.04		0.48
IMAGE:23136	1p31.3|nt66321979|IMAGE:23136||R38685|MI-ER1||||T75359	1	-0.18	-0.22	-0.11	-0.18	-0.22	-0.05	-0.03	0.19	-0.18	-0.26	-0.24	-0.13	-0.25	-0.3	-0.13	-0.2	-0.16	0.07
IMAGE:427861	1p31.3|nt66344341|IMAGE:427861|Hs.42411|AA001331|ESTs||ESTs||AA001918	1	-0.2	-0.11	-0.01	-0.1	-0.14	-0.04	-0.33	-0.21	-0.11	-0.14	-0.21	-0.15	0.06	-0.2	-0.38	-0.36	-0.24	-0.5
IMAGE:53031	1p31.3|nt66347570|IMAGE:53031|Hs.21757|R15946|ESTs||ESTs||R15947	1	-0.07	-0.04	0.06		-0.03	0		0.16	-0.04	0.07	-0.08	0.01	0.09	-0.08	0.42	-0.05	0.06	0.28
IMAGE:144870	1p31.3|nt66384055|IMAGE:144870|Hs.222746|R78469|MI-ER1||mesoderm induction early response 1||R78536	1	-0.22	-0.17	-0.12	-0.5	-0.19	0.08	-0.4	-0.19	-0.11		-0.42	-0.07	-0.7	-0.59	-0.52	-0.49	-0.16	-0.84
IMAGE:754494	1p31.3|nt66384479|IMAGE:754494|Hs.222746|AA410574|MI-ER1||mesoderm induction early response 1||AA411556	1	-0.31		-0.39		-0.27	-0.25	-0.55	-0.84	-0.21	-0.8	-0.21	-0.15	-0.78	-0.66	-1.21	0.06	-0.56	-0.79
IMAGE:38395	1p31.3|nt66384494|IMAGE:38395||R35431|MI-ER1||||R49229	1	0.09	-0.24	-0.06	-0.06	-0.11	-0.08	-0.43	-0.09	-0.25	-0.07	-0.11	-0.24	-0.1	-0.13	-0.12	-0.16	-0.12	-0.4
IMAGE:301380	1p31.3|nt66397325|IMAGE:301380|Hs.82635|N80922|UGTREL7||UDP-glucuronic acid/UDP-N-acetylgalactosamine dual transporter||W16916||biological process|transport|IEA|GO:0006810|GOA|na//cellular component|endoplasmic reticulum|IEA|GO:0005783|GOA|na//cellular component|integral to endoplasmic reticulum membrane|NAS|GO:0030176|GOA|na//biological process|chondroitin sulfate biosynthesis|NAS|GO:0030206|GOA…	1	-0.68	0.1	0.24	-0.19	0.1	0.15	-0.22	0.09	0.12	-0.44	-0.29	0.02	-1.49	0.06	-0.53		0	-0.53
[truncated: 41,641 more rows]
