# Supplementary material for: Lineage-Specific Gene Duplication and Loss in Human and Great Ape Evolution
Source: PLoS Biol. 2004 Jul 13;2(7):e207. doi: 10.1371/journal.pbio.0020207 (PMC449870; doi:10.1371/journal.pbio.0020207)
Supplement: Table S4 — Similar to Table S1, but only IMAGE clones with LS characteristics are listed, and each is ranked based on average fluorescence signal (highest to lowest) within each lineage. (269 KB TXT). [file pbio.0020207.st004.txt]

CLID	NAME	GWEIGHT	HUMAN1	HUMAN2	HUMAN3	HUMAN4	HUMAN5	BONOBO1	BONOBO2	BONOBO3	CHIMP1	CHIMP2	CHIMP3	CHIMP4	GORILLA1	GORILLA2	GORILLA3	ORANG1	ORANG2	ORANG3
IMAGE:1566212	**IMAGE:1566212|6|131870188;7:142203703||AI066560	1	0.12	0.4	-0.09	-0.68	0.09	-4.42	-4.12	-8.61	-4.99	-5.31	-3.98	-5.31	-5.25	-5.13	-5.73	-1.7	-1.99	-2.34
IMAGE:1603728	**IMAGE:1603728|1|41572;11:213219;5:181583172;19:105666;6:99993;8:74962;15:96280366;||Hs.433602||ESTs||AI792023	1	0.11	-0.49	-0.13	-0.45	0.07	-0.39	-1.09	-0.9	-0.79	-0.75	-0.76	-0.74	-5.21	-5.31	-5.21	-5.1	-5.06	-6.4
IMAGE:1626299	7q34|nt142195969|IMAGE:1626299|Hs.406217|AI005134|ESTs||Homo sapiens, clone IMAGE:5736259, mRNA||AI005134	1	-0.07	0.31	-0.11	-0.23	0.23	-2.05	-3.12	-2.83	-2.97	-2.16	-2.76	-3.06	-1.96	-2.78	-3.39	-1.1	-1.15	-1.37
IMAGE:50904	21q22.3|nt44302279|IMAGE:50904|Hs.184411|H19233|||H19234	1	0.14	-0.42	0.04	-0.24	-0.07	-1.18	-1.75	-1.86	-1.6	-1.47	-2.26	-1.45	-2.36	-1.81	-1.72	-3.13	-2.54	-2.29
IMAGE:843276	**IMAGE:843276|1|119528725;1:141390535;1:142663931;1:144872517||Hs.323463||MGC8902||hypothetical protein MGC8902||AA488658	1	0.3	-0.13	0.14	0.09	0.06	-1.88	-1.79	-1.71	-2.07	-2.05	-2	-1.82	-1.32	-1.2	-1.04	-2.78	-2.56	-2.88
IMAGE:1048759	9p11.1|nt41366992|IMAGE:1048759|Hs.121001|AA626935|LOC286286||hypothetical protein LOC286286||AA626935	1	-0.05	-0.2	-0.02	-0.12	-0.1	-1.41	-1.69	-1.39	-1.55	-1.71	-1.86	-1.6	-1.77	-1.99	-1.82	-2.61	-2.44	-2.59
IMAGE:1877990	18p11.21|nt15033942|IMAGE:1877990|Hs.43741|AI275888|ESTs||ESTs||AI275888	1	0.02	-0.29	-0.14	-0.28	0.04	-1.81	-2.16	-2.01	-2.18	-1.48	-2.76	-1.89	-1.05	-0.67	-1.03	-3.07	-1.07
IMAGE:279874	**IMAGE:279874|1|142764800;9:42553156;16:32638272;2:131068936;17:27202520;15:15102362||Hs.144199||ESTs||N45002	1	0.06	-0.22	0.01	-0.23	0.21	-0.81	-1.18	-1.27	-0.94	-1.14	-1.17	-0.97	-1	-1.69	-1.43	-3.55	-3.23	-3.81
IMAGE:1856246	**IMAGE:1856246|1|142746313;2:90067356;16:32995314;||AI240359	1	0.24	0.08	0.17	0	0.23	-0.75	-0.84	-0.74	-0.95	-1.11	-1.02	-0.84	-0.82	-1.25	-1.05	-4.2	-3.81	-4.15
IMAGE:1699118	4p12|nt49572273|IMAGE:1699118|Hs.117689|AI003508|ESTs||ESTs||AI792327	1	0.13	-0.1	0.05	-0.02	0.11	-0.69	-1.2	-0.91	-0.81	-0.68	-0.66	-0.76	-2.75	-2.74	-2.79	-2.51	-2.06	-2.22
IMAGE:150262	10q22.2|nt81060214|IMAGE:150262|Hs.288768|H01128|FLJ13263||hypothetical protein FLJ13263||H01129	1	0.07	-0.27	-0.16	-0.04	-0.07	-1.84	-2.06	-1.98	-1.99	-1.7	-1.71	-1.79	-1.43	-1.15	-1.59	-1.31	-1.32	-1.69
IMAGE:365515	**IMAGE:365515|9|41349693;15:42761435;18:14942432;21:11364226||Hs.374988||FGF7||fibroblast growth factor 7 (keratinocyte growth factor)||AA009609||molecular function|growth factor activity|TAS|GO:0008083|GOA|2475908//biological process|epidermal different	1	-0.29	-0.45	0.02	-0.44	-0.06	-1.08	-1.64	-1.31	-1.02	-1.5	-1.23	-1.09	-1.06	-1.63	-1.18	-2.47	-2.63	-2.89
IMAGE:796303	**IMAGE:796303|1|202021205;1:206589081||Hs.397546||Homo sapiens, clone IMAGE:5243590, mRNA||AA461307	1	-0.01	-0.14	-0.14		-0.2	-1.4	-1.71	-2.27	-1.62	-0.91	-1.38	-1.6	-1.6	-1.57	-1.64	-1.56	-1.33	-2.19
IMAGE:814792	16q24.1|nt85700277|IMAGE:814792|Hs.78829|AA455233|USP10||ubiquitin specific protease 10||AA465611||molecular function|cysteine-type endopeptidase activity|IEA|GO:0004197|GOA|na//biological process|ubiquitin-dependent protein catabolism|IEA|GO:0006511|GOA|	1	0.09	-0.28	0	-0.06	0.02	-1.18	-1.54	-1.55	-1.08	-1.36	-1.5	-1.12	-1.43	-1.47	-1.68	-2.32	-2.23	-2.09
IMAGE:1856923	IMAGE:1856923|Hs.435672|AI271431|ESTs||ESTs||AI271431	1	0	0.28	-0.03	0.2	-0.18	-1.47	-1.7	-1.76	-1.74	-1.3	-1.6	-1.73	-1.83	-1.36	-1.95	-1.45	-1.45	-1.37
IMAGE:1683035	**IMAGE:1683035|9|41254316;15:42826333||Hs.199245||ESTs||AI088089	1	-0.17	-0.41	-0.05	-0.45	-0.07	-0.6	-1.16	-0.88	-0.59	-0.95	-0.73	-0.81	-1.24	-1.81	-1.33	-3.08	-3.03	-3.27
IMAGE:135010	**IMAGE:135010|1|202017777;1:206594035||Hs.24444||Homo sapiens, clone IMAGE:4693260, mRNA||R32361	1	0.07	-0.1	0.07	-0.2	0.21	-0.71	-0.95	-1.18	-0.69	-0.99	-0.99	-0.74	-0.9	-1.33	-1.28	-3.67	-3.06	-2.8
IMAGE:755093	**IMAGE:755093|5|35138359;5:70464551||Hs.79019||BIRC1||baculoviral IAP repeat-containing 1||AI821682||molecular function|nucleotide binding|IEA|GO:0000166|GOA|na//molecular function|apoptosis inhibitor activity|TAS|GO:0008189|GOA|8552191//biological proce	1	0.02	-0.32	-0.15	-0.18	-0.64	-1.42	-1.41	-1.4	-1.73	-1.39	-1.65	-1.49	-1.58	-1.53	-1.31	-1.64	-1.47	-1.83
IMAGE:298685	**IMAGE:298685|1|384019;2:112263425;19:9169;9:11643||Hs.355588||ESTs, Weakly similar to L1 repeat, Tf subfamily, member 23 [Mus musculus] [M.musculus]||W05240	1	-0.12	-0.08	-0.2	-0.25	0.07	-0.98	-1.3	-0.81	-0.97	-0.87	-1.29	-0.66	-1.47	-1.56	-1.56	-2.83	-2.46	-2.47
IMAGE:136933	**IMAGE:136933|1|376956;2:112266882;19:2106;||R39745	1	0.06	0.25	0.07	0.25	0.18	-1.65	-1.37	-2.71	-1.49	-1.65	-1.9	-1.11	-0.47	-0.86	-1.31	-1.96	-1.99	-1.2
IMAGE:1474402	**IMAGE:1474402|6|131876230;7:142129626||Hs.351119||Homo sapiens, clone MGC:41943 IMAGE:5296763, mRNA, complete cds||AI791559	1	0.11	0.23	0.06	0.12	-0.04	-1.53	-1.85	-1.86	-1.48	-1.55	-1.79	-1.61	-1.56	-1.77	-1.85	-0.88	-0.56	-1.05
IMAGE:1467026	**IMAGE:1467026|1|142769363;16:32642801||Hs.122872||ESTs||AA883127	1	0.09	-0.12	-0.01	-0.08	0.12	-0.61	-0.74	-0.64	-1.1	2.13	-0.93	-0.96	-1.11	-1.67	-1.3	-3.66	-3.54	-3.68
IMAGE:79581	IMAGE:79581|Hs.145696|T62711|RNPC2||RNA-binding region (RNP1, RRM) containing 2||T62861||molecular function|RNA binding|IEA|GO:0003723|GOA|na//biological process|mRNA splicing|IEA|GO:0006371|GOA|na//biological process|regulation of transcription, DNA-depe	1	0.03		0.08	0.35	0.55	-0.95	-0.71	-1.87	-0.45	-0.87	-1.02		-4.11	-1.18	-1.36	-1.69	-1.51	-1.85
IMAGE:704320	**IMAGE:704320|2|112298634;10:134640280;19:198604;21:44691948;22:47732655;||AA279467	1	0.11	0.26	0.03	0.24	0.07	-1.48	-2.01	-1.95	-1.74	-1.44	-2.07	-1.33	-1.66	-1.9	-1.91	-0.75	-0.38	-0.59
IMAGE:238756	1q31.3|nt202200438|IMAGE:238756|Hs.28170|H64701|ESTs||ESTs||H65193	1	-0.36	0.1	-0.16	0.08	-0.24	-1.38	-1.53	-1.54	-1.52	-1.24	-1.61	-1.7	-1.74	-1.14	-1.43	-1.45	-1.24	-1.45
IMAGE:384886	**IMAGE:384886|9|41340475;9:51914306||Hs.121001||LOC286286||hypothetical protein LOC286286||AA708832	1	-0.02	-0.37	-0.12	-0.21	0.03	-0.92	-1.34	-1.21	-1.16	-0.98	-1.63	-1.14	-1.29	-1.62	-1.76	-1.72	-1.56	-2.33
IMAGE:415089	1q32.1|nt207702220|IMAGE:415089|Hs.153704|W93379|NEK2||NIMA (never in mitosis gene a)-related kinase 2||W94994||molecular function|cAMP-dependent protein kinase activity|IEA|GO:0004691|GOA|na//molecular function|protein kinase CK2 activity|IEA|GO:0004682|	1	0.09	-0.16	-0.03	0.15	0.07	-0.5	-0.8	-0.8	-0.98	-0.7	-1.01	-0.88	-1.38	-1.35	-1.82	-2.38	-2.35	-3.21
IMAGE:136324	**IMAGE:136324|2|177542518;3:196907900;15:14284740;||R34020	1	0.04	-0.02	-0.2	-0.43	-0.29	-1.22	-1.98	-1.46	-1.36	-1.74	-1.41	-1.25	-1.69	-1.38	-1.72	-0.8	-0.95	-1.4
IMAGE:2029176	12p13.33|nt184051|IMAGE:2029176|Hs.126852|AI253119|SLC6A13||solute carrier family 6 (neurotransmitter transporter, GABA), member 13||AI793240	1	0.2	-0.1	-0.14	-0.18	-0.17		-1.84	-1.36	-0.94	-1.4	-1.73	-0.94	-0.9	-1.25	-1.58	-1.05	-1.25	-2.33
IMAGE:1881469	5q13.1|nt70417555|IMAGE:1881469|Hs.171952|AI291184|OCLN||occludin||AI291184||biological process|protein complex assembly|TAS|GO:0006461|GOA|10749869//cellular component|kinesin complex|IEA|GO:0005871|GOA|na//cellular component|tight junction|NR|GO:0005923	1	-0.11	-0.31	-0.33	-0.63	-0.22	-0.99	-1.43	-1.93	-0.81	-1.55	-1.39	-0.84	-1.28	-1.32	-1.94	-1.59	-1.34	-1.65
IMAGE:298862	**IMAGE:298862|1|148421;2:112296027;4:11072;10:134642179;5:123074;6:170665436;21:44694728;22:47734540;19:195952;||W01652	1	0.15	0.17	-0.07	0.21	-0.14	-1.39	-2.46	-1.7	-1.91	-1.15	-1.49	-1.54	-1.24	-1.18	-1.84	-0.64	-0.67	-1.2
IMAGE:1706664	**IMAGE:1706664|1|145071742;2:90190951||AI148329	1	0.12	0.07	0.01	-0.19	0.01	-0.86	-1.46	-1.64	-1.11	-0.35	-1.99	-1.31	-0.63	-1.15	-0.56	-2.58	-1.53	-2.62
IMAGE:429093	IMAGE:429093||AA007586|ESTs||AA007587	1	0.15	0.04	0.01	-0.14	0	-1.09	-1.1	-0.87	-0.55	-0.56	-0.79	-0.62	-2.28	-1.53	-1.57	-2.62	-1.92	-1.47
IMAGE:470261	**IMAGE:470261|5|21668308;6:26908686||Hs.432475||SMA5||SMA5||AA029012	1	0.09	0.04	0.02	0.04	-0.08	-1.07	-0.36	-0.64	-1.17	-1.07	-1.13	-1.17	-1.62	-1.77	-0.86	-2.14	-1.96	-2.31
IMAGE:1874052	**IMAGE:1874052|6|131868647;7:142202158||Hs.446310||ESTs, Highly similar to olfactory receptor, family 2, subfamily A, member 4 [Homo sapiens] [H.sapiens]||AI339565||molecular function|olfactory receptor activity|IEA|GO:0004984|GOA|na//biological process|	1	0.14	0.33	-0.09	-0.32	0.25	-0.95	-1.73	-1.79	-1.24	-1.09	-1.86	-1.12	-1.35	-1.21	-1.63	-1.07	-0.88	-1.49
IMAGE:1468074	**IMAGE:1468074|5|22380487;5:35119101;5:70660092;||AA889397	1	-0.01	-0.23	-0.15	-0.05	-0.41	-1.19	-0.72	-0.81	-1.29		-1.25	-1.28	-1.07	-1.37	-0.77	-2.4	-1.94	-1.98
IMAGE:2301826	1q32.1|nt207702216|IMAGE:2301826|Hs.153704|AI684773|NEK2||NIMA (never in mitosis gene a)-related kinase 2||AI684773||molecular function|cAMP-dependent protein kinase activity|IEA|GO:0004691|GOA|na//molecular function|protein kinase CK2 activity|IEA|GO:000	1	0.3	-0.19	-0.01	0.02	-0.03	-0.63	-0.81	-0.67	-1.02	-0.84	-0.87	-0.88	-1.41	-1.45	-1.51	-2.36	-2.25	-2.23
IMAGE:109123	**IMAGE:109123|1|141215436;1:142644453;1:144793661;||Hs.36475||Homo sapiens cDNA FLJ36837 fis, clone ASTRO2011422.||T80979	1	0.25	-0.03	0	0.07	-0.05	-1.03	-1.36	-1.11	-1.13	-1.05	-0.94	-1.12	-1.46	-1.49	-1.85	-1.52	-1.53	-1.49
IMAGE:1638749	2q14.3|nt128705021|IMAGE:1638749|Hs.131008|AI015610|EST||EST||AI015610	1	-0.01	-0.23	-0.12	-0.04	-0.11	-0.56	-0.74	-0.89	-0.65		-0.83	-0.63	-1.34	-1.45	-1.63	-2.5	-2.17	-2.55
IMAGE:281777	IMAGE:281777|Hs.127314|N48085|ESTs||ESTs||N53282	1	-0.02	0.06	-0.07	0.18	-0.17	-1.13	-1.9	-1.85	-1.29	-0.93	-1.5	-1.02	-1.3	-0.86	-1.68	-1.79	-0.34	-1.3
IMAGE:824794	**IMAGE:824794|2|89366811;2:95056692;2:96285572;||Hs.105224||ESTs||AA489069	1	-0.06	-0.3	-0.07	-0.01	-0.24	-1.45	-1.44	-1.66	-1.49	-1.27	-1.36	-1.3	-1.43	-1.84	-1.72	-0.67	-0.63	-0.75
IMAGE:1685642	8q21.13|nt82402167|IMAGE:1685642|Hs.2868|AI089407|PMP2||peripheral myelin protein 2||AI089407||molecular function|lipid binding|NR|GO:0008289|GOA|na//molecular function|transporter activity|IEA|GO:0005215|GOA|na//biological process|transport|IEA|GO:000681	1	-0.08	-0.45	-0.1	-0.27	-0.03	-0.56	-0.89	-0.72	-0.57	-0.87	-0.81	-0.67	-1.18	-1.56	-1.14	-2.71	-2.29	-2.32
IMAGE:712622	5q13.1|nt70453551|IMAGE:712622|Hs.191356|AA281797|general transcription factor IIH, polypeptide 2, 44kDa||general transcription factor IIH, polypeptide 2, 44kDa||AA281797||biological process|regulation of transcription, DNA-dependent|IEA|GO:0006355|GOA|na	1	0.08	0.03	-0.16	-0.41	-0.17	-1.1	-1.45	-0.89	-1.21	-1.39	-1.27	-1.1	-1.3	-1.33	-1.42	-1.06	-1.21	-2
IMAGE:796775	**IMAGE:796775|1|141225268;1:144784991||Hs.265848||PDE4DIP||phosphodiesterase 4D interacting protein (myomegalin)||AA443157	1	0.09	-0.32	-0.04	0.73	-0.05	-0.9	-1.11	-0.98	-0.98	-0.91	-1.21	-0.96	-1.41	-1.7	-1.32	-1.71	-1.38	-1.81
IMAGE:809394	12p12.2|nt21625531|IMAGE:809394|Hs.192570|AA456585|FLJ22028||hypothetical protein FLJ22028||AA456585	1	-0.58	-0.36	-0.24	-0.29	-0.1	-0.89	-0.94	-1.36	-1.04	-1.09	-1.3	-1.19	-1.7	-1.24	-1.11	-1.49		-1.47
IMAGE:1592675	**IMAGE:1592675|1|145113070;2:90232265||AI791777	1	0.01	0.18	0.02	-0.03	0.13	-0.95	-1.55	-1.11	-1.13	-1.19	-1.71	-1.44	-0.62	-0.97	-0.22	-1.94	-1.65	-2.01
IMAGE:1930209	5q13.1|nt70418734|IMAGE:1930209|Hs.155965|AI312926|ESTs||ESTs||AI312926	1	-0.17		-0.17	-0.37	-0.07	-0.92	-1.23	-1.16	-0.98	-1.22	-1.35	-0.9	-1.36	-1.29	-1.59	-1.39	-1.25	-1.59
IMAGE:1634998	**IMAGE:1634998|1|145086506;2:90205686;4:9750365;||Hs.443561||ESTs||AA994976	1	-0.02	0.01	0.12	-0.04	0.18	-1		-1.29	-0.96	-0.98	-1.25	-1.2	-0.78	-1.37	-0.49	-2.25	-1.68	-1.74
IMAGE:345247	**IMAGE:345247|2|130665609;22:13068315;14:13063292;||Hs.94830||ESTs, Moderately similar to vesicle trafficking, beach and anchor containing; cell division cycle 4-like [Homo sapiens] [H.sapiens]||W74030	1	0.02	-0.31	-0.07	-0.08	-0.19	-1.69	-1.98	-1.71	-0.93	-0.9	-0.98	-1.03	-1.24	-1.34	-1.18	-1.07	-0.9	-1.02
IMAGE:191530	5q13.1|nt70458038|IMAGE:191530|Hs.125720|H37809|ESTs||ESTs||H37860	1	0.02	0.14	-0.01	-0.13	0.03	-0.79	-1.1	-1.39	-0.97	-1.36	-1.32	-1.01	-1.82	-1.56	-1.18	-1.24	-1.27	-1.06
IMAGE:823588	10q22.2|nt81073568|IMAGE:823588|Hs.288768|AA497050|FLJ13263||hypothetical protein FLJ13263||AA497127	1	-0.09	-0.17	-0.11	-0.05	-0.03	-1.37	-1.69	-1.42	-1.38	-1.38	-1.37	-1.42	-1.01	-0.94	-1.12	-0.93	-0.99	-1.27
IMAGE:768643	**IMAGE:768643|1|141736293;12:94249135||Hs.355399||NUDT4||nudix (nucleoside diphosphate linked moiety X)-type motif 4||AA430351	1	0.15	-0.13	-0.06	-0.09	-0.12	-1.3	-1.61	-1.24	-1.21	-1.18	-1.14	-1.06	-1.23	-1.25	-1.42	-0.99	-1.13	-1.13
IMAGE:1940641	**IMAGE:1940641|9|51375916;9:53649880||Hs.410506||EST||AI352281	1	0.23	-0.08	-0.02	-0.16	0.12	-0.84	-1.31	-1.4	-0.85	-1.08	-0.94	-0.8	-0.86	-0.59	-1.4	-1.87	-1.84	-1.84
IMAGE:71432	**IMAGE:71432|1|16197633;9:92649798;16:20156703;3:48678834;21:29054144;||Hs.349110||MST1||macrophage stimulating 1 (hepatocyte growth factor-like)||T47813||molecular function|thrombin activity|IEA|GO:0003809|GOA|na//molecular function|trypsin activity|IEA	1	-0.12	-0.1	0.12	0.14	0.14	-0.67	-0.03	-0.85	-1.28	-1.8	-1.4	-1.87	-2.41	-1.12	-1.08	-1.45	-1.41	-0.91
IMAGE:1641988	15p11.2|nt13155503|IMAGE:1641988|Hs.381876|AI018459|LOC283694||hypothetical protein LOC283694||AI018459	1	0.25	-0.01	-0.08	-0.08	-0.33	-1.25	-2.07	-1.86	-1.41	-1.66	-1.66	-1.47	-0.81	-0.81	-1.2	-0.9	-0.63	-0.51
IMAGE:1557341	**IMAGE:1557341|1|374490;9:4107;2:112261967;19:4779||AI792990	1	0.2	0.2	0.08	-0.04	0.21	-0.55	-0.87	-0.7	-0.64	-0.82	-1.02	-0.54	-1.15	-1.23	-1.32	-2.18	-2.04	-2.24
IMAGE:823614	12q23.1|nt104262914|IMAGE:823614|Hs.173824|AA490546|TDG||thymine-DNA glycosylase||AA496947||molecular function|pyrimidine-specific mismatch base pair DNA N-glycosylase activity|TAS|GO:0008263|GOA|8662714//molecular function|damaged DNA binding|TAS|GO:0003	1	-0.2	-0.33	-0.16	-0.44	0.08	-0.56	-1.06	-1.25	-0.67	-0.99	-1.01	-0.61	-1.02	-1.4	-1.24	-1.84	-1.77	-1.92
IMAGE:1759573	**IMAGE:1759573|1|135747;6:170652449||Hs.304633||ESTs, Weakly similar to neuronal thread protein [Homo sapiens] [H.sapiens]||AI221541	1	0.03	0.44	-0.04	0.43	0.24	-1.23		-1.94	-1.11	-0.8	-1.03	-1.08	-1.16	-0.98	-1.89	-0.98	-0.95	-0.78
IMAGE:1534977	**IMAGE:1534977|1|16205746;1:230524704||Hs.126678||ESTs||AI822015	1	0.03	0.13	0.04	-0.02	0	-1.28	-0.79	-0.96	-1.3	-1.3	-1.53	-1.31	-1.32	-1.05	-0.88	-1.6	-1.3	-1.03
IMAGE:730649	1q12|nt141353937|IMAGE:730649|Hs.324011|AA411761|ESTs||EST||AA411761	1	0.09	0.26	0.04	0	-0.32	-1.05	-1.1	-1.18	-0.99	-1.08	-1.36	-1.08	-1.14	-1.12	-1.52	-1.31	-1.22	-1.19
IMAGE:900896	**IMAGE:900896|1|141213049;1:144798952||Hs.105433||ESTs||AA503815	1	0.06	0.2	0.09	0.25	0.19	-0.84	-0.93	-1.47	-0.96	-0.78	-0.86	-0.97	-1.24	-1.6	-1.65	-0.99	-1.28	-1.43
IMAGE:297084	**IMAGE:297084|1|244251360;2:112296093;10:134642835;19:59558412;21:44694518;22:47734097||Hs.398047||ESTs||W03793	1		0.23	0.08	0.19	0	-1.27	-1.55	-1.61	-1.56	-0.81	-1.45	-1.31	-0.7	-1.07	-1.59	-0.98	-0.65
IMAGE:362279	7q34|nt142195274|IMAGE:362279|Hs.406217|AA001222|ESTs||Homo sapiens, clone IMAGE:5736259, mRNA||AA001222	1	0.28	0.37	0.08	-0.11	0.28	-1.06	-1.47	-1.67	-1.02	-1.41	-1.42	-1.12	-1.08	-1.36	-1.5	-0.85	-0.76	-0.58
IMAGE:969906	**IMAGE:969906|1|142661058;1:144811966||Hs.116928||ESTs||AA663895	1	0.05	-0.09	0.03	-0.13	0.09	-1.13	-0.97	-1.11	-1.22	-1.22	-1.28	-1.14	-0.78	-0.81	-0.85	-1.77	-1.68	-1.3
IMAGE:1894535	1q12|nt141381091|IMAGE:1894535|Hs.77424|AI291699|ESTs||Fc fragment of IgG, high affinity Ia, receptor for (CD64)||AI291699||molecular function|receptor signaling protein activity|E|GO:0005057|Proteome|na//biological process|phagocytosis, engulfment|E|GO:0	1	0.04	-0.02	-0.03	0.08	-0.17	-0.89	-1.25	-0.71	-1.23	-1.09	-1.32	-1.22	-1.35	-0.75	-1.24	-1.45	-1.27	-1.45
IMAGE:156430	9p21.1|nt33554390|IMAGE:156430|Hs.25475|AI668576|AQP7||aquaporin 7||R73045||molecular function|glycerol channel activity|TAS|GO:0015254|GOA|9405233//molecular function|water channel activity|TAS|GO:0015250|GOA|9405233//molecular function|transporter activ	1	0.15	-0.19	0.22	-0.17	0.22	-0.71	-0.98	-1.17	-0.79	-1.09	-1.11		-0.84	-0.88	-0.42	-2.14	-2.01	-1.78
IMAGE:743828	IMAGE:743828|Hs.304741|AA634379|ESTs||ESTs||AA634379	1	0.27	0.12	0.03	-0.16	-0.2	-0.98	-1.84	-0.58	-1.39	-1.87	-1.9	-1.39	-0.77	-0.6	-0.92	-1.31	-1.02	-0.88
IMAGE:594758	**IMAGE:594758|2|130635173;14:13697868;22:13129855;||AA172236	1	-0.07	-0.14	-0.02	0	-0.04	-0.69	-1.54	-1.55	-0.64	-0.38	-1.18	-0.61	-1.56	-0.93	-1.9	-1.43	-0.42	-1.63
IMAGE:327228	7q34|nt141632015|IMAGE:327228|Hs.107479|AA284304|ESTs||Homo sapiens PRO2751 mRNA, complete cds||W24833	1	-0.09	-0.23	-0.23	0.19	-0.74	-1.23	-0.85	-1.54	-1.4	-0.59	-1.01	-1.29	-0.98	-1.39	-1.3	-1.11	-0.68	-1.16
IMAGE:108471	**IMAGE:108471|1|147356752;2:86010810;3:191452951;10:74535260;4:3445216;5:149683715;20:46184069;12:108860284;13:35517737;14:71803270;8:81319206;19:43570700||Hs.356449||Homo sapiens cDNA FLJ39589 fis, clone SKMUS2008607.||T80117	1	0.28	0.02	-0.02	0.17	-0.01	-1.05	-1.3	-1.07	-0.91	-0.94	-1.32	-0.88	-1.14	-1.42	-1.25	-0.93	-0.9	-1.34
IMAGE:282884	**IMAGE:282884|6|26692149;9:91701165||Hs.126280||FLJ23393||hypothetical protein FLJ23393||N45114	1	0.07	-0.21	-0.06	-0.15	-0.21	-0.87	-1.29	-1.4	-0.98	-1.08	-1.01	-1.01	-1.2	-1.16	-1.26	-0.9	-0.85	-1.41
IMAGE:811138	**IMAGE:811138|1|370863;2:112274500;X:151559056;||Hs.349333||CXYorf1||CXYorf1 pseudoautosomal region gene||AA486450	1	0.23	0.45	0.15	0.33	0.33	-0.98		-1.04	-1.11	-0.94	-1.12	-0.83	-0.78	-0.83	-0.98	-1.96	-1.69	-1.09
IMAGE:1461668	15|nt13089786|IMAGE:1461668|Hs.156991|AA885313|ESTs||ESTs||AA885313	1	0.04	0.27	-0.16	-0.43	-0.43	-1.16	-1.92	-1.23	-1.5	-1.36	-1.55	-1.36	-0.67	-0.8	-0.97	-1.01	-0.68	-0.48
IMAGE:345525	5q13.1|nt70426484|IMAGE:345525|Hs.191356|W72437|GTF2H2||general transcription factor IIH, polypeptide 2, 44kDa||W76286||biological process|regulation of transcription, DNA-dependent|IEA|GO:0006355|GOA|na//biological process|DNA repair|IEA|GO:0006281|GOA|n	1	-0.1	0.1	-0.1	-0.07	-0.13	-0.7	-0.93	-0.95	-0.98	-1.21	-1.32	-1.22	-1.44	-1	-1.36		-1.05	-1.04
IMAGE:795343	1q12|nt141386702|IMAGE:795343|Hs.77424|AA453258|FCGR1A||Fc fragment of IgG, high affinity Ia, receptor for (CD64)||AA453359||molecular function|receptor signaling protein activity|E|GO:0005057|Proteome|na//biological process|phagocytosis, engulfment|E|GO:	1	0.05	0.11	0.01	0.05	-0.14	-0.85	-1.33	-1.18	-0.96	-0.75	-1.16	-1.02	-0.94	-1.14	-1.16		-1.22	-1.1
IMAGE:767345	5q13.1|nt70629140|IMAGE:767345|Hs.44898|AA418564|ESTs||Homo sapiens clone TCCCTA00151 mRNA sequence||AA418633	1	0.15	-0.28	-0.06	0.07	-0.42	-0.92	-0.47	-0.79	-0.91	-0.95	-1.14	-0.84	-0.99	-1.37	-0.75	-1.94	-1.46	-1.38
IMAGE:809714	**IMAGE:809714|2|171085460;10:50894786||Hs.66881||DNCI2||dynein, cytoplasmic, intermediate polypeptide 2||AA455476||molecular function|microtubule motor activity|NAS|GO:0003777|GOA|8522607//biological process|microtubule-based movement|NAS|GO:0007018|GOA|	1	-0.11	-0.39	-0.18	-0.19	-0.07	-0.9	-1.1	-1.02	-0.96	-0.91	-1.11	-1.08	-1.02	-1.12	-1.05	-1.26		-1.11
IMAGE:384872	17q25.1|nt76449373|IMAGE:384872||AA708826|ESTs||||AA708826	1	0.02	-0.13	-0.14	-0.21	0	-0.69	-0.74	-0.83	-0.74	-0.88	-1.16	-0.78	-1.33	-1.35	-1.04	-1.45	-1.32	-1.31
IMAGE:292567	**IMAGE:292567|2|87576995;2:110481384||Hs.424184||LOC285074||hypothetical protein LOC285074||N91336	1	-0.04	-0.2	-0.08	-0.16	-0.11	-0.49	-1.22	-1.15	-0.53	-0.58	-0.95	-0.4	-0.95	-0.89	-1.25	-1.86	-1	-1.95
IMAGE:451095	7q34|nt142216972|IMAGE:451095|Hs.334|AA704519|ARHGEF5||Rho guanine nucleotide exchange factor (GEF) 5||AA704519||molecular function|GTP binding|TAS|GO:0005525|GOA|8134109//biological process|cell growth and/or maintenance|IEA|GO:0008151|GOA|na	1	0.19	0.34	0.08	-0.24	0.31	-0.76	-1.13	-0.85	-0.73	-1.07	-1.38	-0.72	-0.93	-0.89	-1.41	-1.22	-1.19	-1.3
IMAGE:1627621	**IMAGE:1627621|1|141213865;1:144798297||Hs.429365||Homo sapiens cDNA FLJ33341 fis, clone BRACE2002582.||AI014703	1	0.2	0.18	0.11	0.16	0.2	-0.64	-0.66	-1.23	-0.73	-0.94	-0.8	-0.86	-1.68	-1.24	-1.07	-1.27	-1.27	-0.91
IMAGE:231802	**IMAGE:231802|5|44703220;17:20214377||Hs.109643||PAIP1||polyadenylate binding protein-interacting protein 1||H92758||molecular function|RNA binding|IEA|GO:0003723|GOA|na//biological process|protein biosynthesis|IEA|GO:0006412|GOA|na	1	0.2	-0.09	-0.01	-0.36	-0.19	-1.01	-1.32	-1.12	-1.03	-1.17	-0.84	-1.01	-0.88	-1.16	-1.1	-0.82	-0.83	-1.17
IMAGE:1031047	**IMAGE:1031047|9|51417315;9:53606344||AA609881	1	0.31	0.06	0.16	0.05	0.12	-0.71	-0.99	-1	-0.92	-0.87	-0.46	-0.86	-1.02	-0.74	-1.04	-1.56	-1.55	-1.46
IMAGE:321470	**IMAGE:321470|2|128648085;11:74926662||W44889	1	-0.07	-0.01	-0.03	0.05	0.09	-0.97	-1.28	-1.16	-1.02	-0.91	-1.1	-1	-0.98	-1.04	-1.15	-1.08	-0.99	-0.7
IMAGE:193990	1q41|nt225346509|IMAGE:193990|Hs.1710|R83875|ABCB10||ATP-binding cassette, sub-family B (MDR/TAP), member 10||R83876||molecular function|nucleotide binding|IEA|GO:0000166|GOA|na//molecular function|ATP binding|NAS|GO:0005524|GOA|10748049//molecular functi	1	-0.1	-0.45	-0.16	-0.28	-0.11	-0.78	-1.02	-1.25	-0.92	-1.07	-1.05	-0.78	-1.8	-1.31	-1.27	-0.55	-0.79	-0.62
IMAGE:745332	**IMAGE:745332|1|141211476;1:142640872;1:144800579;||AA625642	1	0.01	0.09	0.06	0.12	0.13	-0.79	-0.99	-1.15	-0.73	-0.68	-0.94	-0.83	-1.11	-1.27	-1.09	-1.36	-1.01	-1.09
IMAGE:1456627	**IMAGE:1456627|1|16205746;1:230524704||Hs.126678||ESTs||AI791387	1	0.06	0.07	0.06	-0.06	0.09	-0.87	-0.44	-0.86	-1.16	-1.1	-1.29	-1.23	-0.81	-1.13	-0.92	-1.24	-1.03	-1.17
IMAGE:1646649	9p11.1|nt41198597|IMAGE:1646649|Hs.380240|AI025974|ESTs||ESTs||AI025974	1	0	-0.27	-0.11		-0.06	-0.59	-1.12	-1	-0.98	0.28	-1.33	-0.95	-0.66	-0.5	-0.86	-1.83	-1.07	-1.84
IMAGE:1030854	**IMAGE:1030854|9|53337857;9:58980634||AA621750	1	-0.09	-0.29	-0.09	-0.29	0.06	-0.74	-1.09	-0.95	-0.59	-0.64	-0.86	-0.56	-1.19	-1.33	-1.14	-0.94	-1.01	-1.21
IMAGE:470930	**IMAGE:470930|2|65683151;12:9614407||AA034103	1	0.24	0.47	0.2	0.28	0.22	-0.85	-0.84	-0.94	-0.78	-0.89	-0.99	-0.69	-0.83	-0.72	-1.19	-1.42	-1.27	-0.92
IMAGE:429109	**IMAGE:429109|2|27978922;9:30728343||Hs.306000||SLC4A1AP||solute carrier family 4 (anion exchanger), member 1, adaptor protein||AA005047||molecular function|double-stranded RNA binding|IEA|GO:0003725|GOA|na//cellular component|intracellular|IEA|GO:000562	1	-0.12	-0.26	-0.17	-0.44	-0.11	-0.78	-0.93	-1.08	-0.9	-0.95	-0.93	-0.79	-0.87	-0.9	-1.06	-0.93	-1.07	-1.17
IMAGE:295116	**IMAGE:295116|15|23473231;15:25250248||Hs.353211||CHRFAM7A||CHRNA7 (cholinergic receptor, nicotinic, alpha polypeptide 7, exons 5-10) and FAM7A (family with sequence similarity 7A, exons A-E) fusion||W01660	1	-0.19	0.12	-0.09	-0.08	-0.12	-0.67	-0.93	-0.98	-0.7	-0.95	-0.83	-0.86	-1.67	-0.72	-0.81	-1.06	-0.87	-1.18
IMAGE:131316	IMAGE:131316|Hs.339665|R22949|ESTs||Homo sapiens, Similar to RIKEN cDNA 2700049P18 gene, clone MGC:57827 IMAGE:6064384, mRNA, complete cds||R23055	1	-0.12	0.21	0.03	0.19	-0.13	-0.86	-1	-1.21	-1.24	-0.42	-0.94	-1.31	-0.32	-0.86	-1.38		-0.72	-1.13
IMAGE:1592592	7q34|nt142194885|IMAGE:1592592|Hs.406217|AA962054|ESTs||Homo sapiens, clone IMAGE:5736259, mRNA||AA962054	1	0.12	0.36	0.04	-0.18	0.26	-0.78		-1.32	-0.84	-0.94	-1.29	-1.07	-1.31	-1.06	-0.84	-0.73	-0.67	-0.4
IMAGE:252953	**IMAGE:252953|7|119466534;X:21665439||Hs.29882||FAM3C||family with sequence similarity 3, member C||H88599||molecular function|cytokine activity|NAS|GO:0005125|GOA|12160727//biological process|biological_process unknown|ND|GO:0000004|GOA|na//cellular com	1	-0.37	-0.17	-0.17	-0.34	-0.26	-0.58	-0.87	-0.6	-0.74	-0.88	-1.06	-0.85	-1.07	-0.59	-0.94	-1.09	-0.89	-1.98
IMAGE:119768	**IMAGE:119768|1|141321050;1:145366889||Hs.186733||ESTs||T94500	1	0.2	0.22	0.19	0.31	0.07	-1.1	-0.86	-1.43	-0.95	-0.7	-0.69	-0.82	-0.57	-0.67	-0.55	-1.29	-1	-1.4
IMAGE:162491	**IMAGE:162491|9|33554405;9:48539895;9:52992179;9:62446388||Hs.25475||AQP7||aquaporin 7||H27752||molecular function|glycerol channel activity|TAS|GO:0015254|GOA|9405233//molecular function|water channel activity|TAS|GO:0015250|GOA|9405233//molecular funct	1	0.21	-0.27	0.04	-0.13	0.04	-0.63	-0.83	-0.76	-0.87	-0.79	-1.08	-0.7	-0.61	-0.59	-0.44	-1.78	-1.37	-1.63
IMAGE:379670	**IMAGE:379670|8|35837747;17:44289202||Hs.349887||FLJ30656||hypothetical protein FLJ30656||AA778039	1	-0.09	-0.06	0.04	-0.03	-0.08	-0.92	-1.05	-1.09	-0.89	-1.02	-0.75	-0.82	-1	-0.76	-1.22	-0.91		-0.79
IMAGE:246820	16p13.11|nt17371981|IMAGE:246820|Hs.13188|N59089|ESTs||Human HepG2 partial cDNA, clone hmd5d04m5.||N59493	1	-0.08	-0.27	-0.15	-0.23	-0.1	-0.96	-0.91	-0.6	-1.03	-1.03	-0.92	-0.88	-1.07	-0.77	-0.75	-1.54	-0.81	-0.88
IMAGE:1641894	10q26.12|nt126809263|IMAGE:1641894|Hs.131284|AI018406|ESTs||ESTs||AI018406	1	0.31	0.07	0.08	0.16	0.09	-0.53	-1.45	-1.65	-0.61	-0.69	-1.01	-0.61	-0.55	-0.76	-1.5	-1.17	-0.48	-0.9
IMAGE:730398	2p11.1|nt89371673|IMAGE:730398|Hs.105323|AA469939|ESTs||ESTs, Moderately similar to F41925 hypothetical protein 2 - human [H.sapiens]||AA470109	1	0.05	-0.22	-0.14	0.07	-0.23	-0.78	-1.13	-0.9	-1.09	-0.84	-0.93	-0.97	-1.17	-1.15	-0.95	-0.63	-0.4	-1.11
IMAGE:307337	**IMAGE:307337|6|46817673;9:51374773||Hs.362806||GPR116||G protein-coupled receptor 116||W21055	1	0	-0.25	-0.09	-0.13	-0.06	-0.66	-0.72	-0.84	-0.79	-0.69	-1.08	-0.75	-0.75	-0.31	-0.86	-1.56	-1.35	-1.56
IMAGE:2461849	**IMAGE:2461849|2|70709283;10:120038315||Hs.154796||EIF3S10||eukaryotic translation initiation factor 3, subunit 10 theta, 150/170kDa||AI935363||molecular function|translation initiation factor activity|IEA|GO:0003743|GOA|na//biological process|regulation	1	-0.02	-0.2	-0.13	-0.11	-0.16	-0.74	-0.97	-0.99	-0.83	-0.86	-0.76	-0.76	-0.99	-1.08	-1.11	-0.71	-0.69	-1.39
IMAGE:251404	7p21.1|nt17041134|IMAGE:251404|Hs.42475|H97969|ESTs||EST||H97969	1	0.03	-0.15	0.03	-0.29	0.04	-0.57	-1.03	-1.3	-0.53	-0.43	-0.71	-0.61	-0.93	-0.47	-1.53		-0.79	-1.55
IMAGE:328821	2q21.1|nt130069992|IMAGE:328821|Hs.127179|W40422|CRYPTIC||cryptic gene||W45499||molecular function|molecular_function unknown|ND|GO:0005554|GOA|na//biological process|determination of left/right asymmetry|NAS|GO:0007368|GOA|na//cellular component|cellular	1	-0.01	-0.26	-0.12	-0.24	-0.09	-0.71	-1.05	-0.94	-0.64	-0.99	-1.1	-0.63	-1.15	-0.59	-1.24	-1.15	-0.73	-0.94
IMAGE:1557277	**IMAGE:1557277|2|11636770;22:15762856||Hs.42287||E2F6||E2F transcription factor 6||AA935533||molecular function|transcription co-repressor activity|TAS|GO:0003714|GOA|9501179//molecular function|transcription factor activity|IEA|GO:0003700|GOA|na//biolog	1	0.17	-0.2	0.04	0.19	-0.1	-0.85	-0.73	-0.43	-0.93	-0.56	-0.95	-0.64	-1.11	-0.86	-1.01	-1.26	-1.07	-1.38
IMAGE:290337	7q22.1|nt101199310|IMAGE:290337||N64494|ESTs||||N92228	1	-0.14	-0.25	-0.07		-0.07	-0.69	-1.14	-0.55	-0.95	-1.01	-1.08	-0.95	-0.87	-0.91	-0.8	-1.03	-0.98	-1
IMAGE:824758	**IMAGE:824758|18|109207;18:18260062||Hs.17820||ROCK1||Rho-associated, coiled-coil containing protein kinase 1||AA488998||molecular function|protein tyrosine kinase activity|IEA|GO:0004713|GOA|na//molecular function|ATP binding|IEA|GO:0005524|GOA|na//mole	1	-0.06	-0.12	-0.22		-0.28	-0.75	-0.68	-0.69	-0.98	-1.3	-0.89	-1.02	-0.95	-0.9	-1.11	-0.98	-0.81	-0.95
IMAGE:305677	5q13.1|nt70443033|IMAGE:305677|Hs.14658|N89973|ESTs||Homo sapiens cDNA FLJ36630 fis, clone TRACH2018278.||W19716	1	0.27	0.16	0.11	-0.11	0.09		-0.93	-1.2	-0.66	-0.88	-0.7	-0.59	-0.61	-1.21	-1.23	-1.09	-0.89	-0.61
IMAGE:191877	5q13.1|nt70455649|IMAGE:191877||H40479|ESTs||||H40480	1	0.07	-0.06	-0.2	-0.23	-0.09	-0.71	-0.74	-1.18	-0.54	-0.76	-1.04	-0.56	-0.89	-1.23	-1.21	-1.13	-0.88	-0.81
IMAGE:488945	1p21.3|nt103106007|IMAGE:488945||AMY2B||||molecular function|alpha-amylase activity|TAS|GO:0004556|GOA|2401405//molecular function|calcium ion binding|IEA|GO:0005509|GOA|na//biological process|carbohydrate metabolism|NR|GO:0005975|GOA|2401405//biological	1	0.06	-0.31	0.12	0.07	0.16	-0.7	-1.34	-1.39	-0.86	-0.89	-0.85	-1.05	-1.07	-0.83	-1.31	-0.66	-0.39	-0.51
IMAGE:305122	Yq11.223|nt21884315|IMAGE:305122|Hs.155103|N92611|EIF1AY||eukaryotic translation initiation factor 1A, Y chromosome||W39130||molecular function|translation initiation factor activity|IEA|GO:0003743|GOA|na//biological process|translational initiation|IEA|G	1	-0.27	-0.25	-0.12	-0.05	-0.26	-0.59	-1.18	-0.9	-0.62	-0.7	-1.05	-0.73	-1.89	-0.15	-0.62	-1.13	-0.65	-1.38
IMAGE:1554917	9p11.1|nt41199492|IMAGE:1554917|Hs.380302|AA954669|ESTs||ESTs||AA954669	1	-0.01	-0.18	0.05	0	-0.01	-0.66	-0.94	-1.23	-0.71	-0.45	-1.07	-0.81	-0.94	-0.53	-0.67	-1.37	-0.63	-1.51
IMAGE:1606300	**IMAGE:1606300|10|87906330;11:122743538||Hs.2534||BMPR1A||bone morphogenetic protein receptor, type IA||AA991180||molecular function|cAMP-dependent protein kinase activity|IEA|GO:0004691|GOA|na//molecular function|protein kinase CK2 activity|IEA|GO:00046	1	-0.03	-0.04	-0.11	-0.21	-0.08	-0.58	-0.82	-0.2	-0.6	-0.82	-0.83	-0.78	-0.61	-0.83	-0.85	-1.54	-1.35	-1.69
IMAGE:741841	**IMAGE:741841|12|9614468;12:31250542||Hs.27424||DDX11||DEAD/H (Asp-Glu-Ala-Asp/His) box polypeptide 11 (CHL1-like helicase homolog, S. cerevisiae)||AA402879||molecular function|DNA helicase activity|P|GO:0003678|Proteome|na//molecular function|helicase a	1	0.11	0.4	0.08	0.18	0.29	-0.85	-0.67	-0.77	-0.81	-0.71	-0.84	-0.77	-1.01	-0.8	-0.7	-1.29	-1.37	-0.81
IMAGE:594438	**IMAGE:594438|1|108722001;16:71516039||Hs.57652||CELSR2||cadherin, EGF LAG seven-pass G-type receptor 2 (flamingo homolog, Drosophila)||AA165085	1	0.09	-0.04	-0.03	0.1	0.03	-0.97	-1.22		-0.96	-0.65	-1.14	-0.83	-0.63	-0.88	-0.91	-0.81	-0.58	-0.81
IMAGE:815163	**IMAGE:815163|9|125918431;14:29794939||AA481222	1	0.15	-0.45	-0.14	-0.3	-0.15	-0.78	-0.92	-0.77	-0.96	-0.93	-0.89	-0.97	-0.81	-1.09	-0.96	-0.76	-0.81	-0.83
IMAGE:2170455	1q21.1|nt141521909|IMAGE:2170455|Hs.265848|AI571269|PDE4DIP||phosphodiesterase 4D interacting protein (myomegalin)||AI571269	1	0.12	-0.08	-0.11	-0.09	0.04	-0.74	-0.84	-1.04	-0.54	-0.53	-0.85	-0.52	-1.06	-1.19	-1	-0.78	-0.79	-1.26
IMAGE:731119	**IMAGE:731119|2|87464779;2:88562811;2:110962926;||Hs.390563||ESTs||AA417282	1	-0.12	-0.13	-0.01	-0.09	-0.01	-0.52	-0.64	-0.96	-0.6	-0.59	-0.72	-0.57	-0.39	-0.74	-0.88	-1.47	-1.35	-1.69
IMAGE:234376	**IMAGE:234376|5|21685722;6:26925575||Hs.166361||Homo sapiens mRNA; cDNA DKFZp564F112 (from clone DKFZp564F112)||N28268	1	-0.14	-0.06	-0.03	-0.1	-0.07	-0.63	-0.84	-0.79	-0.77	-0.67	-0.85	-0.71	-0.62	-1.07	-0.78	-1.4	-1.14	-0.94
IMAGE:415084	**IMAGE:415084|15|23461832;15:25165336||Hs.353211||CHRFAM7A||CHRNA7 (cholinergic receptor, nicotinic, alpha polypeptide 7, exons 5-10) and FAM7A (family with sequence similarity 7A, exons A-E) fusion||W94963	1	-0.02	0.04	-0.07	-0.16	0	-0.78	-0.75	-0.97	-0.69	-0.87	-0.74	-0.8	-1	-0.61	-1.1	-0.97	-0.87	-1.06
IMAGE:451080	**IMAGE:451080|1|135565;6:170652267||AA704503	1	0.17	0.38	0.02	0.39	0.22	-0.85	-1.29	-1.58	-0.94	-0.4	-0.73	-0.82	-0.31	-0.74	-1.51	-0.71	-0.59	-0.66
IMAGE:344707	**IMAGE:344707|7|71194566;7:73005105;7:98411976;||W73304	1	0.02	0.1	-0.01	0.03	-0.04	-0.8	-0.72	-0.95	-0.8	-0.6	-0.51	-0.78	-1.19	-0.88	-0.9	-0.95	-1.17	-0.82
IMAGE:323796	**IMAGE:323796|1|244226248;2:112288020;3:49342215;19:59565776;21:44701434;22:47742945||W46155	1	-0.12	0.28	0.13	0.24	-0.14	-0.76	-1	-0.95	-0.99	-1.05	-1.12	-1.06	-0.7	-0.89	-0.95	-0.96	-0.64	-0.32
IMAGE:1626304	11q22.1|nt105134942|IMAGE:1626304|Hs.112885|AI005125|SCDGF-B||spinal cord-derived growth factor-B||AI005125	1	-0.11	0.02	-0.04	-0.27	0.03	-0.71	-0.78	-0.48	-0.68	-1.12	-1.02	-0.67	-1.52	-0.75	-1.03	-0.68	-0.65	-1.01
IMAGE:843429	**IMAGE:843429|2|171113376;10:50894996||Hs.66881||DNCI2||dynein, cytoplasmic, intermediate polypeptide 2||AA489520||molecular function|microtubule motor activity|NAS|GO:0003777|GOA|8522607//biological process|microtubule-based movement|NAS|GO:0007018|GOA|	1	-0.02	-0.21	-0.09	-0.18	-0.03	-0.57	-1.07	-0.92	-0.76	-0.59	-0.94	-0.73	-0.55	-0.91	-0.98	-0.89	-0.84	-1.21
IMAGE:32257	**IMAGE:32257|1|221782748;10:92787473||Hs.75975||SRP9||signal recognition particle 9kDa||R43360||molecular function|RNA binding|E|GO:0003723|Proteome|7730321//molecular function|signal recognition particle binding|P|GO:0005047|Proteome|7730321//biological	1	-0.47	0.19	0.03	0.08	-0.06	-0.65	-0.93	-0.67	-0.68	-0.77	-0.81	-0.83	-1.67	-0.71	-1.21	-0.74	-0.76	-0.44
IMAGE:1035796	IMAGE:1035796|Hs.339665|AA628867|ESTs||Homo sapiens, Similar to RIKEN cDNA 2700049P18 gene, clone MGC:57827 IMAGE:6064384, mRNA, complete cds||AA628867	1	-0.01	0.24	0.02	0.22	-0.07	-0.66		-1.23	-0.93		-1.11	-0.86	-0.56	-0.83		-0.96	-0.41	-0.9
IMAGE:1031896	**IMAGE:1031896|22|15787667;22:18165773||Hs.407470||Homo sapiens, clone IMAGE:4822697, mRNA||AA609720	1	0.15	-0.19	0.04	0.24	0.02	-0.53	-0.59	-0.71	-0.76	-0.61	-1.33	-0.62	-0.62	-0.69	-1.01	-1.32	-0.7	-1.42
IMAGE:1046522	**IMAGE:1046522|5|34803627;5:70518843||Hs.79019||BIRC1||baculoviral IAP repeat-containing 1||AA621150||molecular function|nucleotide binding|IEA|GO:0000166|GOA|na//molecular function|apoptosis inhibitor activity|TAS|GO:0008189|GOA|8552191//biological proc	1	0.15	-0.06	-0.06	-0.04	-0.38	-0.69	-0.61	-0.56	-0.84	-0.48	-1.5	-0.71	-1.21	-0.69	-0.66	-1.2	-0.61	-1.18
IMAGE:626842	**IMAGE:626842|2|130634597;14:13697632;22:13129619;||Hs.351201||Homo sapiens, clone IMAGE:4106329, mRNA||AA191424	1	0.19	-0.2	0.01	-0.08	-0.1	-0.56	-1.23	-0.64	-0.68	-0.55	-0.69	-0.58	-0.91	-1.07	-1.04	-0.94	-0.69	-1.07
IMAGE:1638454	5q13.1|nt70616697|IMAGE:1638454|Hs.432475|AI015936|SMA5||SMA5||AI015936	1	0	-0.1	0.05	0.09	-0.23	-0.77	-0.34	-0.55	-0.77	-0.71	-0.74	-0.86	-0.53	-0.75	-0.03	-1.23		-1.92
IMAGE:1855534	10q11.22|nt47254317|IMAGE:1855534|Hs.404514|AI306126|ESTs||ESTs||AI306126	1	0.2	-0.07	0.09	0.24	-0.01	-0.92	-0.96	-0.79	-0.93		-0.7	-0.98	-1.09	-0.68	-0.59	-0.86	-0.81	-0.6
IMAGE:1468630	**IMAGE:1468630|2|87823893;2:110262425||Hs.156968||ESTs||AA884636	1	-0.07	-0.15	-0.01	-0.16	-0.06	-0.72	-0.92	-0.69	-0.74	-0.69	-0.6	-0.6	-1.02	-0.99	-0.89	-0.76	-0.92	-0.91
IMAGE:753138	7q34|nt141632015|IMAGE:753138|Hs.107479|AA400663|ESTs||Homo sapiens PRO2751 mRNA, complete cds||AA400715	1	-0.31	-0.08	-0.09	0.17	-0.42	-0.52	-0.89	-1.25	-0.63	-0.29	-0.79	-0.57	-1.48	-0.54	-1.19	-0.97	-0.21	-0.96
IMAGE:126490	**IMAGE:126490|1|119456953;3:129227885;11:95185681;||Hs.279745||Homo sapiens cDNA FLJ13973 fis, clone Y79AA1001555.||R06675||molecular function|ubiquitin conjugating enzyme activity|IEA|GO:0004840|GOA|na//molecular function|ubiquitin-protein ligase activi	1	0.09	0.1	0.03	0.14	0.06	-0.66	-0.87	-0.95	-0.78	-0.6	-0.56	-0.79	-0.15	-0.63	-0.96	-1.08	-0.97	-1.33
IMAGE:731433	**IMAGE:731433|2|87742840;2:110447882||Hs.40137||ANAPC1||anaphase-promoting complex 1 (meiotic checkpoint regulator)||AA470001	1		-0.18	-0.12	-0.23	-0.11	-0.61	-0.98	-0.86	-0.76	-0.7		-0.67		-0.61	-0.86		-0.71	-1.17
IMAGE:1687053	**IMAGE:1687053|1|12383737;17:20932858||AI094802	1	-0.15	-0.12		-0.21	-0.04	-0.86	-0.88	-1.24	-0.69		-0.83	-0.48	-1.24	-0.85	-0.8	-0.8	-0.75	-0.12
IMAGE:1707475	**IMAGE:1707475|2|87796983;2:110289231||Hs.135043||ESTs||AI096713	1	0.33	0.04	0.03		0.09	-0.68	-0.74	-0.59	-0.84	-0.76	-0.86	-0.73	-0.74	-0.65	-0.76	-1.07	-0.72	-1.12
IMAGE:306513	12q14.1|nt65797668|IMAGE:306513|Hs.339024|N91811|LOC253827||hypothetical protein LOC253827||W31245	1	0.03	-0.1	-0.1	-0.02	-0.17	-0.72	-1.21	-1.26	-0.78	-0.8	-0.67	-0.67	-0.64	-0.9	-1.21	-0.54	-0.52	-0.21
IMAGE:815167	**IMAGE:815167|2|178040391;13:14576030||AA481223	1	0.02	-0.31	-0.12	-0.12	-0.07	-0.79	-0.85	-0.72	-0.71	-0.84	-0.71	-0.7	-0.63	-1.09	-0.81	-0.61	-0.57	-1.11
IMAGE:1556545	**IMAGE:1556545|8|35838892;17:44290342||Hs.349887||FLJ30656||hypothetical protein FLJ30656||AA935578	1	0.14	0.09	0.03	0.13	-0.01	-0.69	-0.94	-1.04	-0.85	-0.51	-0.61	-0.65	-0.62	-0.53	-0.89	-0.78	-0.69	-1.08
IMAGE:1572723	IMAGE:1572723|Hs.103441|AA969822|LOC285458||hypothetical protein LOC285458||AA969822||biological process|microtubule cytoskeleton organization and biogenesis|IEA|GO:0000226|GOA|na//cellular component|microtubule|IEA|GO:0005874|GOA|na	1	0.19	0.09	0.13	0.04	0.07	-0.78	-0.3	-0.66	-0.54	-0.88	-0.66	-0.57	-1.25	-0.7	-0.51	-0.88	-1.04	-0.86
IMAGE:840763	**IMAGE:840763|7|71261398;7:72815062||Hs.169921||GTF2IP1||general transcription factor II, i, pseudogene 1||AA486135	1	-0.01	0.14	-0.11	-0.03	-0.03	-0.77	-0.73	-0.4	-1.09	-0.69	-0.8	-1.02	-0.77	-0.62	-0.54	-0.84	-0.85	-0.56
IMAGE:897813	**IMAGE:897813|5|44704205;17:20215093||Hs.374614||ESTs, Highly similar to polyadenylate binding protein-interacting protein 1 [Homo sapiens] [H.sapiens]||AA598533	1	0.04	-0.2	-0.06	-0.13	-0.15	-0.56	-0.84	-1.24	-0.5	-0.59	-0.7	-0.62	-0.71	-0.9	-0.98	-0.68	-0.13	-0.9
IMAGE:2029211	18p11.22|nt11953964|IMAGE:2029211|Hs.154145|AI253140|MPPE1||metallo phosphoesterase||AI793246	1	-0.02	-0.27	0.01	-0.09	0.05	-0.6	-0.56	-1.27	-0.74	-0.69	-0.91	-0.56	-0.83	-0.82	-0.77	-0.74	-0.72	-0.2
IMAGE:126229	1p36.13|nt16058698|IMAGE:126229|Hs.333402|R06258|MGC12760||hypothetical protein MGC12760||R06313	1	0.04	0.11	0.04	0.21	0.03	-1.02	-0.94	-0.85	-0.54	-0.42	-0.6	-0.66	-0.59	-0.62	-0.72	-0.81	-0.66	-0.73
IMAGE:287618	2q31.2|nt178016497|IMAGE:287618|Hs.41086|N62144|PLEKHA3||pleckstrin homology domain containing, family A (phosphoinositide binding specific) member 3||N79274||molecular function|phospholipid binding|IDA|GO:0005543|GOA|11001876//biological process|biologic	1	0	-0.2	-0.11	-0.27	-0.09	-0.58	-0.79	-0.55	-0.67	-0.28	-0.55	-0.69	-0.71	-0.99	-0.7	-0.62	-0.81	-1.08
IMAGE:1212231	**IMAGE:1212231|5|21674642;6:26914985||Hs.426134||H.sapiens mRNA (fetal brain cDNA g6_1g)||AI821940	1	0.01	0.23	0.05	0.11	0.03	-0.63	-0.24	-0.55	-0.81	-0.32	-0.77	-0.71	-0.7	-0.81	-0.35	-1.21	-0.82	-1.14
IMAGE:506551	**IMAGE:506551|2|88276333;2:109945681||Hs.61753||ESTs||AA709048	1	0.11	-0.1	-0.03	-0.17	-0.06	-0.9	-0.64	-0.51	-0.7	-0.42	-0.84	-0.73	-0.99	-0.37	-0.51	-0.81	-0.84	-0.76
IMAGE:1534603	**IMAGE:1534603|2|87743429;2:110447170||Hs.446670||ESTs||AA923514	1	0	-0.11	-0.04	-0.24	-0.05	-0.82	-0.13	-0.81	-0.55	-0.59	-1.01	-0.51	-0.76	-0.69	-0.65	-0.69	-1.02	-0.69
IMAGE:204740	5q13.1|nt70454695|IMAGE:204740|Hs.218003|H57305|ESTs||ESTs||H57306	1	0.01	-0.08	0.12	-0.15	0.2	-0.65	-0.79		-0.58	-0.7	-0.56	-0.54	-0.64	-0.89	-0.73	-0.61	-0.83	-0.57
IMAGE:240748	6p25.3|nt277100|IMAGE:240748|Hs.29106|H91044|MKPX||mitogen-activated protein kinase phosphatase x||H91337||molecular function|protein tyrosine/serine/threonine phosphatase activity|IEA|GO:0008138|GOA|na//biological process|inactivation of MAPK|TAS|GO:0000	1	0.18	-0.41	-0.05	-0.14	0.32	-0.49	-0.77	-0.52	-0.59		-0.81	-0.38	-1.01	-0.44	-0.8	-0.73	-0.53	-1.03
IMAGE:781385	**IMAGE:781385|1|12672354;16:75616061||AA448415	1	0.3	0	0.17	0.17	0.16	1.34	1.25	1.36	1.19	1.15	0.83	1.38	0.51	1.23	1.56	0.79	0.67	0.72
IMAGE:626358	17q25.1|nt77061321|IMAGE:626358|Hs.273307|AA188766|SRP68||signal recognition particle 68kDa||AA189050||molecular function|RNA binding|NR|GO:0003723|Proteome|na//molecular function|signal recognition particle binding|NR|GO:0005047|Proteome|na//cellular com	1	0.06	0.05	-0.1	-0.04	-0.08	0.95	1.29	1.33	1.12	1.02	1.66	1.15	0.73	0.18	0.52	1.54	1.03	1.39
IMAGE:1609029	**IMAGE:1609029|9|42885297;9:44392913;9:45464069;||Hs.129239||Homo sapiens cDNA FLJ36039 fis, clone TESTI2017311.||AI792203	1	0.41	0.13	0.29	0.3	0.27	0.92	0.75	0.72	0.99	1.1	1.06	1.02	0.96	0.96	0.9	1.19	0.82	0.97
IMAGE:868494	1q21.1|nt141507009|IMAGE:868494|Hs.265848|AA775002|PDE4DIP||phosphodiesterase 4D interacting protein (myomegalin)||AI732111	1	0.24	-0.02	-0.01	-0.05	-0.04	0.9	0.87	0.86	0.93		1.06	0.85	0.89	0.98	0.91	0.88	0.65	0.4
IMAGE:1630933	1p36.11|nt26238106|IMAGE:1630933|Hs.19333|AI018507|FLJ10349||hypothetical protein FLJ10349||AI792158	1	0.36	0.23	0.14	0.21	0.01	0.54	0.57	0.5	0.79	1.13	1.15	0.93	0.93	0.8	0.75	1.21	0.49	1.12
IMAGE:22278	16q22.1|nt72841950|IMAGE:22278|Hs.134406|T73985|FLJ20511||hypothetical protein FLJ20511||T82457||molecular function|electron transporter activity|IEA|GO:0005489|GOA|na//biological process|electron transport|IEA|GO:0006118|GOA|na//biological process|mitosi	1	0.04	0	0.14	0.12	0.01	0.68	1.04		0.73	0.61	0.69	0.79	0.6	0.44	0.51	0.67	0.49	0.55
IMAGE:587992	1q21.2|nt145934951|IMAGE:587992|Hs.71331|AA130595|LANPL||leucine-rich acidic nuclear protein like||AA130596||cellular component|cytoplasmic vesicle|ISS|GO:0016023|GOA|na//cellular component|nucleus|ISS|GO:0005634|GOA|na//molecular function|phosphatase inh	1	-0.06	-0.01	-0.09	-0.01	-0.14	0.56	0.51	0.23	0.62	0.57	0.83	0.42	0.85	0.78	0.61	1.03	0.72	0.46
IMAGE:1637791	1q21.2|nt145933115|IMAGE:1637791|Hs.71331|AI002036|LANPL||leucine-rich acidic nuclear protein like||AI002036||cellular component|cytoplasmic vesicle|ISS|GO:0016023|GOA|na//cellular component|nucleus|ISS|GO:0005634|GOA|na//molecular function|phosphatase in	1	0.09	-0.11	0.05	0.13	-0.04	0.58	0.35	0.99	0.57	0.57	0.74	0.4	0.85	0.56	0.66	0.76	0.63	0.47
IMAGE:529302	7q11.23|nt77627190|IMAGE:529302|Hs.67317|AA069696|ESTs||Homo sapiens cDNA FLJ11775 fis, clone HEMBA1005891.||AA069696	1	-0.03	-0.14	-0.06	-0.11	-0.07	0.85	1.79	1.55	0.48	0.42	0.61	0.36	-0.5	-0.13	-0.09	-0.26		-0.32
IMAGE:971372	7q21.3|nt96793269|IMAGE:971372|Hs.3281|AA683041|NPTX2||neuronal pentraxin II||AA683041||molecular function|sugar binding|IEA|GO:0005529|GOA|na//molecular function|molecular_function unknown|ND|GO:0005554|GOA|na//biological process|regulation of synapse|NA	1	0.04	0.17	0.07	0.14	-0.03	1.16	1.27	0.97	0.19	0.25	-0.16	0.08	0.15	0.22	0.05	0.41	0.41	0.5
IMAGE:824066	2p22.1|nt39249862|IMAGE:824066|Hs.99841|AA490734|ESTs||ESTs, Weakly similar to hypothetical protein FLJ20489 [Homo sapiens] [H.sapiens]||AA491223	1	-0.2	0.01	-0.06	-0.01	-0.14	0.72	0.73	1.5	-0.06	0.11	-0.15	-0.04	0.15	0.23	-0.18	-0.06	-0.01	-0.61
IMAGE:35380	5p14.3|nt17713656|IMAGE:35380|Hs.23725|R25531|ESTs||ESTs||R45590	1	0.01	-0.03	0	-0.08	0.07		1.11	0.65	0.11	-0.13	0.28	0.01	-0.18	0.03	0.08	-0.11	-0.2	0.33
IMAGE:1862092	19p13.2|nt13925366|IMAGE:1862092||AI053674|ESTs||||AI792517	1	-0.37	0.01	0.05	-0.25	-0.07	0.55	0.87	1.16	0.38	0.14		0.23		0.28	0.18		0.31	0.36
IMAGE:178792	5q32|nt150617390|IMAGE:178792|Hs.5307|H49442|KIAA1029||synaptopodin||H49443	1	0.23	0.27	0.08	-0.43	0.14	0.47	0.96	1.04	0.29	0.17	0.11	0.43	0.17	0.06	0.48	0.21	0.24	-0.21
IMAGE:279915	11q13.1|nt75123528|IMAGE:279915|Hs.18552|N57530|E2IG2||E2IG2 protein||N57530	1	-0.04	0.17	0.02	0.05	0.07	0.71	0.72	0.87	0.01	0.13	0.18	0.14	0.1	0.27	0.04	0.08	0.23	-0.15
IMAGE:84750	1q31.1|nt192172840|IMAGE:84750|Hs.250651|T74567|HF1||H factor 1 (complement)||T74621||molecular function|complement activity|TAS|GO:0003811|GOA|9312129//cellular component|extracellular space|TAS|GO:0005615|GOA|9312129//biological process|complement activ	1	0.02	0.15	0.31	0.32	0.3	1.12	0.5	0.59	0.18	-0.03	0.11	-0.06	0.16	0.04	0.42	-0.13	0.1	0.28
IMAGE:2010543	16q22.1|nt68433900|IMAGE:2010543|Hs.155049|AI360732|DDX28||DEAD/H (Asp-Glu-Ala-Asp/His) box polypeptide 28||AI360732||molecular function|nucleic acid binding|IEA|GO:0003676|GOA|na//molecular function|ATP binding|IEA|GO:0005524|GOA|na//molecular function|A	1	-0.09	0.18	-0.03	0.15	-0.05	0.64	0.69	0.73	-0.03	0.17	-0.03	-0.03	0.12	0.23	-0.09	0.23	0.17	0.23
IMAGE:79045	9q31.2|nt99888921|IMAGE:79045|Hs.179902|T61913|CDW92||CDw92 antigen||T61976	1	0.12	0.07	0.12	0.17	0.1	0.6	0.4	1.05	0.11	0.06	0.08	0.12	0.09	0.32	-0.28	0.07	0.23	-0.08
IMAGE:1655779	4p15.33|nt15400427|IMAGE:1655779||AI040138|ESTs||||AI040138	1	0.02	-0.15	-0.13	0	-0.09		0.58	0.78	-0.01	0.07	-0.14	0.04	0.27	0.15	0.17	-0.11	-0.08	-0.44
IMAGE:898258	2q31.1|nt174325256|IMAGE:898258|Hs.380138|AA598668|CHN1||chimerin (chimaerin) 1||AA598668||molecular function|SH3/SH2 adaptor protein activity|TAS|GO:0005070|GOA|8336731//molecular function|GTPase activator activity|NR|GO:0005096|GOA|na//biological proces	1	0.13	0	0.02	0.07	0.04	0.63	0.55	0.85	0.14	0.04	-0.07	0.01	0.18	0.19	0.2	0.04	0.22	0.22
IMAGE:1033363	5q11.2|nt44470517|IMAGE:1033363|Hs.77910|AA621402|HMGCS1||3-hydroxy-3-methylglutaryl-Coenzyme A synthase 1 (soluble)||AA621402||molecular function|hydroxymethylglutaryl-CoA synthase activity|TAS|GO:0004421|GOA|7913309//biological process|cholesterol biosy	1	0.16	0.17	0.1	0.17	0.12	0.44	0.69	0.85	0.21	0.38	0.04	0.2	0.27	0.21	0.03	0.13	0.08	0.2
IMAGE:488516	12q12|nt46019040|IMAGE:488516|Hs.17872|AA044565|ESTs||Homo sapiens, clone IMAGE:3875012, mRNA||AA044705	1	-0.02	-0.17	-0.12	0.02	-0.03	0.62	0.77	0.58	0.02	0.11	0.11	-0.17	0.16	0.08	-0.04	-0.11	0.06	0.13
IMAGE:773421	7q31.33|nt126427506|IMAGE:773421|Hs.274263|AA426037|FLJ10377||hypothetical protein FLJ10377||AA427815||molecular function|nucleic acid binding|IEA|GO:0003676|GOA|na	1	0.01	-0.11	-0.04	-0.09	-0.05	0.51	0.42	0.95	0.06	0.08	-0.16	0.1	0.03	0.18	-0.24	-0.15	-0.22	-0.33
IMAGE:252349	20q13.32|nt56573160|IMAGE:252349|Hs.288968|H87195|RAB22A||RAB22A, member RAS oncogene family||H87704||molecular function|GTP binding|IEA|GO:0005525|GOA|na//molecular function|RAB small monomeric GTPase activity|IEA|GO:0003928|GOA|na//molecular function|pr	1	-0.12	-0.3	-0.12		-0.21	0.61	0.62	0.57	-0.16	-0.23	0	-0.07	-0.11		-0.24	0.01	-0.11	-0.57
IMAGE:39937	2q31.1|nt174325380|IMAGE:39937|Hs.380138|R53364|CHN1||chimerin (chimaerin) 1||R53966||molecular function|SH3/SH2 adaptor protein activity|TAS|GO:0005070|GOA|8336731//molecular function|GTPase activator activity|NR|GO:0005096|GOA|na//biological process|int	1	-0.08	-0.11	-0.03	-0.08	-0.08	0.58	0.43	0.77	0.05	-0.1	-0.31	0.01	-0.13	-0.16	-0.2	-0.25	-0.02	-0.42
IMAGE:782771	12q12|nt42057254|IMAGE:782771|Hs.98588|AA448171|ESTs||ESTs||AA448171	1	0	-0.04	0.12		0.12	0.27	0.61	0.86	0.12	-0.05	-0.46	0.12	-0.16	-0.34	0.05	-0.08	-0.05	-0.3
IMAGE:1055497	16p12.3|nt22385146|IMAGE:1055497|Hs.112906|AA620794|ESTs||ESTs||AA620794	1	0.08	0	0.03	0.04	-0.06	0.58	0.66	0.41	0.01	0.01	0.12	0.14	0.25	0.08	0.05	0.39	0.04	0.12
IMAGE:79763	10q23.2|nt92221911|IMAGE:79763|Hs.432602|T63981|ESTs||Homo sapiens, clone IMAGE:5273745, mRNA||T64049	1	0	0.03		-0.07	0.09	0.65	0.46	0.54	0.22	0.1	0.19	0.22	-0.23	-0.06	-0.04	-0.09	-0.1	-0.15
IMAGE:814213	12p11.23|nt27126635|IMAGE:814213|Hs.406184|AA465224|DKFZP564O1863||DKFZP564O1863 protein||AA465579	1	-0.05	-0.09	-0.08		-0.07	0.04	0.83	0.74	-0.27	-0.05	-0.03	-0.11	0.1	0.23	-0.05	0.01	-0.15	-0.45
IMAGE:417866	**IMAGE:417866|7|70992098;7:73648872;7:74715728;||Hs.295112||POM121||POM121 membrane glycoprotein (rat)||W90217	1	0.21	0.14	0.22	0.28	0.14	0.31	0.54	0.71	0.2	0.21	0.13	0.29	-0.07	0.18	0.22	-0.14	0.01	-0.19
IMAGE:838636	20q13.32|nt56623963|IMAGE:838636|Hs.288968|AA457216|RAB22A||RAB22A, member RAS oncogene family||AA457317||molecular function|GTP binding|IEA|GO:0005525|GOA|na//molecular function|RAB small monomeric GTPase activity|IEA|GO:0003928|GOA|na//molecular functio	1	0.1	-0.17	-0.12	0.02	-0.08	0.25	0.73	0.58	0.01	0.11	-0.12	0.03	0	0.23	0.18	0	0.08	-0.25
IMAGE:1636139	1p36.13|nt16353201|IMAGE:1636139|Hs.128866|AI015711|HSA9947||putative ATPase||AI015711||biological process|cation transport|IEA|GO:0006812|GOA|na//biological process|metabolism|IEA|GO:0008152|GOA|na//cellular component|integral to membrane|IEA|GO:0016021|	1	-0.01	0.2	0.04	0.03	0.03	0.25	0.55	0.59	0.16	0.16	0.09	0.08	0.23	0.13	0.05	0.25	0.07	0.04
IMAGE:1699402	9q34.13|nt127025708|IMAGE:1699402|Hs.133082|AI050014|ESTs||ESTs||AI050014	1		-0.08	-0.05	0.02	-0.02	-0.08	0.58	0.52	-0.05	0.19	0.05	-0.08	-0.19	0.03		0.13	-0.01
IMAGE:1506637	9q22.33|nt91600816|IMAGE:1506637||AA905615|ESTs||||AA905615	1	-0.07	-0.41	-0.09	-0.32	-0.14	-1.08	-1.25	-2.22	-0.08	-0.55	-0.23	-0.13	0.15	0.02	-0.35	0.14	0.22	-0.02
IMAGE:431854	3q28|nt195744737|IMAGE:431854|Hs.117748|AA678053|ESTs||ESTs||AA678053	1	-0.01	-0.06	-0.12	0.1	-0.31	-1.08	-1.17	-1.25	-0.45	-0.22	-0.32	-0.1	0.12	0.46	-0.27	0.38	0.36	-0.12
IMAGE:1507008	16q11.2|nt46550795|IMAGE:1507008|Hs.88504|AA905166|ESTs||ESTs||AA905166	1	0.16	-0.07	-0.06	0.03	-0.03	-0.32	-1.44	-0.76	-0.08	0.02	0.04	-0.02	0.01	-0.06	-0.05	0.05	0.04	-0.29
IMAGE:526184	IMAGE:526184|Hs.184627|AA076645|RAB21||RAB21, member RAS oncogene family||AA079416||molecular function|GTP binding|IEA|GO:0005525|GOA|na//molecular function|RAB small monomeric GTPase activity|IEA|GO:0003928|GOA|na//molecular function|protein transporter	1	-0.22	-0.2	-0.03	-0.04	-0.19	-0.17	-0.94	-1.41	-0.32	-0.15	0.04	-0.48	0.23	-0.07	-0.62	0.08	-0.11	-0.56
IMAGE:1910020	2p14|nt70348425|IMAGE:1910020|Hs.54649|AI348487|RY1||putative nucleic acid binding protein RY-1||AI348487	1	-0.1	-0.06	0.03	0.03	-0.11		-0.55	-1.08	-0.02	0.02	0.25	-0.09	0.08	0.08	-0.49	0.09	-0.18	-0.08
IMAGE:1456799	**IMAGE:1456799|4|191523019;20:29471187||Hs.433536||ESTs, Moderately similar to FRG1_HUMAN FRG1 protein (FSHD region gene 1 protein) [H.sapiens]||AA863330	1	0.01	-0.36	0.01	-0.25	0.06	-0.49	-0.91	-0.75	-0.13	0.17	-0.55	-0.23	-0.04	-0.49	-0.17	-0.35	-0.13	-0.24
IMAGE:1696536	15q13.2|nt27071290|IMAGE:1696536|Hs.247920|AI088488|CHRM5||cholinergic receptor, muscarinic 5||AI088488||molecular function|ion channel activity|IEA|GO:0005216|GOA|na//molecular function|muscarinic acetylcholine receptor activity|TAS|GO:0004981|GOA|327217	1	0.11	-0.31	-0.19	-0.1		-0.55	-0.73	-0.76	-0.19	-0.12	-0.07	0.07	-0.26	-0.02	-0.23	-0.26	0.04	0.11
IMAGE:1126527	4q26|nt120701717|IMAGE:1126527|Hs.121852|AA680006|PDE5A||phosphodiesterase 5A, cGMP-specific||AI821756||molecular function|3',5'-cyclic-nucleotide phosphodiesterase activity|NAS|GO:0004114|GOA|9714779//molecular function|zinc ion binding|NAS|GO:0008270|GO	1	-0.35	-0.15	0.12	-0.13	-0.09	-0.12	-0.74	-1.03	-0.16	-0.36		-0.15	0.02	-0.01	-0.05	0.16	-0.03	-0.22
IMAGE:2169690	15q24.1|nt71947647|IMAGE:2169690|Hs.1614|AI582813|cholinergic receptor, nicotinic, alpha polypeptide 5||cholinergic receptor, nicotinic, alpha polypeptide 5||AI582813||molecular function|extracellular ligand-gated ion channel activity|IEA|GO:0005230|GOA|n	1	-0.42	-0.11	-0.03	0	0	-0.31	-0.63	-0.95	-0.15	-0.28		-0.03	-0.07	-0.12	-0.5		-0.13	-0.29
IMAGE:1508356	Xq22.2|nt99845731|IMAGE:1508356|Hs.137190|AA947294|ESTs||ESTs||AA947294	1	-0.01	0.27	-0.05	-0.44	-0.18	-0.31	-0.61	-0.76	-0.1		0.33	-0.21	0.09	-0.25	-0.33	0.41	0.11	0.14
IMAGE:2328385	15q21.1|nt44246922|IMAGE:2328385|Hs.218028|AI934996|AP4E1||adaptor-related protein complex 4, epsilon 1 subunit||AI934996||biological process|endocytosis|IEA|GO:0006897|GOA|na//biological process|nonselective vesicle transport|TAS|GO:0006899|GOA|10436028/	1	-0.01	-0.16	-0.1	-0.01	-0.09	-0.35	-0.52	-0.8	-0.25	-0.11	-0.07	-0.17	0.19	0.06	-0.35	0.1	0.06	-0.44
IMAGE:802570	13q32.2|nt98587669|IMAGE:802570|Hs.136468|AA581248|ESTs||EST||AA581248	1	0.1	-0.15	0.04	-0.18	-0.07	-0.06	-0.84	-0.67	-0.05	-0.35	0.05	-0.25	-0.12	-0.27	-0.17	-0.06	-0.18	-0.31
IMAGE:132417	17p11.2|nt15322083|IMAGE:132417|Hs.102943|R25358|MGC12916||hypothetical protein MGC12916||R26546	1	0.16	0.07	0.14	0.27	0.12	-0.53	-0.51	-0.47	-0.08	0.14	0.15	-0.08	-0.16	0	-0.21	0.15	0.27	-0.04
IMAGE:487733	**IMAGE:487733|7|138667021;11:65765716||AA058818	1	-0.04	-0.27	-0.03	0.09	-0.03	-0.1	-0.83	-0.55	-0.21	0.01	0.09	0.09	0.02	-0.03	-0.14	0.11	0.02	-0.27
IMAGE:209468	**IMAGE:209468|10|47377628;10:74599144||Hs.268952||ESTs||H65232	1	0.16	-0.05	0.05	0.12	0	-0.17	-0.62	-0.65	-0.23	-0.12	0.21	-0.11	0.05	-0.2	-0.29	-0.05	-0.08	-0.24
IMAGE:1601228	20q11.23|nt36322165|IMAGE:1601228|Hs.434902|AA985580|ESTs||ESTs, Weakly similar to POL2_MOUSE Retrovirus-related POL polyprotein [Contains: Reverse transcriptase ; Endonuclease] [M.musculus]||AA985580	1	-0.01	0.06	-0.06	0.13	-0.11	-0.17	-0.6	-0.54	-0.06	0.12	-0.28	0.05	-0.02	0.06	-0.24	-0.18	0.04	0.01
IMAGE:1913855	7p11.2|nt55484739|IMAGE:1913855|Hs.44298|AI309197|MRPS17||mitochondrial ribosomal protein S17||AI309197||molecular function|structural constituent of ribosome|NAS|GO:0003735|GOA|11279123//biological process|protein biosynthesis|NAS|GO:0006412|GOA|11279123	1	0.14	0.02	0.16	-0.09	0.1	-0.02	-0.52	-0.72	0	0.04	0.35	0.06	0.07	0.06		0	-0.02	-0.01
IMAGE:1555380	17|nt83976620|IMAGE:1555380|Hs.128426|AA975173|ESTs||ESTs||AI792932	1	0.07	0.28	-0.01	0.71	0.05	0.1	0.38	0.33	0.99	0.87	1.75	0.62	0.34	0.2	-0.02	0.03	0.1	0.14
IMAGE:740457	10p12.31|nt22326781|IMAGE:740457|Hs.380403|AA478036|BMI1||B lymphoma Mo-MLV insertion region (mouse)||AA478194||biological process|segment specification|TAS|GO:0007379|GOA|7715727//biological process|cell growth and/or maintenance|IEA|GO:0008151|GOA|na//b	1	-0.44	0.2	-0.01	0.11	-0.03	-0.07	0.1		1.01	1.14	1.36	0.52	-0.14	0.05	-0.03	0.07	0.13
IMAGE:418004	**IMAGE:418004|2|225209694;10:22334807||Hs.380403||BMI1||B lymphoma Mo-MLV insertion region (mouse)||W90705||biological process|segment specification|TAS|GO:0007379|GOA|7715727//biological process|cell growth and/or maintenance|IEA|GO:0008151|GOA|na//biol	1	-0.09	-0.04	-0.2	-0.07	-0.15	-0.12	-0.31	-0.06	0.82	1.21	1.33	0.34	0.13	0.02	-0.19	-0.26	-0.08	-0.46
IMAGE:814526	20q13.31|nt55654834|IMAGE:814526|Hs.236361|AA459363|RNPC1||RNA-binding region (RNP1, RRM) containing 1||AA459588||molecular function|RNA binding|IEA|GO:0003723|GOA|na	1	0.13	0.01	0.09	0.12	0.02	0.24	0.44	0.24	0.85	0.71	1.02	0.68	0.04	-0.13	0.08	0.14	0.08	0.45
IMAGE:115408	10p12.31|nt22332503|IMAGE:115408|Hs.380403|T87514|BMI1||B lymphoma Mo-MLV insertion region (mouse)||T87515||biological process|segment specification|TAS|GO:0007379|GOA|7715727//biological process|cell growth and/or maintenance|IEA|GO:0008151|GOA|na//biolo	1	-0.15	0.1	-0.11	-0.16	-0.03	0.13	0.26	0.45	1.11	0.73	0.76	0.48	-0.31	0.01	-0.04	-0.05	-0.02	0.16
IMAGE:768443	12p12.3|nt16645291|IMAGE:768443|Hs.389700|AA495935|MGST1||microsomal glutathione S-transferase 1||AA495936||molecular function|glutathione transferase activity|TAS|GO:0004364|GOA|3372534//cellular component|membrane|IEA|GO:0016020|GOA|na//cellular compone	1	-0.12	-0.13	-0.07	0.06	-0.08	0.14	0.02	-0.44	0.77	0.65	0.72	0.9	-0.36	-0.14	-0.09	0.05	-0.2	-0.2
IMAGE:1535328	13q31.3|nt93059027|IMAGE:1535328|Hs.113503|AA919053|KPNB3||karyopherin (importin) beta 3||AA919053||molecular function|GTPase inhibitor activity|TAS|GO:0005095|GOA|9271386//molecular function|RAN protein binding|TAS|GO:0008536|GOA|9114010//molecular funct	1	-0.05	-0.17	0	-0.3	0.14	0.27	-0.06	-0.04	1.03	0.53	0.36	0.88	-0.18	-0.09	-0.38	-0.31	-0.17	-0.33
IMAGE:1702695	2p13.2|nt74911896|IMAGE:1702695|Hs.430199|AI146354|MRPL53||mitochondrial ribosomal protein L53||AI146354	1	-0.02	0.01	0.05	0.17	-0.02	0.08	0.11	-0.25	0.55	0.51	1.05	0.65	-0.03	0.03	0.01	0.22	0.08	-0.02
IMAGE:1605426	4q12|nt56197641|IMAGE:1605426|Hs.22972|AA988755|FLJ13352||hypothetical protein FLJ13352||AA988755	1	0.15	-0.04	0.07	0.03	0.08	0.04	0.21	-0.25	0.71	0.51	0.83	0.67	-0.05	0.09	0.12	-0.04	-0.04	0.4
IMAGE:754218	1q21.1|nt142000392|IMAGE:754218|Hs.18459|AA479147|LOC148738||LOC148738||AA479148	1	-0.16	-0.01	-0.22	0.02	-0.23	-0.19	-0.12	-0.18	0.74	0.41	0.9	0.52	0.09	0.09	-0.14	0.16	-0.09	-0.12
IMAGE:2559469	8q13.2|nt67894907|IMAGE:2559469|Hs.380969|AI982896|COPS5||COP9 constitutive photomorphogenic homolog subunit 5 (Arabidopsis)||AI982896||molecular function|translation initiation factor activity|P|GO:0003743|Proteome|9341143//molecular function|transcripti	1	0	0.18	-0.07	0.07	-0.02	0.08	0.21	-0.04	0.68	0.4	0.65	0.65	0.28	0.09	0.11	-0.07	0.07
IMAGE:38808	3q13.13|nt112943141|IMAGE:38808|Hs.406180|R36311|KIAA2018||similar to K06A9.1b.p||R49243	1	0.35	0.01	0.06	0.28	0.06	0.22	0.24	0.18	0.52	0.61	0.65	0.51	0.26	0.1	0.01	-0.02	-0.06	0.03
IMAGE:395539	IMAGE:395539|Hs.228724|AA757522|ESTs||EST||AA757522	1	-0.04	-0.23	-0.18	-0.28	-0.2	-0.05	-0.1	-0.08	0.29	0.52	0.78	0.58	-0.28	-0.1	0.01	-0.03	-0.17	-0.18
IMAGE:73531	12q23.3|nt108837183|IMAGE:73531|Hs.9908|T55560|NIFU||nitrogen fixation cluster-like||T55639	1	-0.12	0.02	-0.02	0.04	-0.03	0.03	-0.09	-0.07	0.52		0.24	0.53	0	0.04	-0.04	0.05	0.13	-0.13
IMAGE:1926700	7p15.1|nt30104123|IMAGE:1926700|Hs.368804|AI346770|ESTs||ESTs||AI346770	1	0.09	-0.18	-0.07		0.04	-0.11	-0.49	0.02	-0.69	-1.2	-1.72		-0.06	-0.16	-0.03	-0.4	-0.3	-0.22
IMAGE:724442	17p13.3|nt870589|IMAGE:724442|Hs.178306|AA235636|ESTs||Homo sapiens HC6 (HC6) mRNA, complete cds||AI821572	1	0.13	-0.07	0.02	0.11	0.07	-0.02	-0.2	0.16	-0.84	-0.4	-1.87	-0.87	0.02	0.07	-0.04	-0.45	0.1	-0.38
IMAGE:1009266	7q11.21|nt64020824|IMAGE:1009266|Hs.427232|AA226181|ESTs||ESTs||AI732068	1	-0.03	-0.01	-0.03	-0.11	0.05	0.08	-0.11	0.13	-1.06	-0.25	-0.59	-0.79	-0.29	-0.05	-0.04	-0.09	0.11	0.02
IMAGE:1551969	**IMAGE:1551969|22|15787365;22:18167565;22:21343933;||Hs.278387||DKFZP434P211||DKFZp434P211 protein||AA922551	1	0.13	-0.01	0.04	0.23	0	-0.32	0.03	-0.04	-0.71	-0.43	-0.84	-0.64	0.31	0.04	0.28	-0.24	0.03	-0.42
IMAGE:1661096	**IMAGE:1661096|2|112231772;9:41970||Hs.132776||LOC286272||hypothetical protein LOC286272||AI142853	1	0.23	0.02	0.16	0.2	0.15	1.88	1.66	1.53	2.25	1.47	2.42	2.14	0.21	0.12	-0.26	-0.59	-0.05	-0.47
IMAGE:488488	1q21.1|nt142028840|IMAGE:488488|Hs.179526|AA044633|TXNIP||thioredoxin interacting protein||AA044760||molecular function|molecular_function unknown|ND|GO:0005554|GOA|na//biological process|sensory perception|IEA|GO:0007600|GOA|na//biological process|signal	1	-0.06	-0.03	-0.13	0.09	-0.06	1.29	1.27	1.57	1.24	1.57	1.71	1.36	0.22	0.28	-0.01	0.13	0.06	0.36
IMAGE:62260	**IMAGE:62260|16|14748034;16:15764321;16:17749182;16:20244520||Hs.210185||ESTs, Moderately similar to hypothetical protein FLJ20378 [Homo sapiens] [H.sapiens]||T41166	1	0.12	0.33	0.17	0.29	0.22	2.47	1.99	2.16	1.54	1.49	1.4	1.32	0.16	0.4	-0.01	-0.14	0	-0.08
IMAGE:1473171	**IMAGE:1473171|1|142028419;6:28361690||AI791425	1	0.18	0.1	-0.06	0.12	0.07	1.03	1.05	0.94	1.23	1.18	1.52	1.35	0.2	0.2	-0.17	-0.26	-0.13	-0.61
IMAGE:1637343	IMAGE:1637343|Hs.79081|AI015359|PPP1CC||protein phosphatase 1, catalytic subunit, gamma isoform||AI015359||molecular function|protein phosphatase type 2C activity|IEA|GO:0015071|GOA|na//molecular function|protein phosphatase type 1, intrinsic catalyst act	1	-0.15	-0.26	-0.07	-0.3	-0.09	1.06	0.72	0.52	1.28	1.21	1.21	1.19	-0.14	-0.18	-0.24	0.17	0.15	0.4
IMAGE:501994	2q11.2|nt101409420|IMAGE:501994|Hs.66|AA125917|IL1RL1||interleukin 1 receptor-like 1||AA128153||molecular function|interleukin-1, Type I, activating receptor activity|IEA|GO:0004909|GOA|na//molecular function|receptor signaling protein activity|TAS|GO:000	1	-0.14	-0.11	0.01		-0.1	1.56	1.98	1.89	1.17	0.91	0.92	1.27	-0.2	-0.4	-0.01	-0.31	-0.19	0.07
IMAGE:970480	**IMAGE:970480|16|21426783;16:22551772;16:29720601;||Hs.251928||NPIP||nuclear pore complex interacting protein||AA776174	1	0.18	0.26	0.27	0.3	0.26	1.58	1.43	1.6	1.15	1.18	0.95	0.95	0.22	0.42	0.05	-0.25	-0.11	-0.29
IMAGE:753093	7q22.1|nt100384306|IMAGE:753093|Hs.349568|AA436571|ESTs||Homo sapiens, clone IMAGE:4815142, mRNA||AA436598	1	0.02	0.06	0.03	-0.01	0.08	0.77	0.98	1.38	1.39	0.78	0.94	1.09	0.14	0.46	0.55	0.1	-0.17	-0.21
IMAGE:745901	**IMAGE:745901|16|21430688;16:22547927;16:29826043;||Hs.110613||Homo sapiens, clone MGC:9515 IMAGE:3903371, mRNA, complete cds||AI821628||molecular function|molecular_function unknown|ND|GO:0005554|GOA|na//biological process|biological_process unknown|ND|	1	0.21	0.14	0.12	0.28	0.13	1.23	1.32	1.4	0.79	1.14	0.94	0.89	0.29	0.33	0.17	-0.1	0.15	0.09
IMAGE:812975	9|nt688153|IMAGE:812975|Hs.77546|AA464605|KANK||kidney ankyrin repeat-containing protein||AA464605	1	-0.23	0.04	0.02	0.08	-0.09	0.51	0.5	0.78	0.73	1.13	0.9	0.99	-0.04	-0.09	-0.32	0.12	-0.13	-0.17
IMAGE:646753	15q21.2|nt46854418|IMAGE:646753||AA205598|ESTs||AA205625	1	-0.04	-0.12	-0.02	-0.15	-0.01	0.88		0.84	0.98		0.79	1.03	-0.17	-0.38		0.02	0.01
IMAGE:2019378	1p33|nt52568793|IMAGE:2019378|Hs.146861|AI369287|FLJ20580||hypothetical protein FLJ20580||AI369287	1	-0.08	-0.21	-0.26	-0.15	-0.09	0.28	0.57	0.85	0.59		1.29	0.82	-0.05	-0.03	0.01	0.09	-0.11	-0.4
IMAGE:1020434	9q22.31|nt84677612|IMAGE:1020434||AA682947|ESTs||||AA682947	1	0.1	0.17	0.09	0.27	0.2	1.18	1.42	1.45	0.96	0.9	0.71	0.93	0.21	0.2	0.17	-0.24	-0.04	0.3
IMAGE:813604	14q32.11|nt89815225|IMAGE:813604||AA447679|ESTs||AA447830	1	0.15	0.15	0.02	0.27	-0.07	0.53	0.61	0.38	0.69	0.94	1.16	0.69	0.2	0.15	-0.06	0.26	0.16	0.15
IMAGE:771461	**IMAGE:771461|16|21422297;16:22533551;16:29818523;||Hs.110613||Homo sapiens, clone MGC:9515 IMAGE:3903371, mRNA, complete cds||AI734083||molecular function|molecular_function unknown|ND|GO:0005554|GOA|na//biological process|biological_process unknown|ND|	1	0.17	0.17	0.02	0.21	0.04	1.3	1.22	1.55	0.81	1.05	0.77	0.78	0.15	0.3	0.12	-0.23	0.04	-0.23
IMAGE:1837161	12q24.23|nt123838062|IMAGE:1837161|Hs.75914|AI208335|RNP24||coated vesicle membrane protein||AI208335||molecular function|protein carrier activity|IEA|GO:0008320|GOA|na//molecular function|protein transporter activity|IEA|GO:0008565|GOA|na//biological pro	1	0.15	-0.2	0.01	-0.2	-0.08	0.67	0.56	0.52	0.74	0.73	1.02	0.88	-0.09	0.01	-0.34	0.36	0.25	-0.03
IMAGE:730438	10q22.2|nt80485461|IMAGE:730438|Hs.104825|AA421087|ESTs||ESTs||AA469972	1	0.04	0.07	-0.05	0.07	0.01	1.65	1.17	1.31	0.91	0.93	0.66	0.87	-0.1	0.16	0.02	-0.3	-0.07	-0.57
IMAGE:1554367	**IMAGE:1554367|1|142025696;18:11423691||AI792953	1	-0.13	-0.18	-0.06	-0.28	-0.15	0.79	0.66	1.03	0.85	0.46	1	0.88	-0.11	-0.18	-0.15	-0.04	-0.01	-0.3
IMAGE:1620657	5q34|nt174184768|IMAGE:1620657|Hs.130592|AI004833|ESTs||EST||AI004833	1	0.06	-0.07	0.04	-0.04	0	1.46	1.35	1.14	0.8	0.95	0.66	0.68	-0.02	-0.02	0	-0.39	-0.14	-0.12
IMAGE:770289	9p21.1|nt33987007|IMAGE:770289|Hs.11184|AA434206|UBE2R2||ubiquitin-conjugating enzyme E2R 2||AA434435||molecular function|ubiquitin conjugating enzyme activity|IEA|GO:0004840|GOA|na//molecular function|ubiquitin-protein ligase activity|IEA|GO:0004842|GOA|	1	0.02	-0.16	-0.13	-0.19	-0.06	0.7	0.83		0.72	0.75	0.77	0.8	-0.09	0.02	0.07	-0.24	-0.28	-0.25
IMAGE:1520465	15q21.2|nt46853000|IMAGE:1520465||AA923056|ESTs||AI791550	1	0.12	-0.22	-0.08	-0.04	-0.03	0.72	0.66	0.65	0.82	0.59	0.68	0.87	0.1	-0.05	0.06	-0.17	-0.05	-0.07
IMAGE:745689	9q32|nt106057421|IMAGE:745689|Hs.114670|AA420455|LTB4DH||leukotriene B4 12-hydroxydehydrogenase||AI821663||molecular function|alcohol dehydrogenase activity, zinc-dependent|IEA|GO:0004024|GOA|na//molecular function|zinc ion binding|IEA|GO:0008270|GOA|na//	1	0.07	0.11	-0.07	-0.07	0.06	0.62	0.74	0.81	0.49	0.58	1.2	0.51		0.26	0.18	0.17	-0.02	0.16
IMAGE:1750217	19p13.3|nt7858574|IMAGE:1750217|Hs.1416|AI055825|FCER2||Fc fragment of IgE, low affinity II, receptor for (CD23A)||AI055825||molecular function|sugar binding|IEA|GO:0005529|GOA|na//molecular function|integrin binding|TAS|GO:0005178|GOA|2529542//molecular	1	-0.02	0.11	0.08	0.07	0.06	0.77	0.74	0.83	0.74	0.75	0.53	0.55	-0.07	0.06	-0.14	-0.01	0.22	0.09
IMAGE:344555	9p21.1|nt34086530|IMAGE:344555|Hs.11184|W73607|UBE2R2||ubiquitin-conjugating enzyme E2R 2||W73654||molecular function|ubiquitin conjugating enzyme activity|IEA|GO:0004840|GOA|na//molecular function|ubiquitin-protein ligase activity|IEA|GO:0004842|GOA|na//	1	0.02	-0.03	-0.03	-0.09	0.02	0.62	0.82	1.15	0.64	0.62	0.76	0.54	-0.08	0.12	0.13	-0.16	-0.02	0.1
IMAGE:1752540	7q11.23|nt73699208|IMAGE:1752540|Hs.97206|AI150389|HIP1||huntingtin interacting protein 1||AI150389||molecular function|actin binding|IEA|GO:0003779|GOA|na//molecular function|structural constituent of cytoskeleton|TAS|GO:0005200|GOA|9140394//cellular com	1	-0.06	-0.14	-0.03	-0.14	-0.06	0.99	1.57	1.4	0.65	0.58	0.61	0.65	-0.02	-0.08	-0.09	-0.27	-0.13	0.02
IMAGE:841334	11q12.1|nt65612308|IMAGE:841334|Hs.355930|AA487427|STIP1||stress-induced-phosphoprotein 1 (Hsp70/Hsp90-organizing protein)||AA487635||biological process|response to stress|TAS|GO:0006950|GOA|1569099//cellular component|Golgi apparatus|TAS|GO:0005794|GOA|1	1	-0.12	0.18	0.11	0.23	0.08	0.83	1.08	1.18	0.78	0.53	0.31	0.82	-0.25	0.22		-0.17	-0.03	0.48
IMAGE:2541441	11q12.1|nt58879084|IMAGE:2541441|Hs.151242|AW057883|SERPING1||serine (or cysteine) proteinase inhibitor, clade G (C1 inhibitor), member 1, (angioedema, hereditary)||AW057883||molecular function|serpin|TAS|GO:0004868|GOA|3756141//molecular function|serine	1	0.1	0.1	0	0.05	0.03	0.53	0.68	0.44	0.59	0.46	0.66	0.63	0.17	0.08	0.06	-0.08	0.09	0.19
IMAGE:85502	9p21.1|nt34056319|IMAGE:85502|Hs.11184|T71799|UBE2R2||ubiquitin-conjugating enzyme E2R 2||T71869||molecular function|ubiquitin conjugating enzyme activity|IEA|GO:0004840|GOA|na//molecular function|ubiquitin-protein ligase activity|IEA|GO:0004842|GOA|na//b	1	0.03	0.02	0.11	0.05	0.01	0.44	1.06	0.88	0.56	0.42	0.81	0.51	0.01	0.19	0.36	-0.16	0.26	-0.13
IMAGE:66497	6p11.1|nt64223305|IMAGE:66497|Hs.21689|R15735|ESTs||ESTs||R16137	1	-0.06	-0.07	0.01	0.01	0.03		0.55	0.8	0.43	0.78	0.55	0.51	0.04	-0.15	0.09	-0.1	-0.08	0.36
IMAGE:1503650	12p13.32|nt3869334|IMAGE:1503650|Hs.377083|AA906912|ESTs||EST||AA906912	1	-0.12	-0.2	-0.16		-0.18	-2.88	-2.86	-2.08	-2.4	-3.51	-3.28	-2.27	0.27	0.18	-0.08	0.45		-0.18
IMAGE:726905	6q16.1|nt103646296|IMAGE:726905|Hs.97631|AA398235|ESTs||ESTs||AA403058	1	-0.04	-0.35	-0.23	-0.2	-0.2	-1.65	-2.01	-1.31	-2.23		-2.44	-2.04	-0.42	-0.25	-0.31	-0.16		-0.4
IMAGE:46994	11q13.3|nt76232721|IMAGE:46994|Hs.26026|H10155|ESTs||ESTs||H10156	1	-0.09	-0.26	-0.17	-0.26	-0.08	-1.57	-1.59	-1.98	-1.8	-1.68	-2.58	-1.72	-0.25	-0.39	-0.24	-0.31	-0.23	-0.4
IMAGE:782429	2q21.2|nt130670935|IMAGE:782429|Hs.145567|AA431429|AF038169||hypothetical protein AF038169||AA431833	1	-0.05	0.04	-0.13	-0.25	-0.38	-1.12	-1.34	-1.37	-1.27	-1.44	-1.11	-1.41	0.25	0.16	-0.14	0.51	0.46	0.28
IMAGE:2512014	Xq24|nt116644067|IMAGE:2512014|Hs.155976|AI963347|CUL4B||cullin 4B||AI963347	1	0.04	0.01	0.06	-0.28	0.06	-1.29	-1.67	-1.35	-1.33	-0.73	-0.71	-1.24	0.31	-0.07	-0.53	0.16	0.24	0.19
STA	9q21.33|nt78354320|1048980|Hs.122548|AA778617|ESTs||ESTs||AA778617	1	-0.15	-0.3	-0.08	-0.19	-0.11	-0.7	-0.76	-0.86	-0.8	-0.94	-1.13	-0.77	-0.2	0.01	0.03	-0.04	0.09	-0.2
IMAGE:1894290	5q34|nt169716411|IMAGE:1894290|Hs.368710|AI301444|ESTs||ESTs||AI301444	1	-0.09	-0.08	-0.15	-0.08	-0.15	-0.51	-0.81	-0.8	-0.94	-0.43	-1.09	-0.98	-0.34	-0.15	-0.27	0.13	0.22	-0.35
IMAGE:1048600	21p11.2|nt7678850|IMAGE:1048600||AA608862|ESTs||||AA608862	1	0.02	0.04	0.08	0.18	-0.01	-0.66	-0.93	-0.55	-0.86	-0.79	-0.86	-0.73	0.08	0.1	-0.11	-0.36	-0.08	-0.12
IMAGE:1586338	19p13.11|nt22179546|IMAGE:1586338|Hs.128352|AA974347|ESTs||ESTs, Weakly similar to RIKEN cDNA 2610103J23 [Mus musculus] [M.musculus]||AA974347	1	0.3	-0.08	0.04	-0.02	0.01	-0.57	-0.75	-0.98	-0.52	-0.46	-0.82	-0.58	-0.06	-0.01	-0.08	0.2	0.22	0.07
IMAGE:113185	19q12|nt42484539|IMAGE:113185|Hs.178020|T83861|ESTs||EST||T83861	1	0.38	-0.01	0.07	0.02	0.09	-0.6	-0.59	-0.64	-0.56	-0.56	-0.69	-0.51	-0.29	-0.09	-0.2	0.01	0.08	-0.23
IMAGE:1576709	14q11.1|nt15210902|IMAGE:1576709|Hs.728|AA984940|RNASE2||ribonuclease, RNase A family, 2 (liver, eosinophil-derived neurotoxin)||AA984940||molecular function|pancreatic ribonuclease activity|IEA|GO:0004522|GOA|na//molecular function|ribonuclease activity|	1	-0.02	0.47	0.07	0.12	0.23	-0.91	-0.7	-1.03	-0.06	-0.74	-0.52	-0.52	0.04	-0.22	-0.17	-0.28	-0.14	0.01
IMAGE:814107	2q14.1|nt112393219|IMAGE:814107|Hs.108812|AA465381|FLJ22004||hypothetical protein FLJ22004||AA465455	1	0.09	-0.28	0.03	-0.15	0.01	-0.18	-0.28	-0.09	-0.37	-0.49	-0.12	-0.3	4.3	4.14	4.39	-0.14	0.03	-0.36
IMAGE:261219	2q14.1|nt112392691|IMAGE:261219|Hs.108812|H98233|FLJ22004||hypothetical protein FLJ22004||H98233	1	0.03	-0.1	-0.1	-0.11	-0.07	-0.2	-0.33	-0.4	-0.15	-0.31	-0.16	-0.13	4.09	3.72	4.06	-0.18	0.01	-0.4
IMAGE:685874	18q12.3|nt39449025|IMAGE:685874|Hs.239340|AA255712|ESTs||Homo sapiens clone 24987 mRNA sequence||AA262650	1	-0.21	0.16	0.05	0.16	0.13	0.01	0	0.09	0.1	0.2	0.12	0.09	4.34	2.88	4.26	-0.05	0.17	-0.78
IMAGE:283352	2q14.1|nt112410797|IMAGE:283352|Hs.183424|N51446|ESTs||ESTs||N51446	1	-0.07	0.01	0.01	-0.03	0.22	0.11	0.11	-0.19	0.07	0.11	-0.09	0.05	3.52	3.25	4.33	-0.13	0.34	0.07
IMAGE:685050	3p21.31|nt51532516|IMAGE:685050|Hs.373560|AA252377|FLJ32332||hypothetical protein FLJ32332||AA252506	1	-0.05	0.14	0.05	0.11	0.08	0.06	0.11	0.17	0.12	0.39	0.21	0.16	4.28	2.41	4.37	-0.42	0.21	-0.45
IMAGE:826205	2q14.1|nt112411341|IMAGE:826205|Hs.183424|AA521463|ESTs||ESTs||AA521463	1	0.05	0.01	0.08	-0.09	0.02	0.07	-0.12	-0.12	0.05	0.1	0.03	0.12	3.64	3.21	4.02	-0.2	-0.07	-0.79
IMAGE:486036	Xp22.12|nt18219782|IMAGE:486036|Hs.153260|AA040856|SH3KBP1||SH3-domain kinase binding protein 1||AA043083||cellular component|kinesin complex|IEA|GO:0005871|GOA|na//cellular component|membrane|IEA|GO:0016020|GOA|na//cellular component|nucleus|IEA|GO:00056	1	-0.04	0.07	-0.07	-0.34	-0.12	-0.02	-0.16	-0.06	-0.23	-0.01	0.09	-0.02	3.75	3.47	3.54	0.35	0.27	0.1
IMAGE:665496	2q14.1|nt112391391|IMAGE:665496|Hs.108812|AA195253|FLJ22004||hypothetical protein FLJ22004||AA195253	1	0.04	0.09	0.04	-0.03		0.01	0.05	0.19	-0.06	-0.07	0.03	0.04	3.26	3.38	3.82	0.11	-0.06	-0.05
IMAGE:1604005	Xp22.12|nt18220106|IMAGE:1604005|Hs.153260|AA989257|SH3KBP1||SH3-domain kinase binding protein 1||AA989257||cellular component|kinesin complex|IEA|GO:0005871|GOA|na//cellular component|membrane|IEA|GO:0016020|GOA|na//cellular component|nucleus|IEA|GO:0005	1	-0.2	0.15	-0.08	-0.26	0.02	0.18	-0.28	0.24	0.12	0.15	0.26	0.13	2.87	3.4	3.71	0.13	-0.08	0.65
IMAGE:1671903	19q13.11|nt49887360|IMAGE:1671903|Hs.154704|AI051683|LHB||luteinizing hormone beta polypeptide||AI051683||molecular function|hormone activity|IEA|GO:0005179|GOA|na//biological process|male gonad development|TAS|GO:0008584|GOA|6785294//biological process|s	1	0.3	0.16	0.1	0.19	-0.04	0.25	0.33	0.36	0.28	0.15	0.39	0.23	3.08	3.31	3.09	0.42	0.17	0.05
IMAGE:743481	9q33.2|nt116578480|IMAGE:743481|Hs.71428|AA609392|ESTs||ESTs||AA609392	1	-0.06	-0.08	0.07	-0.08	0.02	-0.06	-0.1	-0.32	-0.01	-0.13	-0.25	0.1	3.24	3.13	2.88	-0.48	-0.24	-0.81
IMAGE:811999	**IMAGE:811999|5|138516873;19:49887041||AA490645	1	0.18	0.31	0.14	0.47	0.08	0.24	0.35	0.04	0.21	0.17	0.52	0.17	3.16	3.32	2.76	0.34	0.17	-0.09
IMAGE:2365721	19q13.11|nt49903880|IMAGE:2365721|Hs.348402|AI741512|CGB7||chorionic gonadotropin, beta polypeptide 7||AI741512||molecular function|hormone activity|TAS|GO:0005179|GOA|6690982//biological process|female gamete generation|TAS|GO:0007292|GOA|10468638//biolo	1	0.27	0.27	0.15	0.19	0.12	0.15	0.32	0.38	0.19	0.08	0.21	0.14	2.97	2.96	2.77	0.22		0.12
IMAGE:767388	**IMAGE:767388|2|90126636;12:123943658||Hs.374462||Homo sapiens SET domain-containing protein 8 (SET8) mRNA, complete cds||AA418655||molecular function|methyltransferase activity|IEA|GO:0008168|GOA|na//cellular component|kinesin complex|IEA|GO:0005871|GOA	1	0.1	-0.1	0.01	0.01	0.05	-0.23	-0.37	-0.44	-0.32	-0.35	-0.16	-0.39	2.68	2.58	2.69	-0.18	-0.19	-0.08
IMAGE:1610453	2q37.3|nt237625964|IMAGE:1610453|Hs.289051|AA991864|NCE2||NEDD8-conjugating enzyme||AA991864||molecular function|ubiquitin conjugating enzyme activity|IEA|GO:0004840|GOA|na//molecular function|ubiquitin-protein ligase activity|IEA|GO:0004842|GOA|na//biolo	1	-0.08	-0.11	-0.02	-0.15	0.03	0.09		0.28	-0.05	0.13	-0.07	0.07	2.67	2.12	2.76	-0.22	-0.04	0.35
IMAGE:2160497	17p13.3|nt91620|IMAGE:2160497|Hs.54402|AI478508|DOC2B||double C2-like domains, beta||AI478508||molecular function|transporter activity|IEA|GO:0005215|GOA|na//molecular function|calcium-dependent phospholipid binding|TAS|GO:0005544|GOA|8902635//biological	1	0.15	-0.11	0	0.06	-0.01	-0.05	0.2	-0.33	0.04	0.05	0.12	0.03	2.69	2.08	2.73	-0.05	-0.05	-0.12
IMAGE:46553	9q33.2|nt116498075|IMAGE:46553|Hs.101439|H10678|ESTs||ESTs||H10679	1	-0.04	0.14	0.17	0.1	0.03	0.27	0.36	0.47	0.16	0.18	-0.09	0.23	2.69	2.3	2.35	0.03	0.18	-0.23
IMAGE:49303	5q32|nt146550890|IMAGE:49303||H15676|PPP2R2B||||H15677||molecular function|protein phosphatase type 2A, intrinsic regulator activity|TAS|GO:0008601|GOA|1849734//biological process|signal transduction|IEA|GO:0007165|GOA|na//cellular component|protein phosp	1	0.14	0.02	-0.02	0.1	-0.02	0.03	-0.17	0.04	0.18	0.21	0.18	0.13	2.19	2.17	2.44	-0.02	0.04	0.03
IMAGE:731039	12q24.23|nt123942864|IMAGE:731039||AA421470|SET07||AA421501||molecular function|methyltransferase activity|IEA|GO:0008168|GOA|na//cellular component|kinesin complex|IEA|GO:0005871|GOA|na//cellular component|nucleus|IEA|GO:0005634|GOA|na//biological proces	1	0.13	0.1	-0.06	0.08	0.04	-0.18	-0.4	-0.26	-0.22	-0.04	-0.1	-0.29	2.29	2.15	2.33	-0.43	-0.29	-0.67
IMAGE:1660029	5q13.3|nt76560718|IMAGE:1660029|Hs.104530|AI037948|HSU84971||fetal hypothetical protein||AI037948||molecular function|nucleic acid binding|IEA|GO:0003676|GOA|na//cellular component|intracellular|IEA|GO:0005622|GOA|na	1	0.24	0.1	0.15	0.04	0.09	0.16	0.07	-0.02	0.15		0.3	0.11	2.41	2.08	2.13	0.16	0.05	0.09
IMAGE:767474	**IMAGE:767474|4|3411992;20:29905501||AA418182	1	0.07	0.04	-0.08	-0.16	0.05	0.08	0.09	0.1	0.15	0.01	-0.04	0.18	1.82	2.46	1.87	0.13	0.06	-0.26
IMAGE:752631	4p16.3|nt1775686|IMAGE:752631|Hs.1420|AA417654|FGFR3||fibroblast growth factor receptor 3 (achondroplasia, thanatophoric dwarfism)||AA419620||molecular function|fibroblast growth factor receptor activity|E|GO:0005007|Proteome|na//biological process|JAK-ST	1	0.04	-0.02	-0.02	0.03	0.07	0.06	0.18	0.22	0.09	0.09	0.04	0.1	2.11	1.8	2.16	0.29	0.08	0.35
IMAGE:1693045	4p16.3|nt3337746|IMAGE:1693045|Hs.78281|AI092654|RGS12||regulator of G-protein signalling 12||AI092654||molecular function|GTPase activator activity|TAS|GO:0005096|GOA|9651375//molecular function|receptor signaling protein activity|IEA|GO:0005057|GOA|na//	1		0.06	0.07	0.04	0.08	0.07	0.14	-0.21	0.2	-0.05	0.01	0.22	1.86	1.86	2.23	-0.33	0.2	0.31
IMAGE:842785	4p16.3|nt3420950|IMAGE:842785|Hs.75140|AA486209|LRPAP1||low density lipoprotein-related protein-associated protein 1 (alpha-2-macroglobulin receptor-associated protein 1)||AA486313||molecular function|asialoglycoprotein receptor activity|TAS|GO:0004873|GO	1	-0.05	-0.02	0.01	-0.03	0.09	0	0.41	0.07	0.07	-0.05	0.03	-0.07	1.7	1.85	2.12	-0.12	0.03	0.41
IMAGE:43833	3q26.33|nt187121174|IMAGE:43833||H05774|ESTs||||H05881	1	-0.04	0.08	0.07	0.06	0.16	0.04	0.23	0.02	0.09	0.05	0.04	0.1	1.85	1.86	1.89	0.06	0.06	0.17
IMAGE:23337	17q23.2|nt58896143|IMAGE:23337|Hs.180804|R38671|ESTs||Homo sapiens cDNA FLJ20264 fis, clone COLF7912.||R38671	1	0.23	0.24	0.18	0.24	0.24	0.18	0.46	0.27	0.17	0.27	0.39	0.18	1.7	1.62	2.26	0.32	0.32	0.8
IMAGE:1534710	**IMAGE:1534710|22|15714482;22:18274035||Hs.444164||ESTs, Highly similar to A35074 gamma-glutamyltransferase (EC 2.3.2.2) type 1 precursor, short splice form - human [H.sapiens]||AA917932	1	0.24	-0.03	0.19	0.24	0.03	-0.29	0.13	0.19	-0.32		-0.3	-0.34	1.93	1.39	2.06	-0.49	-0.35	-0.15
IMAGE:488555	Xp22.33|nt2603952|IMAGE:488555|Hs.379564|AA047136|LOC286434||hypothetical protein LOC286434||AA047275	1	0.2	0.4	0.15	0.33	-0.38	-0.39	0.03	0.14	-0.41	0.04	-0.01	-0.5	2.04	1.94	1.16	0.04	-0.09	-0.19
IMAGE:1671363	8p23.1|nt11344618|IMAGE:1671363|Hs.2243|AI084074|BLK||B lymphoid tyrosine kinase||AI084074||molecular function|protein tyrosine kinase activity|TAS|GO:0004713|GOA|7845672//molecular function|ATP binding|IEA|GO:0005524|GOA|na//biological process|protein ki	1	0.22	0.06	0.1	0	0.09	0.09	0.38	0.29	0.2	0.14	0.07	0.08	1.7	1.52	1.85	0.17	0.04	0.47
IMAGE:144880	19p13.3|nt5626796|IMAGE:144880|Hs.144501|R78579|FLJ90734||hypothetical protein FLJ90734||R78580	1	-0.1	0.26	0.07	0.31	-0.04	0.14	0.04	0.04	0.08	0.25	0.36	0.22	2.31	1.49	1.22	0.39	0.36	-0.08
IMAGE:241412	13q13.3|nt35503842|IMAGE:241412|Hs.154365|H81219|ELF1||E74-like factor 1 (ets domain transcription factor)||H81220||molecular function|transcription factor activity|IEA|GO:0003700|GOA|na//biological process|regulation of transcription, DNA-dependent|NAS|G	1	0.13		0.08	0.29	0.05		0.05	-0.36	-0.1	0.14	0.37	0.21	1.83	1.65	1.53	0.18	0.12	0.05
IMAGE:504982	5q11.2|nt53679486|IMAGE:504982|Hs.116774|AA151209|ITGA1||integrin, alpha 1||AA151210||molecular function|collagen binding|TAS|GO:0005518|GOA|8428973//molecular function|cell adhesion receptor activity|NAS|GO:0004895|GOA|na//molecular function|receptor act	1	0.08	-0.01	-0.07	-0.01	0.04	-0.08	-0.05	-0.21	-0.08	0	0.01	0.01	1.57	1.59	1.58	-0.02	-0.01	-0.09
IMAGE:714151	4p16.3|nt3411569|IMAGE:714151|Hs.353088|AA285009|ESTs||Homo sapiens, clone IMAGE:4128195, mRNA, partial cds||AA290832	1	-0.06	0.06	0.17	0.04	0.09	0.09	0.44	0.39	0.13	0.19	0.14	0.11	1.51	1.43	1.78	-0.32	-0.1	0.44
IMAGE:1466438	16p13.13|nt12002524|IMAGE:1466438|Hs.179898|AA885491|HSPC055||zinc-finger protein AY163807||AA885491||molecular function|nucleic acid binding|IEA|GO:0003676|GOA|na	1	-0.06	-0.02		-0.06	-0.05	-0.28	-0.45	-0.61	-0.27	-0.13	0.05	-0.1	1.45	1.97	1.25	0.09	0.06	-0.13
IMAGE:2016520	19p13.3|nt5655617|IMAGE:2016520|Hs.159384|AI368611|KIAA0138||KIAA0138 gene product||AI368611||molecular function|DNA binding|IEA|GO:0003677|GOA|na//cellular component|nucleus|IEA|GO:0005634|GOA|na	1	-0.03	0.25	0.15	0.04	0.09	0.27	0.01	0.32	0.3	0.14	0.33	0.17	1.32	1.7	1.58	0.24	0.15	0.14
IMAGE:773656	3p11.1|nt90084543|IMAGE:773656|Hs.11449|AA433891|DKFZP564O123||DKFZP564O123 protein||AA434569||molecular function|molecular_function unknown|IEA|GO:0005554|GOA|na	1	0.12	0.07	-0.01	-0.11	-0.02	0.04	-0.06	0.14	0.41	0.15	0.19	0.35	1.68	1.41	1.5	-0.55	-0.2	-0.31
IMAGE:1526487	16p12.1|nt28263899|IMAGE:1526487|Hs.150684|AA923359|ESTs||ESTs||AA923359	1	0	0	0.15	-0.06	-0.06	0	0.06	0.26	-0.21	0.11	-0.2	-0.15	1.68	1.37	1.4	-0.16	-0.06	0.36
IMAGE:1882945	15q21.3|nt50857700|IMAGE:1882945|Hs.10119|AI281946|FLJ14957||hypothetical protein FLJ14957||AI281946	1	0.09	0.01	0	0.09	-0.02	0.1	0.5	0.42	0.11	0.24	0.25	0.26	1.25	1.34	1.82	0.47	0.17	0.46
IMAGE:138936	9q33.2|nt115748905|IMAGE:138936|Hs.160483|R62817|STOM||stomatin||R62868||cellular component|cytoskeleton|TAS|GO:0005856|GOA|7592848//cellular component|integral to plasma membrane|TAS|GO:0005887|GOA|7592848	1	0.21	0.23	0.08		0.12	0.16	0	0.07	0.12	0.29	0.36	0.19	1.56	1.54	1.17	0.39	0.39	0.34
IMAGE:2413337	11q23.3|nt123010751|IMAGE:2413337|Hs.101657|AI817699|SORL1||sortilin-related receptor, L(DLR class) A repeats-containing||AI817699||molecular function|internalization receptor activity|TAS|GO:0015029|GOA|8940146//molecular function|protein transporter act	1	0	0.19	0.05	-0.24	0.11	0.16	0.24	0.14	0.17	0.15	0.21	0.03	1.59	1.65	1.03	0.19	0.08	-0.25
IMAGE:593793	**IMAGE:593793|2|112385117;16:32314412;8:31095188;||AA167016	1	0.13	0.05	-0.04	0.11	-0.01	0.1	-0.01	0	0.1	0.13	-0.12	0.04	1.42	1.41	1.18	-0.07	-0.04	-0.02
IMAGE:72391	11q23.3|nt123005315|IMAGE:72391||T51538|ESTs||||T51689	1	0.09	-0.1	0.01	-0.08	-0.19	0.21	-0.36	-0.2	0.07	0.32	0.04	0.18	1.4	1.61	0.93	-0.08	-0.01	-0.46
IMAGE:1689029	22q13.31|nt43724812|IMAGE:1689029|Hs.20017|AI092397|C22orf4||chromosome 22 open reading frame 4||AI092397	1	0.23	0.02	0.06	0.01	0.08	0.21	0.1	0.1	0.31	0.04	0.22	0.12	1.17	1.5	1.17	-0.03	-0.08	-0.26
STA	5q31.2|nt139810193|1240116|Hs.113264|AA706226|NRG2||neuregulin 2||AA706226||molecular function|growth factor activity|IEA|GO:0008083|GOA|na//biological process|anti-apoptosis|NR|GO:0006916|GOA|na//biological process|signal transduction|TAS|GO:0007165|GOA|	1		0.23	0.24	0.29	0.41		0.11	-0.28		-0.19	0.16	0.06	0.62	1.54	1.66	-0.33	0.29	0.35
IMAGE:740718	Xp22.33|nt2634453|IMAGE:740718|Hs.369545|AA479678|ESTs||ESTs, Weakly similar to cytokine receptor-like factor 2; cytokine receptor CRL2 precusor [Homo sapiens] [H.sapiens]||AI821636	1	0.42	0.25	0.14	0.44	-0.22		-0.03	-0.17	-0.39	0.12	0.04	-0.1	1.42	1.39	0.9	0.12	0.26	0.1
IMAGE:565949	1p21.3|nt100048715|IMAGE:565949|Hs.230143|AA136541|ESTs||EST||AA136608	1	0.11	0.07	0.12	0.03	0.11	0.14	0.02	0.36	0.01	0.09	-0.17	0.11	1.34	1.1	1.18	0	0.1	-0.15
IMAGE:280786	11q23.3|nt122835367|IMAGE:280786||N50656|ESTs||||N50751	1	0.02	-0.2	-0.07	-0.24	-0.13	-0.16	-0.21	-0.03	-0.04	0.09	-0.2	0.02	1.32	1.34	0.91	-0.36	-0.32	-0.28
IMAGE:269288	5q23.1|nt110448097|IMAGE:269288||N26663|ESTs||||N39814	1	-0.05	-0.12	0.01	-0.08	-0.1	-0.06	-0.18	-0.14	0	-0.12	-0.3	-0.38	1.17	1.06	1.22	-0.37	-0.11	-0.09
IMAGE:2043415	9q22.2|nt82176526|IMAGE:2043415|Hs.153924|AI371096|DAPK1||death-associated protein kinase 1||AI371096||molecular function|calmodulin-dependent protein kinase I activity|TAS|GO:0004684|GOA|7828849//molecular function|ATP binding|IEA|GO:0005524|GOA|na//mole	1	0.02	0.14	-0.1	0.15	-0.1	-0.17	-0.16	-0.09	-0.13	0.15	0.17	-0.12	1.44	1.33	0.67	0.16	0.06	-0.11
IMAGE:823574	**IMAGE:823574|1|146346793;2:112305642;22:47709960;||AA497116	1	0.07	0.05	-0.1	0.1	-0.09	-0.08	-0.16	-0.05	-0.06	0.15	0.31	0.07	1.17	1.26	0.97	0.32	0.3	0.02
IMAGE:754380	11q21|nt97073777|IMAGE:754380|Hs.181326|AA436164|MTMR2||myotubularin related protein 2||AA436291||molecular function|protein tyrosine/serine/threonine phosphatase activity|NAS|GO:0008138|GOA|9736772//biological process|protein amino acid dephosphorylation	1	-0.08	-0.4	-0.22	-0.31	-0.22	-0.18	-0.4	-0.1	-0.08	-0.04	-0.14	-0.09	1.38	1.1	0.91	0.18	0.07	-0.17
IMAGE:70002	19p13.3|nt5655618|IMAGE:70002|Hs.159384|T48740|KIAA0138||KIAA0138 gene product||T48741||molecular function|DNA binding|IEA|GO:0003677|GOA|na//cellular component|nucleus|IEA|GO:0005634|GOA|na	1	-0.22	0.04	0.16	0.01	0.1	0.09	0.17	-0.14	0.13	0.09	-0.06	-0.01	1.38	0.62	1.34	-0.04	0.13	0.53
IMAGE:796086	22q13.1|nt35345834|IMAGE:796086||AA460367|ESTs||||AA460801	1	0.21	-0.09	-0.01	0.08	0.01	-0.16	0.02	-0.35	-0.3		-0.01	-0.16	1.36	0.76	1.21	0.03	0.12	0.21
IMAGE:241705	14q21.2|nt45167916|IMAGE:241705|Hs.771|H91680|PYGL||phosphorylase, glycogen; liver (Hers disease, glycogen storage disease type VI)||H91776||molecular function|glycogen phosphorylase activity|TAS|GO:0008184|GOA|9529348//biological process|glycogen metabol	1	0.27	0.18	0	0.34	0.04	-0.05	-0.2	-0.14	0.13	0.31	0.2	0.11	1.15	1.22	0.89	0.38	0.33	-0.13
IMAGE:51093	14q24.1|nt67231196|IMAGE:51093|Hs.20047|H18440|ZFYVE1||zinc finger, FYVE domain containing 1||H18548	1	0.01	0.02	-0.07	-0.12	0.01	-0.09	0.08	0.11	-0.02	0.01	0.02	0.2	0.98	0.92	1.35	0.14	-0.06	0.04
IMAGE:809755	5q23.1|nt112801953|IMAGE:809755|Hs.396470|AA454725|ESTs||Homo sapiens mRNA from chromosome 5q21-22, clone:FBR35.||AA454776	1	0.13	-0.28	-0.15	-0.47	-0.27	0.01	-0.27	0	-0.2		-0.13	-0.07	1.01	1.18	1.02	-0.27	0.21	-0.45
IMAGE:767069	11q23.3|nt123016464|IMAGE:767069|Hs.82845|AA424516|ESTs||Homo sapiens cDNA: FLJ21930 fis, clone HEP04301, highly similar to HSU90916 Human clone 23815 mRNA sequence.||AA424516	1	-0.04	-0.17	-0.09	-0.17	0	-0.12	-0.04	-0.09	-0.08	-0.09	-0.18	0.06	1.13	0.99	1.07	-0.17	-0.25	-0.36
IMAGE:2435216	14q21.2|nt45167914|IMAGE:2435216|Hs.771|AI869845|PYGL||phosphorylase, glycogen; liver (Hers disease, glycogen storage disease type VI)||AI869845||molecular function|glycogen phosphorylase activity|TAS|GO:0008184|GOA|9529348//biological process|glycogen me	1	-0.04	0.32	0.12	0.23	0.14	0.16	0.12	-0.11	0.17	0.03	0.05	0.18	1.13	1.24	0.78	0.25	0.43	0.26
IMAGE:1551763	5p13.2|nt34466132|IMAGE:1551763|Hs.131328|AA922688|ESTs||ESTs||AA922688	1	0.06	0.07	0.07	0.13	0.06	0.08	0.16	0.47	0.08	0.15	-0.18	0.1	0.8	0.65	1.66	-0.01	0.17	-0.1
IMAGE:1641211	**IMAGE:1641211|2|112316402;22:47710509||Hs.446425||ESTs, Highly similar to RB2B_HUMAN Rab-like protein 2B [H.sapiens]||AI015265||molecular function|GTP binding|IEA|GO:0005525|GOA|na//molecular function|RAB small monomeric GTPase activity|TAS|GO:0003928|G	1	-0.06	-0.06	0.11	0.05	-0.03	0.03	0.46	0.33	0.15	0.02	0.04	0.07	1.11	0.68	1.25		-0.1	-0.2
IMAGE:1552437	**IMAGE:1552437|13|14025738;21:7711272||AA927038	1	0.28	0.22	0.17	0.28	0.18	0.04	-0.05	-0.21	-0.12	0.25	-0.12	-0.05		0.96	1.05	0.13	0.4	0.31
IMAGE:1505938	Xp22.33|nt2614421|IMAGE:1505938|Hs.379564|AA906332|LOC286434||hypothetical protein LOC286434||AA906332	1	0.18	0.28	0.26	0.33	-0.01	-0.07	0.26	-0.13	-0.09		-0.04	-0.01	1.18	1.13	0.69	0.09	0.23	-0.01
IMAGE:449071	Xq13.3|nt70985076|IMAGE:449071|Hs.15470|AA777854|RNF12||ring finger protein 12||AA777854	1	0.16	-0.04	-0.17	-0.31	-0.1	0.05	-0.05	-0.13	0.04	0.17	0.33	0.08	1.56	0.62	0.81	0.38	0.23	-0.22
IMAGE:1552049	11q21|nt97075929|IMAGE:1552049|Hs.181326|AA933721|MTMR2||myotubularin related protein 2||AA933721||molecular function|protein tyrosine/serine/threonine phosphatase activity|NAS|GO:0008138|GOA|9736772//biological process|protein amino acid dephosphorylatio	1	-0.1	0.07	-0.02	-0.37	-0.01	0.15	-0.43	-0.18	0.08	-0.17	-0.2	0	1.16	1.07	0.71	0.58	0.45	0.01
IMAGE:1607810	10p12.1|nt27069561|IMAGE:1607810|Hs.129218|AA991162|KIAA1074||KIAA1074 protein||AA991162	1	0.2	-0.02	-0.27	-0.18	-0.26	-0.31	-0.19	-0.09	-0.39	-0.12	-0.05	-0.26	1.09	1.33	0.51	-0.01	-0.09	-0.34
IMAGE:1740749	9q33.2|nt116397744|IMAGE:1740749|Hs.173688|AI185724|LOC158135||similar to H23L24.3.p||AI185724	1	0.04	-0.01	0.14	-0.14	0.06	0.09	0.04	-0.12	0.07	0.21	-0.06	0.1	0.94	0.99	0.98	-0.23	-0.09	-0.34
IMAGE:771101	**IMAGE:771101|22|17075397;22:26580952||Hs.446583||ESTs, Highly similar to NFH_HUMAN Neurofilament triplet H protein (200 kDa neurofilament protein) (Neurofilament heavy polypeptide) (NF-H) [H.sapiens]||AI732745	1	0.08	0.35	0.09	0.39	0.05	-0.03	0.32	0.02	0.11	0.15	0.14	0.18	0.93	0.96	1.01	-0.3	-0.34	0.16
IMAGE:813678	5p13.1|nt37672933|IMAGE:813678|Hs.75379|AA453742|SLC1A3||solute carrier family 1 (glial high affinity glutamate transporter), member 3||AA453823||molecular function|sodium:dicarboxylate/tricarboxylate symporter activity|IEA|GO:0005311|GOA|na//molecular fu	1	0.05	0.36	0.06	0.21	0.15	0.28	0.23	-0.03	0.1	0.17	0.3	0.17	1.11	0.93	0.8	0.04	0.18	-0.07
IMAGE:769713	**IMAGE:769713|1|227124347;15:34989792;2:34051706;3:55607644;10:65476640;8:21463155||AI734103	1	0.4	0.27	0.19	0.22	0.17	0.18	0.03	0.1	0.13	0.12	0.27	0.15	0.63	1.2	0.98	0.4		0.26
IMAGE:429299	19q11|nt37266373|IMAGE:429299|Hs.25722|AA007370|LOC284459||hypothetical protein LOC284459||AA007370	1	0.02	0.04	-0.03	0	-0.01	0.02	0.14	0.22	0.19	-0.04	0.07	0.08	1.25	0.72	0.77	0.05	0.04	0.13
IMAGE:774726	10q22.2|nt80319039|IMAGE:774726|Hs.173125|AA442081|PPIF||peptidylprolyl isomerase F (cyclophilin F)||AA442184||molecular function|cyclophilin|IEA|GO:0004600|GOA|na//biological process|protein folding|IEA|GO:0006457|GOA|na//cellular component|mitochondrion	1	-0.02	0.07	0.06	0.12	0.04	0.05	0.03	-0.03	0.03	0.12	-0.16	0.04	0.88	1	0.8	-0.14	0.06	-0.34
IMAGE:771294	22q11.21|nt17075424|IMAGE:771294|Hs.446583|AA443624|ESTs||ESTs, Highly similar to NFH_HUMAN Neurofilament triplet H protein (200 kDa neurofilament protein) (Neurofilament heavy polypeptide) (NF-H) [H.sapiens]||AI732748	1	0.13	0.34	0.18	0.41	0.19	0.11	0.23	-0.13	0.22	0.15		0.25	0.93	0.84	0.88	-0.1	-0.13	0.09
IMAGE:564803	12p13.33|nt2860204|IMAGE:564803|Hs.239|AA129552|FOXM1||forkhead box M1||AA136566||molecular function|RNA polymerase II transcription factor activity|TAS|GO:0003702|GOA|9032290//molecular function|transcription factor activity|TAS|GO:0003700|GOA|9441747//b	1	-0.01	0.15	0.07	0.15	0.07	0.08	0.09	0.13	0.1	0.13	-0.2	0.15	0.95	0.94	0.72	0.01	0.15	0.12
IMAGE:1566232	16q12.1|nt49571825|IMAGE:1566232||AI140795|ESTs||AI140795	1	0.08	-0.03	-0.01	0.07	0.07	0.1	0.12	0.57	0.11	0.16	0.04	0.09	0.72	0.92	0.96	0.14	0.39	-0.16
IMAGE:1695674	19q11|nt36695304|IMAGE:1695674|Hs.351558|AI093511|FLJ32389||hypothetical protein FLJ32389||AI093511||molecular function|heat shock protein activity|IEA|GO:0003773|GOA|na	1	0.09	0.17	0.04	0.14	-0.04	0.15	0.23	0.08	-0.01	0.12	0.13	0.2	0.9	0.88	0.79	-0.21	0	0.36
IMAGE:260118	9q22.2|nt82458829|IMAGE:260118|Hs.26322|N32045|CCRK||cell cycle related kinase||N32045	1	0.42	0.07	0.06	0.14	0.12	0.11	0.23	0.33	0.15	0.17	0.35	0.19	0.89	0.96	0.7	0.3	-0.07	0.53
IMAGE:25718	16p13.11|nt17797891|IMAGE:25718|Hs.168159|R12025|BFAR||bifunctional apoptosis regulator||R37093||molecular function|apoptosis inhibitor activity|TAS|GO:0008189|GOA|10716992//molecular function|structural molecule activity|TAS|GO:0005198|GOA|10716992//biol	1	0.08	0.09	0.06	0.07	0.05	0	0.04	0.21	0.12	0.08	0.17	0.21	0.83	1	0.7	0.09	0	0.13
IMAGE:221826	19p13.3|nt3163807|IMAGE:221826||H92231|ESTs||||H92232	1	0.18	0.15	0.14	0.09	0.17	0.06	0.21	0.23	0.27	0.24	0.08	0.21	0.76	0.86	0.9	0.27	0.22	0.31
IMAGE:753653	**IMAGE:753653|13|97879975;14:15518231||AA479962	1	-0.1	0.15	-0.1	-0.02	-0.09	-0.14	0.18	0.03	-0.03	0.08	0.06	-0.05	0.68	0.99		0.17	-0.09	0.58
IMAGE:1218119	16p13.11|nt15161098|IMAGE:1218119|Hs.116881|AA662473|ESTs||Homo sapiens, Similar to myosin, heavy polypeptide 11, smooth muscle, clone IMAGE:5272844, mRNA||AI821942	1	-0.11	-0.14	0.06	0.01	0.05	-0.21	-0.01	0.19	0.04	-0.03	-0.05	0.03	0.77	0.83	0.89	0.18	0.19	0.52
IMAGE:786534	19q11|nt37263858|IMAGE:786534|Hs.417717|AA452118|ESTs||Homo sapiens cDNA FLJ33508 fis, clone BRAMY2005094.||AA452341	1	-0.05	-0.06	0.04	0.09	0.09	-0.02		0.12	0.08	0.2	0.03	0.1	1.03	0.75	0.7	0.07	0.12	0.39
IMAGE:502360	13q13.3|nt35116389|IMAGE:502360|Hs.170133|AA134748|FOXO1A||forkhead box O1A (rhabdomyosarcoma)||AA134749||molecular function|transcription factor activity|TAS|GO:0003700|GOA|7862145,10871843//biological process|anti-apoptosis|TAS|GO:0006916|GOA|10871843//	1	-0.11	-0.36	-0.34	-0.45	-0.29	-0.1	-0.17	0.23	-0.05	-0.26	-0.15	0	0.8	0.85	0.76	0.09	0.38	0.04
IMAGE:1572950	14q11.1|nt15460310|IMAGE:1572950|Hs.444958|AA969514|ESTs||ESTs||AI793284	1	-0.09	-0.36	-0.5	-0.29	-0.22	-0.37	-0.51	-0.05	-0.39	-0.12	-0.33	-0.21	0.68	0.84	0.86	-0.21	-0.15	-0.58
IMAGE:2050917	16q22.2|nt75299989|IMAGE:2050917||AI313031|ESTs||AI313031	1	0	-0.02	-0.02	0.04	-0.07	-0.13	0.15	0.21	-0.06	-0.23	-0.14	-0.15	0.7	0.97	0.7	0.17	0.11	-0.01
IMAGE:1581576	13q14.11|nt40917372|IMAGE:1581576|Hs.288708|AA970021|C13orf18||chromosome 13 open reading frame 18||AA970021	1	-0.19	-0.22	-0.12	-0.15	-0.04	0.04	-0.07	0.26	-0.1	-0.02	-0.23	0.05	0.55	1.12	0.65	-0.32	-0.2	0.06
IMAGE:1953022	16p11.2|nt28674060|IMAGE:1953022|Hs.445554|AI207770|ESTs||ESTs||AI207770	1	0.08	0.2	0.24	0.24	0.32	0.26	0.35	0.1	0.32	0.15	0.24	0.22	0.87	0.78	0.63	0	0	0.26
IMAGE:1985178	11q12.1|nt66569709|IMAGE:1985178|Hs.177415|AI254108|FAU||Finkel-Biskis-Reilly murine sarcoma virus (FBR-MuSV) ubiquitously expressed (fox derived); ribosomal protein S30||AI792855||molecular function|ubiquitin|P|GO:0005551|Proteome|8395683//molecular func	1	0.04	0.48	0.13	0.37	-0.03	0.03	0.07	-0.01	0.22	0.2		0.2	1.03	0.58	0.67	-0.08	0.13
IMAGE:815017	16p12.1|nt27335203|IMAGE:815017|Hs.284295|AA465150|NSE1||non-SMC (structural maintenance of chromosomes) element 1 protein||AA465258	1	0.13	0.21	0.1	-0.06	0.03	0.12	0.13	-0.21	0.2	0.23	0.19	0.29	1.05	0.62	0.58	0.05	-0.08	0.01
IMAGE:156304	22q11.21|nt17067308|IMAGE:156304|Hs.63128|R73486|ZDHHC8||zinc finger, DHHC domain containing 8||R73487||cellular component|integral to membrane|IEA|GO:0016021|GOA|na	1	0.14	0.08	0.09	0.1	0.05	-0.03	0.36	0.04	0.17	0.15	0.18	0.18	0.78	0.52	0.94	-0.05	-0.1	0.02
IMAGE:1882703	2q11.2|nt94198949|IMAGE:1882703|Hs.132213|AI279123|ESTs||ESTs||AI279123	1	0.32	0.05	0.02	-0.09	0.03	-0.04	0.03	0.14	0.04	-0.2	0.09	0.05	0.76	0.7	0.74	0.23	0.2	-0.19
IMAGE:84965	5q33.1|nt153966923|IMAGE:84965||T74768|ESTs||||T74856	1	0	-0.08	-0.27	-0.06	-0.1	-0.07	-0.07	-0.03	-0.07	-0.04	-0.03		0.72	0.7	0.78	-0.09	-0.1	-0.39
IMAGE:771318	**IMAGE:771318|10|63770528;X:2634453||Hs.369545||ESTs, Weakly similar to cytokine receptor-like factor 2; cytokine receptor CRL2 precusor [Homo sapiens] [H.sapiens]||AI732749	1	0.17	0.28	0.14	0.38	-0.06	0	0.17	0.16	0.02	0.22	0.1	-0.01	0.92	0.92	0.35	0.28	0.27	0.13
IMAGE:1607755	9q34.3|nt131433032|IMAGE:1607755|Hs.297214|AA989462|PHP14||phosphohistidine phosphatase||AA989462||molecular function|phosphohistidine phosphatase activity|NAS|GO:0008969|GOA|na//cellular component|cytosol|NAS|GO:0005829|GOA|na//biological process|dephosp	1	0.22	-0.09	-0.13	-0.1	-0.26	-0.31	-0.14	-0.09	-0.33	-0.12	-0.05	-0.23	0.85	0.76	0.53	-0.01	-0.19	-0.27
IMAGE:292496	17q23.2|nt60850711|IMAGE:292496|Hs.222806|N68447|ESTs||ESTs||N91290	1	0.23	0	0.02	0.14	0.09	0.04	-0.03	0.04	-0.04	0.81	0.07	0.05	0.65	0.69	0.8	0.02	0.03	-0.16
IMAGE:727251	12p13.31|nt6284014|IMAGE:727251|Hs.1244|AA412053|CD9||CD9 antigen (p24)||AA412053||cellular component|integral to plasma membrane|TAS|GO:0005887|GOA|1840589	1	-0.36	0.11	0.01	0.18	0.04	0.1	0.02	-0.17	0.04	0.05	-0.04	-0.03	0.58	0.73	0.81	-0.35	0.02	0.3
IMAGE:770012	7q35|nt148888485|IMAGE:770012|Hs.188021|AA427490|KCNH2||potassium voltage-gated channel, subfamily H (eag-related), member 2||AA427666||molecular function|delayed rectifier potassium channel activity|TAS|GO:0005251|GOA|7736582//biological process|cation t	1	0	-0.03	0.1	-0.02	0.05	0.07	0.18	0.24	0.13	-0.15	0.12	0.02	0.69	0.72	0.71	0.3	0.11	0.22
IMAGE:2385051	16p13.3|nt599140|IMAGE:2385051|Hs.55836|AI796687|SOLH||small optic lobes homolog (Drosophila)||AI796687||molecular function|calpain activity|TAS|GO:0004198|GOA|9722942//molecular function|transcription factor activity|TAS|GO:0003700|GOA|9722942//biologica	1	0.34	0.02	0.07	0.25	0.02	0.12	0.03	0.22	0.13	0.36	0.25	0.11	0.77	0.75	0.58	0.52	0.23	0.08
IMAGE:1952979	17p13.3|nt1813085|IMAGE:1952979|Hs.321635|AI205344|MGC34680||hypothetical protein MGC34680||AI205344	1	0.35	0.21	0.06	0.13	0.29	0.25	-0.14	-0.1	0.2	0.19	0.13	0.27	0.78	0.82	0.45	0.31	0.07	-0.23
IMAGE:343073	4p16.3|nt3222028|IMAGE:343073|Hs.78281|W67133|RGS12||regulator of G-protein signalling 12||W67134||molecular function|GTPase activator activity|TAS|GO:0005096|GOA|9651375//molecular function|receptor signaling protein activity|IEA|GO:0005057|GOA|na//biolo	1	0.07	0.03	0.07	0.09	0.04	0.17	0.19	0.15	0.18	0.1	0.02	0.11	0.58	0.67	0.8	0	0.13	0.04
IMAGE:824943	16p13.13|nt11925280|IMAGE:824943|Hs.275425|AA489045|LOC51061||hypothetical protein LOC51061||AA489143||molecular function|electron transporter activity|IEA|GO:0005489|GOA|na//biological process|electron transport|IEA|GO:0006118|GOA|na	1	0.14	0.02	0.01	0.15	0.05	-0.19	0.41	0.19	-0.1	0.09	0.1	-0.16	0.71	0.85	0.47	0.2	-0.03	0.48
IMAGE:786561	2q33.1|nt196410375|IMAGE:786561|Hs.16727|AA452244|ESTs||ESTs||AA452244	1	0.15		0.01	0.14	0.03	0.04	-0.06	-0.18	-0.02	0.12	0.23		0.97	0.61	0.43	0.28	0.13	0.17
IMAGE:2067059	7q21.2|nt92832957|IMAGE:2067059|Hs.137476|AI378946|PEG10||paternally expressed 10||AI378946||molecular function|nucleic acid binding|IEA|GO:0003676|GOA|na	1	0.06	0.04	-0.06	-0.01	-0.02	-0.03	0.19	0.32	0.01	0.15	0.07	0.09	0.77	0.56	0.65	0.15	0.09	0.3
IMAGE:50484	9q22.2|nt82456769|IMAGE:50484|Hs.26322|H17616|CCRK||cell cycle related kinase||H17727	1	-0.51	0.13	0.03	-0.02	0.03	0.02	0.03	-0.12	0.07	0.14	0.16	0.09	0.82	0.8	0.36	-0.12	-0.06	-0.02
IMAGE:137862	7p14.1|nt43729974|IMAGE:137862||R68360|HIP-55||||R68568	1	0.06	-0.05	0.04	-0.05	0.01	-0.05	0.02	-0.1	0.01	-0.1	-0.01	0.05	0.65	0.65	0.65	-0.12	-0.01	-0.37
IMAGE:758355	**IMAGE:758355|1|141435778;1:142994314||Hs.445881||ESTs||AA404260	1	0.11	0.05	-0.02	0.24	0.13	-0.01	0.3	0.45	0.04	0.1	0.07	0.04	0.77	0.57	0.61	-0.36	-0.15	-0.17
IMAGE:36568	16p13.13|nt12153093|IMAGE:36568|Hs.191265|R25708|ESTs||ESTs||R62452	1	0.12	-0.08	-0.09	0.03	-0.04	-0.11	0.22	0.16	-0.13	0.11	0.21	0.11	0.95	0.22	0.76	0.25	0.18	-0.09
IMAGE:950092	6p21.1|nt36558569|IMAGE:950092|Hs.388623|AA598400|SFRS3||splicing factor, arginine/serine-rich 3||AA598400||molecular function|RNA binding|TAS|GO:0003723|GOA|2030943//biological process|mRNA splicing|IEA|GO:0006371|GOA|na//cellular component|nucleus|IEA|G	1	-0.13	0.22	-0.03	0.13	-0.04	0.06	-0.12	0.09	0.01	0.2	0.09	0.04	0.64	0.83	0.45	0.11	0.19	-0.4
IMAGE:1534921	14q22.1|nt51732635|IMAGE:1534921||AA918869|ESTs||AI792777	1	-0.22	-0.18	-0.04	-0.25	-0.05	0.09	-0.01	0.32	0.22	0	0.03	0.17	0.5	0.65	0.76	0.21	0.11	-0.44
IMAGE:587005	5q33.1|nt153967719|IMAGE:587005|Hs.166551|AA131016|C5orf3||chromosome 5 open reading frame 3||AA131071	1	-0.09	-0.15	-0.02	-0.07	0	-0.01	-0.05	0.07	0.01	-0.05	-0.07	0.05	0.69	0.45	0.77	-0.19	-0.17	-0.26
IMAGE:143759	16q21|nt67026778|IMAGE:143759|Hs.325825|R76505|CKLFSF4||chemokine-like factor super family 4||R76506||cellular component|membrane|IEA|GO:0016020|GOA|na	1	0.01	0.16	0.08	0.15	0.02	0.12	0.16	0.29	0.1	0.08	-0.02	0.29	0.69	0.88	0.33	-0.11	0.11	0.04
IMAGE:1743535	1p36.13|nt15977785|IMAGE:1743535|Hs.434405|AI192660|ESTs||Homo sapiens, clone IMAGE:4822225, mRNA||AI821754	1	-0.45	0.06		0.23	0.01	-0.36	0.06	0.01	-0.22	-0.06	-0.28	-0.04	0.82	0.37	0.71	-0.05	0.23	-0.16
IMAGE:252993	4q21.23|nt84108532|IMAGE:252993|Hs.153527|H88535|ESTs||Homo sapiens, clone IMAGE:4799018, mRNA||H88581	1	-0.04	-0.04	0.03	0.08	0.07	0.16	-0.05	0.08	0.06	0.13	0.1	0.24	0.5	0.77	0.63	0.02	0.15	-0.07
IMAGE:43884	10q22.2|nt80318449|IMAGE:43884|Hs.173125|H05115|PPIF||peptidylprolyl isomerase F (cyclophilin F)||H05580||molecular function|cyclophilin|IEA|GO:0004600|GOA|na//biological process|protein folding|IEA|GO:0006457|GOA|na//cellular component|mitochondrion|IEA|	1	-0.11	0.19	0.11	0.16	0.03	0.12	0.15	0.27	0.17	0.21	0.04	0.16	0.45	0.7	0.69	-0.11	0	0.11
IMAGE:914068	13q33.3|nt108808324|IMAGE:914068|Hs.136448|AA572709|ESTs||ESTs||AI732223	1	0.18	0.14	0.2	0.24	0.1	0.23		-0.1	0.3	0.2	0.07	0.2	0.77	0.68	0.39	0.23	0.08	0.02
IMAGE:1455250	2p21|nt43190489|IMAGE:1455250|Hs.446292|AA865227|ESTs||ESTs||AA865227	1	0.23	0	-0.1	-0.11	-0.05	0.08	-0.08	-0.04	-0.09	0.02	-0.02	-0.01	0.6	1.01	0.22	0.07	0.12	-0.46
IMAGE:345761	19q11|nt37263868|IMAGE:345761|Hs.417717|W72671|ESTs||Homo sapiens cDNA FLJ33508 fis, clone BRAMY2005094.||W72671	1	0.02	-0.02	0.07	-0.04	0.02	0.07	0.06	0.23	0.14	0.06	0.11	0.04	0.69	0.64	0.49	-0.15	-0.08	0.02
IMAGE:797055	1q21.1|nt142237206|IMAGE:797055||AA463247|ESTs||||AA463248	1	0.09	-0.03	-0.01	0.03	0.04	0.12	-0.07	0.36	0.08	0.08	-0.1	0.08	0.78	0.57	0.47	0.21	-0.05	-0.22
IMAGE:288695	18q11.2|nt23308972|IMAGE:288695|Hs.153221|N59206|SS18||synovial sarcoma translocation, chromosome 18||N75232||biological process|cell growth and/or maintenance|IEA|GO:0008151|GOA|na//cellular component|nucleus|TAS|GO:0005634|GOA|10072425	1	0.13	-0.13	-0.14	-0.14	-0.15	-0.01	-0.16	0.19	-0.05	0	0.03	-0.12	0.59	0.68	0.54	0.07	-0.06	-0.25
IMAGE:1638794	5q23.3|nt132375955|IMAGE:1638794|Hs.120560|AI015947|ESTs||ESTs||AI015947	1	0.33	0.18	0.18	0.23	0.17	0.25	0.17	0.1	0.09	0.26	-0.03	0.09	0.53	0.63	0.59	0.13	0.36	0.2
IMAGE:788180	5p13.2|nt34447588|IMAGE:788180|Hs.128749|AA453310|AMACR||alpha-methylacyl-CoA racemase||AA453562||cellular component|peroxisome|P|GO:0005777|Proteome|na//cellular component|mitochondrion|P|GO:0005739|Proteome|na	1	0.04	-0.32	-0.01	-0.28	-0.02	-0.11	0.1	0.07	-0.25	0.3	0.08	-0.06	0.59	0.45	0.71	-0.18	-0.17	0
IMAGE:45748	19q13.2|nt54397488|IMAGE:45748|Hs.390664|H08857|ESTs||EST||H08857	1	-0.07	0.12	0.11	0.16	0.04	0.11	-0.03	0.17	-0.04	0.25	-0.17	-0.03	0.74	0.57	0.43	0.24	0.31	0.1
IMAGE:1926857	14q11.1|nt15455512|IMAGE:1926857|Hs.43838|AI347028|LOC283624||hypothetical protein LOC283624||AI347028	1	0.35	0.12	0.21	0.23	0.2	0.14	-0.06	-0.22	0.02	0.24	0.15	0.16	0.55	0.55	0.63	0.09	0.34	-0.12
IMAGE:1017145	16p12.1|nt27335343|IMAGE:1017145|Hs.284295|AA564752|NSE1||non-SMC (structural maintenance of chromosomes) element 1 protein||AI791712	1	0.04	0.09	-0.01	0.13	0.07	-0.1	0.11	-0.32	0.05	0.08	0.14	0.15	0.64	0.39	0.68	0.05	-0.02
IMAGE:1539905	2p23.3|nt25543804|IMAGE:1539905|Hs.436645|AI124647|ESTs||ESTs||AI124647	1	-0.06	0.17	0.05	-0.02	0.12	0.05	0.22	0.1	0.18	-0.05	0.18	0	0.61	0.51	0.58	0.16	0.12	0.11
IMAGE:1435541	17q23.2|nt62242892|IMAGE:1435541|Hs.128903|AA834452|ESTs||ESTs||AA834452	1	-0.08	-0.07	0.07	-0.1	-0.01	0.1	0.01	0.04	0.04		0.04	0.01	0.69	0.45	0.54	-0.02	0.06	-0.21
IMAGE:429011	16p13.13|nt11956408|IMAGE:429011|Hs.269079|AA004588|ESTs||ESTs, Moderately similar to hypothetical protein FLJ20234 [Homo sapiens] [H.sapiens]||AA004719	1	0.1	0.14	0.02	0.08	0.06	-0.15	-0.05	0.01	-0.03	0.01	-0.07	0.06	0.58	0.67	0.43	-0.14	0.13	0.34
IMAGE:809848	3p21.31|nt48489252|IMAGE:809848|Hs.301373|AA455107|USP19||ubiquitin specific protease 19||AA464291||molecular function|cysteine-type endopeptidase activity|IEA|GO:0004197|GOA|na//biological process|ubiquitin-dependent protein catabolism|IEA|GO:0006511|GOA	1	0.18	0.17	-0.01	0.19	-0.04	0.07	0.19	-0.05	0.09	0.2	-0.03	0.05		0.56	0.53		0.06	0.37
IMAGE:1551317	8q24.11|nt117847815|IMAGE:1551317||AA936616|ESTs||||AA936616	1	0.09	-0.01		-0.15	0.05	0.1	0.28	0.1	-0.06	0.12	0.04	0.06	0.59	0.25	0.77	0.11	0.15	0.26
IMAGE:247482	10p13|nt14564163|IMAGE:247482|Hs.446315|N54161|ESTs||ESTs||N54161	1	0.02	-0.08	-0.21	-0.1	-0.11	-0.06	0.11	0.23	-0.03	0.1	-0.07	-0.05	0.59	0.55	0.47	0.19		-0.05
IMAGE:841498	18p11.32|nt3241030|IMAGE:841498|Hs.233936|AA487253|MLC-B||myosin regulatory light chain||AA487370||molecular function|calcium ion binding|IEA|GO:0005509|GOA|na	1	0.25	0.04	-0.01	0.23	0.02	-0.08	-0.08	0.01	-0.06	0.26	0.27	0.2	0.64	0.66	0.29	0.01	0.22	0.01
IMAGE:66767	19p13.2|nt10161398|IMAGE:66767|Hs.13836|T64927|UBL5||ubiquitin-like 5||T67659||molecular function|molecular_function unknown|ND|GO:0005554|GOA|na//biological process|biological_process unknown|ND|GO:0000004|GOA|na//cellular component|cytoplasm|NAS|GO:0005	1	0.02	0	-0.06	0.05	-0.03	0.01	0.1	0.29	-0.09	0.05	0.07	-0.07	0.33	0.64	0.61	-0.01	0.1	-0.02
IMAGE:2519536	7p14.1|nt38692610|IMAGE:2519536|Hs.233321|AI928867|RPF-1||Retina-derived POU-domain factor-1||AI929032||molecular function|transcription factor activity|TAS|GO:0003700|GOA|na//biological process|ganglion mother cell fate determination|TAS|GO:0007402|GOA|n	1	0.11	0.1	0.14	0.2	0.08	0.1	0.34	0.13	0.24	0.25	-0.13	0.13	0.54	0.39	0.62	0.07	0.22	0.28
IMAGE:82771	2q13|nt107814155|IMAGE:82771|Hs.199179|T73581|RANBP2||RAN binding protein 2||T73682||molecular function|RAN protein binding|TAS|GO:0008536|GOA|7603572//molecular function|peptidyl-prolyl cis-trans isomerase activity|IEA|GO:0003755|GOA|na//biological proce	1	0.01	-0.01	-0.03	0.05	-0.03	0.04	0.12	0.11	0.03	0.03	-0.04	0.01	0.65	0.32	0.58	-0.03	-0.02	-0.12
IMAGE:343661	16p13.3|nt129346|IMAGE:343661|Hs.57988|W69154|EGFR-RS||likely ortholog of mouse epidermal growth factor receptor, related sequence||W69279	1	0.02	0.19	-0.09	0.15	0	-0.05	0.04	0.02	0.12	0.1	-0.03	0.05	0.3	0.62	0.6	0.17	0.17	-0.11
IMAGE:1507037	3q26.31|nt181474108|IMAGE:1507037|Hs.408096|AA905216|ESTs||ESTs||AA905216	1	0.04	0.25	0.17	0.14	0.02	0.05	0.06	0.07	0.03	0.01	0.03	0.04	0.66	0.6	0.2	-0.05	0	0.09
IMAGE:782193	13q11|nt15527175|IMAGE:782193|Hs.432314|AA431967|LATS2||LATS, large tumor suppressor, homolog 2 (Drosophila)||AA431967||molecular function|ATP binding|IEA|GO:0005524|GOA|na//molecular function|protein serine/threonine kinase activity|IEA|GO:0004674|GOA|na	1	-0.02	0.08	-0.16	0.14	-0.09	0.01	0.16	0.38	-0.11	0.17	0.35	-0.07	0.62	0.63	0.21	0.35	0.12	-0.06
IMAGE:786545	8p23.1|nt8985961|IMAGE:786545||AA452134|LOC286044||||AA452357	1	0.15	0.11	-0.07	0.13	-0.01	-0.13		-0.22	-0.08	0.19	-0.02	-0.01	0.65	0.52	0.23		0.02	0
IMAGE:1643403	19p13.3|nt6204285|IMAGE:1643403|Hs.99344|AI023201|PRTD-NY3||hypothetical protein PRTD-NY3||AI023201	1	0.21	0.13	-0.06	0.25	0.01	0.2	-0.21	0.05	0.03	0.28	0.21	-0.01	0.51	0.68	0.05	0.04	0.1	-0.18
IMAGE:51465	5q21.1|nt99931345|IMAGE:51465|Hs.26922|H22703|ESTs||ESTs||H23983	1	0.09	-0.19	-0.09	-0.1	-0.14	-0.1	-0.2	-0.11	-0.03	-0.01	0.05	-0.19	-1.76	-1.8	-1.65	-0.17	-0.17	-0.45
IMAGE:681917	3q27.2|nt191629888|IMAGE:681917|Hs.173880|AA256132|IL1RAP||interleukin 1 receptor accessory protein||AA256257||molecular function|signal transducer activity|P|GO:0004871|Proteome|na//biological process|immune response|P|GO:0006955|Proteome|na//biological	1	-0.81	-0.15	0.01	-0.11	-0.02	0.04	-0.04	-0.42	-0.09	-0.39		-0.5	-3.67	-0.62	-0.81	-0.43	-0.36	-0.05
IMAGE:41913	2p25.3|nt875850|IMAGE:41913|Hs.21435|R59608|ESTs||ESTs||R59668	1	0.06	-0.18	-0.06	-0.12	-0.08	-0.08	0.09	0	0.04	0.15	0.15	-0.04	-1.43	-1.69	-1.82	-0.2	-0.36	-0.57
IMAGE:703559	13q11|nt15708286|IMAGE:703559|Hs.377861|AA278591|ESTs||Homo sapiens cDNA FLJ33265 fis, clone ASTRO2006920.||AA278865	1	-0.01	-0.07	-0.03	-0.08	0.07	-0.06	-0.35	-0.61	-0.16	-0.42	-0.03	-0.11	-2.11	-0.88	-1.84	-0.54	-0.31	-0.27
IMAGE:745632	12q14.1|nt63042156|IMAGE:745632|Hs.9846|AA420431|KIAA1040||KIAA1040 protein||AA420848	1	0.22	0.2	-0.18	-0.04	-0.07	-0.01	-0.26	-0.16	0.02	-0.19	0.07	0.04	-1.67	-1.62	-1.41	-0.09	-0.07	-0.45
IMAGE:193310	3q21.2|nt128653939|IMAGE:193310|Hs.15738|H47614|ESTs||ESTs||H47703	1	-0.27	0.15	-0.1	1.94	0.01	0	0	0.01	-0.22	-0.15	-0.1	-0.08	-1.76	-1.17	-1.67	-0.06		0.02
IMAGE:1879579	16q23.1|nt80765341|IMAGE:1879579|Hs.409148|AI305191|ESTs||ESTs||AI305191	1	-0.01	-0.22	-0.04	-0.22	0.01	-0.03	-0.05	0.09	0.07	-0.13	-0.32	0.08	-1.29	-1.18	-1.61	-0.06	-0.12	-0.29
IMAGE:1536995	16p11.2|nt32429477|IMAGE:1536995|Hs.126963|AA933890|ESTs||ESTs||AI822026	1	0.07	-0.28	-0.02	-0.05	-0.15	-0.06	-0.2	0.03	-0.26	-0.25	-0.39	-0.17	-1.43	-1.25	-1.16	-0.22	-0.19	-0.14
IMAGE:360065	8q11.22|nt49639882|IMAGE:360065|Hs.23245|AA035801|FLJ11767||hypothetical protein FLJ11767||AA053815||molecular function|calcium ion binding|IEA|GO:0005509|GOA|na	1	-0.01	-0.09	-0.04	-0.24	-0.03	0	0.04	0.44	-0.07	-0.11	-0.14	-0.07	-1.88	-0.81	-0.92	0.04	-0.31	-0.17
IMAGE:491196	19q13.13|nt54078888|IMAGE:491196|Hs.444446|AA136968|ESTs||ESTs, Weakly similar to zinc finger protein ZNF287 [Homo sapiens] [H.sapiens]||AA137078	1	0.04	-0.03	0.09	-0.03	0.04	0.04		-0.05	-0.07	0.03	0.15	0.03	-0.76	-1.19	-1.65	0.12	-0.05	-0.18
IMAGE:1571435	8p11.23|nt39386583|IMAGE:1571435|Hs.194768|AA934618|ESTs||Homo sapiens mRNA for tMDC II, isoform [a]||AA934618	1	0.02	-0.17	-0.22	-0.15	-0.09	-0.22	-0.43	-0.15	-0.31	-0.34	-0.39	-0.33	-1.05	-1.28	-1.22	-0.2	-0.39	-0.7
IMAGE:2245891	9p22.3|nt15036842|IMAGE:2245891|Hs.82110|AI611428|PSIP2||PC4 and SFRS1 interacting protein 2||AI611428	1	0.12	-0.12	-0.06	-0.1	-0.06	0.1	0.43	0.52	-0.15	-0.01	-0.01	-0.24	-1.33	-0.79	-1.37	0.03	0.06	0.11
IMAGE:83444	14q23.3|nt64038956|IMAGE:83444|Hs.952|T68568|SLC10A1||solute carrier family 10 (sodium/bile acid cotransporter family), member 1||T68645||molecular function|bile acid:sodium symporter activity|TAS|GO:0008508|GOA|8132774//biological process|organic anion t	1	-0.46	0.04	-0.09	-0.37	0.08		-0.07	-0.32	-0.06	-0.34		0.14	-0.71		-1.61		-0.09	-0.39
IMAGE:1609631	4p15.31|nt24888529|IMAGE:1609631|Hs.129636|AA991509|ESTs||ESTs||AI792152	1	0	-0.13	-0.12	-0.14	-0.13	-0.03	-0.18	-0.47	-0.07		-0.1	-0.08		-0.97	-1.29	-0.48	-0.3	-0.46
IMAGE:795456	9p23|nt6704619|IMAGE:795456|Hs.367692|AA453623|ESTs||Homo sapiens, clone IMAGE:5295023, mRNA||AA454041	1	-0.1	-0.05	-0.04	-0.1	-0.08	-0.12	-0.09	0	-0.04	0.01	-0.17	0	-1.15	-0.89	-1.08	-0.23	-0.12	-0.31
IMAGE:746373	**IMAGE:746373|11|84231298;16:21816093||AA481646	1	-0.27	-0.47	-0.13	-0.28	-0.14	0.37	0.15	0.51	-0.14	-0.16	-0.2	-0.03	-0.92	-1.23	-0.95	0.52	0.22	0.26
IMAGE:1609611	4p15.31|nt24888529|IMAGE:1609611|Hs.129636|AA991502|ESTs||ESTs||AI792151	1	-0.01	-0.22	-0.01		-0.16	-0.2	-0.25	-0.23	0.06	0.06	-0.48	-0.03	-1.11	-0.82	-1.09	-0.26	-0.16	-0.17
IMAGE:1638493	12p13.31|nt9648255|IMAGE:1638493|Hs.131038|AI016090|ESTs||ESTs||AI016090	1	0.1	0.16	0.1	0.12	0.07	0.2	0.05	0.13	0.33	0.07	-0.03	0.28	-0.99	-0.92	-1.06	-0.1	0.02	-0.49
IMAGE:1031901	9q21.32|nt76402988|IMAGE:1031901|Hs.215235|AA609730|ESTs||ESTs||AA609730	1	0.17	0.03	0.17	0.09	0.02	-0.04	-0.05		-0.23	-0.12	0.05	-0.05	-0.9	-0.79	-1.27	0.07	-0.05	-0.02
IMAGE:1697453	7p22.3|nt824745|IMAGE:1697453|Hs.303818|AI142434|ESTs||ESTs||AI142434	1	0.17	0.14	0	0.21	0.11	0.06	-0.19		-0.03	0.19	0.1	0.07	-0.42	-0.74	-1.73	0.14	0.09	-0.14
IMAGE:290359	Xq13.3|nt70079467|IMAGE:290359|Hs.34656|N64504|ESTs||ESTs, Moderately similar to cystein-rich hydrophobic domain 2; BRX-like-translocated in leukemia; BRX-like translocated in leukemia; cysteine-rich hydrophobic 2 [Homo sapiens] [H.sapiens]||N90842	1	-0.15	0.15	-0.12	-0.45	-0.1	-0.03	-0.33	0.33	0.05		0.15	0.02	-1.09	-0.76	-1.03	-0.01	0.15	-0.68
IMAGE:502689	1p31.1|nt77355324|IMAGE:502689|Hs.216381|AA126195|nexilin||likely ortholog of rat F-actin binding protein nexilin||AA127217	1	-0.37	-0.04	-0.01	-0.55	-0.18	0.06	-0.3		0.06	0.12		-0.01	-1.37	-1.04	-0.39	-0.48	-0.41	-0.22
IMAGE:1008836	19q13.12|nt51719473|IMAGE:1008836|Hs.171995|AA225114|KLK3||kallikrein 3, (prostate specific antigen)||AI732097||molecular function|serine-type peptidase activity|P|GO:0008236|Proteome|2470553	1	0.25	-0.02	0.02		-0.11	-0.04	0.22	0.01	0.11	0.24	0.23	0.2	-1.08	-0.63	-1.05	0.23	0.07	-0.17
IMAGE:741754	22q13.1|nt34651908|IMAGE:741754|Hs.97858|AA401925|SH3BP1||SH3-domain binding protein 1||AI821677	1	0.32	0.28	0.22	0.43	0.18		0.44	0.14	0.14	0.24	0.44	0.15	-0.89	-0.95		0.37	0.14	0.46
IMAGE:357396	11p14.1|nt27355889|IMAGE:357396|Hs.24139|W93847|MUC15||mucin 15||W93868	1	-0.14	0.08	-0.09	0.05	0	-0.04	0.05	-0.07	-0.08	-0.16	-0.08	-0.23	-1	-0.73	-0.94	0.02	-0.13	-0.13
IMAGE:810010	8p22|nt17514159|IMAGE:810010|Hs.170040|AA454868|PDGFRL||platelet-derived growth factor receptor-like||AA455210||molecular function|platelet activating factor receptor activity|TAS|GO:0004992|GOA|7898930//molecular function|platelet-derived growth factor,	1	-0.28	-0.35	-0.1	-0.3	-0.2	-0.01	-0.53	-0.44	-0.11	-0.36	-0.2	-0.21	-1.65	-0.25	-0.62	-0.16	-0.23	-0.52
IMAGE:305485	**IMAGE:305485|10|42029305;13:13018043||W39070	1	0.26	-0.02	0.07	0.31	0.02	-0.07	0.04	-0.19	-0.14	-0.06	0.01	-0.05	-0.67	-0.75	-0.94	-0.33	-0.21	0.01
IMAGE:838240	1p22.2|nt93202390|IMAGE:838240|Hs.239681|AA458681|FLJ20275||hypothetical protein FLJ20275||AA458682	1	-0.08	-0.24	-0.3	-0.45	-0.18	-0.12	-0.37	-0.13	-0.19	-0.16	-0.13	-0.12	-0.55	-0.48	-1.32	-0.17	-0.26	-0.42
IMAGE:914588	19q13.12|nt51722665|IMAGE:914588|Hs.171995|AA569482|KLK3||kallikrein 3, (prostate specific antigen)||AA569482||molecular function|serine-type peptidase activity|P|GO:0008236|Proteome|2470553	1	-0.26	0.15	0.08	-0.04	0.15	0.17	0.36	0.3	0.25	0.03	0.29	0.29	-0.95	-0.77	-0.62	0.11	-0.01
IMAGE:357420	9q33.3|nt119361616|IMAGE:357420|Hs.59504|W93859|FLJ36664||hypothetical protein FLJ36664||W93898	1	-0.22	-0.07	0.03	-0.16	-0.11	0.07	-0.6	-0.19	-0.03	-0.12	-0.27	-0.02	-1.25	-0.31	-0.74	-0.12	0.15	-0.55
IMAGE:1932066	19p12|nt28715622|IMAGE:1932066|Hs.147744|AI334225|ESTs||Homo sapiens cDNA FLJ12237 fis, clone MAMMA1001249.||AI334225	1	0	0.09	-0.05		0.01	-0.01	-0.3	-0.35	0.06	-0.04		0.15	-1.31	-0.54	-0.44		0.14	0
IMAGE:752873	5q23.1|nt114942559|IMAGE:752873|Hs.26968|AA481425|ESTs||Homo sapiens cDNA FLJ38835 fis, clone MESAN2002424.||AA481664	1	-0.47		0	-0.24	-0.01		-0.17	-0.28	-0.25	-0.34	-0.35	-0.11	-0.98	-0.41	-0.84	-0.44	-0.09	0.05
IMAGE:756502	7p22.3|nt1926268|IMAGE:756502|Hs.388|AA443998|NUDT1||nudix (nucleoside diphosphate linked moiety X)-type motif 1||AA444020||molecular function|GTPase activity|TAS|GO:0003924|GOA|7713500//biological process|response to oxidative stress|TAS|GO:0006979|GOA|8	1	-0.5	0.07	0.06	-0.02	-0.14	-0.07	-0.23	-0.55	-0.1	-0.35	-0.01	0.17	-1.29	-0.18	-0.72	0.11	-0.31	-0.11
IMAGE:469177	4q26|nt120235224|IMAGE:469177|Hs.31412|AA026349|SYNPO2||synaptopodin 2||AA026651	1	-0.2	-0.12	-0.04	-0.23	-0.21	-0.07	-0.02	-0.12	0.07	-0.25	0	-0.2	-1.58	-0.06	-0.51	-0.04	-0.05
IMAGE:135538	4q12|nt57770349|IMAGE:135538|Hs.401145|R31356|REST||RE1-silencing transcription factor||R32858	1	-0.66	0.04	0.07	-0.14	-0.07	-0.07	-0.49		-0.07	-0.21	-0.28	-0.12	-1.48	-0.05	-0.6	-0.32	-0.25	-0.16
IMAGE:856354	1p21.1|nt108685900|IMAGE:856354|Hs.144063|AA630734|SARS||seryl-tRNA synthetase||AA630734	1	-0.21	0.25	-0.01	0.09	-0.1	-0.04		-0.37	0.07	-0.15	-0.25	-0.16	-1.52	0.26	-0.84	0.06	0.06
IMAGE:1684695	7q21.13|nt91420969|IMAGE:1684695|Hs.12244|AI207748|FLJ20097||hypothetical protein FLJ20097||AI207748	1	0.01	-0.37	-0.19	-0.36	-0.12	-0.17	-0.29	-0.19	-0.12	-0.12		-0.25	-0.89	-0.55	-0.62	-0.2	-0.28
IMAGE:46177	9p24.1|nt4946045|IMAGE:46177|Hs.30897|H09103|ESTs||EST||H09453	1	0.15	0.29	0.07	0.25	0.05	-0.01	-0.02	0.1	0.1	0.08	0.02	0.12	-0.59	-0.64	-0.83	0.11	-0.07	0.19
IMAGE:366436	6q13|nt76319968|IMAGE:366436|Hs.34244|AA026378|ESTs||ESTs, Weakly similar to hypothetical protein FLJ20489 [Homo sapiens] [H.sapiens]||AA026388	1	0.05	-0.21	-0.08	-0.16	-0.19	-0.12	-0.26	-0.31	-0.14	-0.24	-0.02	-0.07	-0.73	-0.39	-0.85	-0.09	-0.25	-0.24
IMAGE:429911	2q14.1|nt112019384|IMAGE:429911|Hs.61714|AA033984|ESTs||ESTs||AA033985	1	0.19	-0.15	-0.1	-0.1	-0.02	-0.02	-0.02	0.08	0.01	-0.12	-0.05	0.07	-0.77	-0.64	-0.53	0.33	0.26	0.04
IMAGE:753430	Xq21.1|nt73722838|IMAGE:753430|Hs.96264|AA406426|ATRX||alpha thalassemia/mental retardation syndrome X-linked (RAD54 homolog, S. cerevisiae)||AA410435	1	-0.47	0.04	0	-0.19	0.03	0.11	-0.03	0.02	0.01	0.09	0.08	0.11	-0.17	-0.83	-0.93	0.17	0.24	0.06
IMAGE:1741810	11p15.4|nt6974452|IMAGE:1741810|Hs.435682|AI191489|ESTs||ESTs||AI191489	1	-0.11	-0.13	-0.19	-0.22	-0.22	-0.22	-0.26		-0.2	-0.06	-0.35		-0.24	-0.95	-0.72		-0.24	-0.11
IMAGE:743197	18q23|nt77767541|IMAGE:743197|Hs.191582|AA400006|ESTs||ESTs||AA401438	1	-0.16	-0.04	-0.05	-0.07	-0.05	0.02	-0.18	-0.23	-0.13	0.06	-0.18	0.01	-0.76	-0.41	-0.7	-0.18	-0.07	-0.07
IMAGE:23431	8q11.23|nt53540201|IMAGE:23431|Hs.50421|R38102|RB1CC1||RB1-inducible coiled-coil 1||T77023	1	-0.25	-0.01	-0.03	-0.18	0.04	0.07	-0.28	0.01	-0.03	-0.14	-0.08	-0.27	-1.2	0.01	-0.66	-0.02	-0.07	-0.46
IMAGE:1643467	17q21.32|nt47477152|IMAGE:1643467|Hs.367999|AI023251|ESTs||ESTs||AI023251	1	-0.03	-0.11	0.18	-0.21	0.05	0.04	0.13	0.15	0.11	-0.2	-0.18	0.14	-0.81	-0.56	-0.47	-0.18	-0.21	0.04
IMAGE:1455602	IMAGE:1455602|Hs.356286|AA863116|ESTs||ESTs, Moderately similar to CTB2_HUMAN C-terminal binding protein 2 (CtBP2) [H.sapiens]||AA863116	1	0.33	-0.03	0	0.01	0.04	-0.03	-0.43	-0.19	-0.13	-0.27	-0.16	-0.4	-0.56	-0.59	-0.67	-0.16	0.11	-0.39
IMAGE:1031834	15q21.3|nt49969438|IMAGE:1031834|Hs.46821|AA609682|FLJ20086||hypothetical protein FLJ20086||AA609682	1	-0.14		-0.01	-0.05	-0.11		0.16	0.06	-0.04	-0.07	0.04	-0.17	-0.62		-0.55	0.06		0.38
IMAGE:131621	17q21.33|nt51251952|IMAGE:131621|Hs.351247|R23738|ESTs||Homo sapiens cDNA FLJ30233 fis, clone BRACE2001971.||R23790	1	-0.37	-0.17	-0.06	-0.22	-0.13	-0.19	-0.22	-0.27	-0.1	0.11	-0.07	-0.05	-0.51	-0.55	-0.66	-0.12	-0.3	0.18
IMAGE:1503889	5q21.1|nt99319864|IMAGE:1503889|Hs.130029|AA897643|ESTs||EST||AA897643	1	0.17	-0.04	-0.04	-0.15	0.01	-0.14	-0.05	-0.05	-0.05	0.09	-0.04	-0.1	-0.73	-0.54	-0.44	-0.14	-0.06	-0.39
IMAGE:34852	11q22.1|nt103577910|IMAGE:34852|Hs.289107|R19628|BIRC2||baculoviral IAP repeat-containing 2||R44417||molecular function|apoptosis inhibitor activity|TAS|GO:0008189|GOA|8552191//biological process|anti-apoptosis|IEA|GO:0006916|GOA|na//biological process|ce	1	-0.1	0.17	0.06	-0.02	0.27	0.2	-0.04		0.24	-0.07		0.05	-1.16	0.08	-0.61	-0.15	0.04	-0.06
IMAGE:1584368	6p23|nt18204901|IMAGE:1584368|Hs.128465|AA971496|ESTs||ESTs||AI791672	1	-0.04	-0.22	-0.11	-0.15	-0.1	-0.09	-0.23	-0.31	-0.07	-0.1	-0.17	0.09	-0.62	-0.41	-0.63	0.02	-0.1	-0.22
IMAGE:490414	2p21|nt42726521|IMAGE:490414|Hs.333555|AA122021|EML4||echinoderm microtubule associated protein like 4||AA122022	1	-0.19	-0.03	0.06	-0.15	0.08	0.05	-0.27	-0.21	-0.04	-0.12	0	0.1	-0.77	-0.55	-0.28	0.08	-0.07	0.02
IMAGE:159535	1q31.1|nt188735903|IMAGE:159535|Hs.31383|H15812|ESTs||ESTs||H16113	1	-0.14	-0.07	0.01	-0.08	-0.04	0.04	-0.24	0.21	-0.06	-0.07	-0.1	-0.09	-0.54	-0.21	-0.65	-0.1	-0.05	-0.23
IMAGE:1882719	4q24|nt107274577|IMAGE:1882719|Hs.151498|AI279137|ESTs||ESTs||AI279137	1	0.01	0.17	0.07	0.13	0.07	0.12	0	0.11	0.01	0.02	-0.06	-0.11	0.01	-0.55	-0.58	-0.15	-0.01	-0.27
IMAGE:1509093	16q12.1|nt53477279|IMAGE:1509093|Hs.180902|AI217458|ESTs||ESTs||AI217458	1	-0.05	-0.17	-0.09	-0.26	-0.1	-0.1	-0.13	-0.25	-0.14	-0.2	-0.12	-0.34	0.06	-0.1	-0.32	3.15	2.96	3.12
IMAGE:1457341	8q21.2|nt86197764|IMAGE:1457341|Hs.23118|AA911903|CA1||carbonic anhydrase I||AI791402||molecular function|carbonate dehydratase activity|TAS|GO:0004089|GOA|2121614//molecular function|zinc ion binding|IEA|GO:0008270|GOA|na//cellular component|cytoplasm|NR	1	0.29	-0.12	0	0.03	-0.34	-0.1	-0.3	-0.15	-0.12	-0.1	0.18	-0.04	-0.13	-0.31	-0.4	2.67	2.66	2.31
IMAGE:384215	8q21.2|nt86099827|IMAGE:384215|Hs.114116|AA702404|ESTs||EST||AA702404	1	-0.1	-0.21	-0.18	-0.18	-0.11	-0.13	-0.35	-0.38	-0.32	-0.26	0	-0.22	-0.2	-0.34	-0.56	2.58	2.73	2.24
IMAGE:740914	4p16.3|nt1209958|IMAGE:740914|Hs.343926|AA478268|CTBP1||C-terminal binding protein 1||AA478324||molecular function|protein C-terminus binding|TAS|GO:0008022|GOA|8440238//biological process|viral replication|TAS|GO:0008166|GOA|7479821//biological process|n	1	-0.02	0	0.03	0.03	0	0.09	0.16	0.01	0.28	0.34	0.05	0.33	-0.09	-0.13	-0.07	2.62	2.36	2.45
IMAGE:1029200	8q21.2|nt86197762|IMAGE:1029200|Hs.23118|AA554298|CA1||carbonic anhydrase I||AI821607||molecular function|carbonate dehydratase activity|TAS|GO:0004089|GOA|2121614//molecular function|zinc ion binding|IEA|GO:0008270|GOA|na//cellular component|cytoplasm|NR	1	0.1	-0.14	-0.03	-0.03	-0.03	-0.08	-0.23	-0.29	-0.21	-0.03	0.01	-0.01	-0.13	-0.23	-0.04	2.58	2.34	2.16
IMAGE:1461477	2q13|nt107781889|IMAGE:1461477|Hs.193700|AA885283|ESTs||Homo sapiens mRNA; cDNA DKFZp586I0324 (from clone DKFZp586I0324)||AA885283	1	-0.17	-0.24	-0.34	-0.46	-0.27	-0.2	-0.3	-0.37	-0.28	-0.51	0	-0.22	0.66	0.44	0.38	2.32		2.06
IMAGE:502369	19p11|nt33521121|IMAGE:502369|Hs.166468|AA156940|PDCD5||programmed cell death 5||AA156940||biological process|induction of apoptosis|TAS|GO:0006917|GOA|9920759	1	-0.06	0.1	0.01	0.01	0.08	0.06	0.25	-0.07	0.14	0.18	0.07	0.1	0.05	-0.01	0.26	2.15	1.75	2.43
IMAGE:275738	8q21.2|nt86197765|IMAGE:275738|Hs.23118|R93176|CA1||carbonic anhydrase I||R93269||molecular function|carbonate dehydratase activity|TAS|GO:0004089|GOA|2121614//molecular function|zinc ion binding|IEA|GO:0008270|GOA|na//cellular component|cytoplasm|NR|GO:0	1	-0.19	-0.2	-0.14	-0.2	-0.08	-0.35	-0.34	-0.55	-0.24	-0.33	-0.1	-0.28	-0.53	-0.45	-0.49	2.46	1.92	1.19
IMAGE:240148	7q35|nt150106307|IMAGE:240148|Hs.288971|H82435|MLL3||myeloid/lymphoid or mixed-lineage leukemia3||H82698	1	-0.02	-0.09	-0.21	-0.39	-0.1	-0.08	0.04	-0.37	-0.07	-0.19	-0.24	-0.11	-0.19	-0.27	-0.17	2.11	1.83	1.55
IMAGE:461649	8q21.2|nt86115312|IMAGE:461649|Hs.99624|AA779909|ESTs||Homo sapiens cDNA FLJ37995 fis, clone CTONG2011825, moderately similar to CARBONIC ANHYDRASE (EC 4.2.1.1).||AA779909	1	-0.15	-0.31	-0.16		-0.13	-0.09	-0.3	-0.55	-0.12	-0.44	-0.42	-0.02	-0.43	-0.37	-0.69	1.93		1.69
IMAGE:825416	2q13|nt107777233|IMAGE:825416|Hs.112378|AA504265|LIMS1||LIM and senescent cell antigen-like domains 1||AA504265||biological process|cell aging|TAS|GO:0007569|GOA|7517666	1	-0.14	0.23	-0.04	0.23	-0.02		-0.29	-0.27	-0.47	-0.12	0.01		0.01	0.08	-0.01	1.76	1.63	1.93
IMAGE:276449	7q11.21|nt64065460|IMAGE:276449|Hs.183868|N34827|GUSB||glucuronidase, beta||N43889||molecular function|beta-glucuronidase activity|TAS|GO:0004566|GOA|3468507//biological process|glycosaminoglycan catabolism|TAS|GO:0006027|GOA|1465145//biological process|c	1	0.32	0.27	0.14	0.29	0.16	0.03	0.35	0.16	-0.08	0.05	0.36	-0.12	0.2	0.38	0.54	1.72	1.47	2.07
IMAGE:188232	9q31.2|nt101979309|IMAGE:188232|Hs.376206|H45668|ESTs||Homo sapiens cDNA FLJ38575 fis, clone HCHON2007046.||H45711||molecular function|transcription factor activity|P|GO:0003700|Proteome|na//biological process|mesoderm cell fate determination|P|GO:0007500	1	-0.6	0.12	-0.01	-0.08	-0.03	0.07	-0.19	-0.11	0.13	-0.31	0.03	0.07	-0.71	-0.15	-0.32	1.72	1.51	1.95
IMAGE:841482	15q11.2|nt18301330|IMAGE:841482|Hs.180686|AA487237|UBE3A||ubiquitin protein ligase E3A (human papilloma virus E6-associated protein, Angelman syndrome)||AA487352||molecular function|ubiquitin conjugating enzyme activity|E|GO:0004840|Proteome|8221889//biol	1	-0.06	-0.26	-0.16	-0.14	-0.11	-0.2	-0.19	-0.22	-0.22	-0.34	-0.28	-0.19	-0.25	-0.37	0.03	1.73	1.51	1.92
IMAGE:897657	**IMAGE:897657|2|181466664;20:34842779||AA496805	1	-0.2		0.1	-0.26	0.03	-0.06	0.21	0.25	0.07		0.04	0.08	-0.2	-0.24		1.46	1.21	2.43
IMAGE:2548606	4p16.3|nt1209958|IMAGE:2548606|Hs.343926|AI951298|CTBP1||C-terminal binding protein 1||AI951298||molecular function|protein C-terminus binding|TAS|GO:0008022|GOA|8440238//biological process|viral replication|TAS|GO:0008166|GOA|7479821//biological process|	1	0.11	0.04	0.12	0.07	0.04	0.1	0.24	-0.12	0.27	0.04	-0.06	0.01	0.08	-0.01	0.12	1.82	1.56	1.55
IMAGE:75784	**IMAGE:75784|5|47308915;7:60717820;11:52067442;||Hs.426052||ESTs||T58531	1	0.16	0.28	0.36	0.16	0.19	-0.1		0.09	0.48	0.09	-0.17	0.38	0.26	-1.27	0.08	1.39	1.92	1.52
IMAGE:1468727	17q12|nt35088338|IMAGE:1468727|Hs.156984|AA885221|ESTs||ESTs||AA885221	1	-0.17	-0.28	-0.19	-1.13	-0.2	-0.2	-0.15	0.06	-0.35	-0.3	-0.22	-0.27	-0.27	-0.25	0.01	1.71	1.42	1.64
IMAGE:784093	**IMAGE:784093|16|20093898;16:21817832||Hs.110103||RRN3||RNA polymerase I transcription factor RRN3||AA446643||molecular function|RNA polymerase I transcription factor activity|E|GO:0003701|Proteome|na//biological process|transcription from Pol I promoter	1	-0.12	-0.14	-0.13	-0.17	-0.09	-0.06	-0.16	-0.41	-0.09		-0.24	0	-0.01	-0.42	-0.2	1.79	1.49	1.43
IMAGE:754382	2q24.3|nt164051572|IMAGE:754382|Hs.300855|AA436165|KIAA0977||KIAA0977 protein||AA436292	1	0	-0.08	-0.09		-0.03	0.18	0.25	0.32	-0.04	0.01	0.09	0	0.15	0.12	0.2	1.6	2.28	0.8
IMAGE:261851	Xq13.2|nt67199467|IMAGE:261851|Hs.11101|H99215|DLG3||discs, large (Drosophila) homolog 3 (neuroendocrine-dlg)||N24500||molecular function|guanylate kinase activity|NAS|GO:0004385|GOA|na//biological process|negative regulation of cell proliferation|NAS|GO:	1	-0.03	0.23	-0.01	-0.39	-0.05	-0.1	0.68	0.11	-0.04	0.29	0.53	0.01	0.21	-0.04	0.06	1.64	1.55	1.44
IMAGE:417920	15q11.2|nt18214514|IMAGE:417920|Hs.370622|W90381|LOC145622||hypothetical protein LOC145622||W90408	1	0.1	-0.12	-0.1	-0.12	-0.03	0.06	0	0.05	-0.08	0.18	0.08	-0.01	0.06	-0.12	-0.03	1.81	1.59	1.17
IMAGE:855391	2q37.3|nt239845291|IMAGE:855391|Hs.155206|AA664007|STK25||serine/threonine kinase 25 (STE20 homolog, yeast)||AA664007||molecular function|cAMP-dependent protein kinase activity|IEA|GO:0004691|GOA|na//molecular function|protein kinase CK2 activity|IEA|GO:0	1	-0.43	0.22	-0.03	0.01	-0.12	0.04	0.09	-0.29	0.09	-0.14	-0.06	0.02	0.46	0.32	0.42	1.75	1.23	1.59
IMAGE:454564	5q11.2|nt44216008|IMAGE:454564|Hs.119768|AA677025|ESTs||Homo sapiens annexin II receptor mRNA, complete cds||AA677025	1	-0.15	0.18	-0.01	0.11	-0.16	0.04	0.2	0.2	-0.05	0.01	-0.13	-0.02	0.12	0.33	0.18	1.44	1.46	1.53
IMAGE:745347	16p13.13|nt11796046|IMAGE:745347|Hs.76507|AA625666|PIG7||LPS-induced TNF-alpha factor||AA625666	1	0.04	-0.06	0.08	0.1	-0.11	-0.02	0.15	-0.01	-0.06	0.12	0.05	-0.08	-0.07	0.11	-0.02	1.6	1.38	1.4
IMAGE:1738208	**IMAGE:1738208|1|156891799;16:35533057||AI148421	1	-0.03	0.08	0.1	0.12	0.01	0.27	0.29	-0.1	0.08	0.02	-0.06	0.13	0.16	0.13	-0.59	1.5		1.27
IMAGE:2074787	16p13.11|nt20126425|IMAGE:2074787|Hs.110103|AI381593|RRN3||RNA polymerase I transcription factor RRN3||AI381593||molecular function|RNA polymerase I transcription factor activity|E|GO:0003701|Proteome|na//biological process|transcription from Pol I promot	1	0.07	-0.21	0.06	-0.18	0.03	0.03	-0.38	-0.28	-0.11		0.02	0.03	-0.24	0.02	-0.07	1.81	1.36	0.83
IMAGE:2062825	20q11.23|nt34683872|IMAGE:2062825|Hs.177425|AI347137|KIAA0964||KIAA0964 protein||AI347137||biological process|cell-cell signaling|IEA|GO:0007267|GOA|na//cellular component|membrane|IEA|GO:0016020|GOA|na	1	-0.03	0.15	0.11	0.06	0.08	0.12	0.22	-0.02	0.23	0.12	0.04	0.14	0.08	-0.12	-0.17	1.66	0.93	1.36
STA	17q12|nt35290748|1376827|Hs.73072|AA812973|CCT6B||chaperonin containing TCP1, subunit 6B (zeta 2)||AA812973||molecular function|ATP binding|IEA|GO:0005524|GOA|na//molecular function|protein transporter activity|TAS|GO:0008565|GOA|8812458//molecular functi	1	-0.16	0	0.05	-0.19	0.03	-0.17	-0.34	-0.26	-0.03	-0.15	-0.17	-0.13	-0.45	-0.44	-0.47	1.46	1.28	1.2
IMAGE:299024	2q11.2|nt100494765|IMAGE:299024|Hs.50607|AI822048|ESTs||Homo sapiens full length insert cDNA clone ZA82A05||W04893	1	-0.12	-0.18	-0.19	-0.38	-0.18	-0.29	-0.23	-0.96	-0.22	-0.32	-0.01	-0.16	-0.14	-0.19	-0.47	1.41	1.11	1.39
IMAGE:2543348	10q21.3|nt69830011|IMAGE:2543348|Hs.169531|AW029415|DDX21||DEAD/H (Asp-Glu-Ala-Asp/His) box polypeptide 21||AW029415||molecular function|ATP dependent RNA helicase activity|TAS|GO:0004004|GOA|8614622//molecular function|ATP binding|IEA|GO:0005524|GOA|na//	1	0.13	-0.17	-0.09	0.06	-0.13	0.1	0.09	0.09	-0.01	0.14	-0.02	0.03	0.12	0.04	-0.28	1.39	1.27	1.18
IMAGE:758332	16q11.2|nt46555448|IMAGE:758332|Hs.123253|AA401234|SHCBP1||likely ortholog of mouse Shc SH2-domain binding protein 1||AA404276	1	0.08	-0.1	-0.05	0	-0.04	-0.24	-0.13	-0.03	-0.09	-0.04	0.08	-0.02	0.08	-0.19	0.24	1.11	1.14	1.49
IMAGE:1504005	8q24.3|nt145054159|IMAGE:1504005|Hs.292122|AA904776|ESTs||ESTs||AA904776	1	0.23	0.25	0.16	0.17	0.14	0.21	0.58	0.44	0.35	0.19		0.28	0.27	0.3	0.7		0.93	1.56
IMAGE:1737647	20p11.1|nt25702866|IMAGE:1737647|Hs.408861|AI143919|ESTs||EST||AI143919	1	0.16	-0.17	0.03	-0.03	0.16	-0.38	-0.46	-0.58	-0.34	-0.38	-0.7	-0.33	-0.21	0.12	-0.17	1.01	1	1.69
IMAGE:949938	20p11.21|nt23562293|IMAGE:949938|Hs.304682|AA599177|CST3||cystatin C (amyloid angiopathy and cerebral hemorrhage)||AA599177||molecular function|cysteine protease inhibitor activity|NR|GO:0004869|Proteome|na	1	0.03	0.22	0.17	1.23	0.17	0.15	0.38	0.22	0.24	0.01	0.01	-0.06	0.26		0.28	1.03	1.08	1.57
IMAGE:292270	IMAGE:292270||N62475|ESTs||N79195	1	0.31	0.29	0.37	0.27	0.36	0.29	0.51	-0.02	0.57	0.26	0.34	0.42	0.18	0.05	0.49	1.13	0.86	1.68
IMAGE:1474500	16q11.2|nt46653997|IMAGE:1474500|Hs.264190|AA856703|VPS35||vacuolar protein sorting 35 (yeast)||AA856703||molecular function|protein transporter activity|IEA|GO:0008565|GOA|na//molecular function|protein binding|IPI|GO:0005515|GOA|11102511//biological pro	1	0.01	0.19	0.1	0.13	0.02	-0.41	-0.59	-0.38	-0.6	-0.45	-0.35	-0.47	0.16	-0.09	-0.02	1.21	1.29	1.14
IMAGE:1468653	17q23.2|nt60550649|IMAGE:1468653||AA884667|ESTs||||AA884667	1	0.13	0.19	0.13	0.23	0.14	0.07	0.07	0.22	0.02	0.19	0.21	0.15	0.4	0.32	0.36	1.07	1.01	1.42
IMAGE:1850912	2p14|nt72061271|IMAGE:1850912|Hs.252180|AI241419|ESTs||ESTs||AI241419	1	0.19	0.15	0.3	0.11	0.21	0.22	0.38	0.1	0.23	0.1	0.32	0.2	0.26	-0.13	0.3	1.09	1.12	1.29
IMAGE:281010	16q11.2|nt46634572|IMAGE:281010|Hs.264190|N47690|VPS35||vacuolar protein sorting 35 (yeast)||N47691||molecular function|protein transporter activity|IEA|GO:0008565|GOA|na//molecular function|protein binding|IPI|GO:0005515|GOA|11102511//biological process|	1	-0.11	-0.26	-0.25		-0.2	-0.04	-0.2	-0.01	-0.09	-0.21	-0.31	-0.03		-0.04	-0.49	1.18	1.09	1.15
IMAGE:1203822	**IMAGE:1203822|5|181699622;11:69971286||Hs.5662||GNB2L1||guanine nucleotide binding protein (G protein), beta polypeptide 2-like 1||AI821238||molecular function|protein kinase C binding|TAS|GO:0005080|GOA|8302854//biological process|protein kinase C acti	1	0.06	0.05	-0.09	0.05	0.08	-0.05	0.06	0	-0.07	0.11	0.27	0.11	0.21	-0.01	-0.05	1.17	0.95	1.28
IMAGE:612122	16p13.13|nt11590768|IMAGE:612122|Hs.347524|AA181378|MGC24665||hypothetical protein MGC24665||AA181439	1	0.05	0.21	-0.04	0.23	0	-0.02	-0.22	-0.22	-0.04	0.29	0.12	-0.03	0.37	0.15		1.23	1.31	0.86
IMAGE:825603	12p11.22|nt29517672|IMAGE:825603|Hs.26813|AA504631|LOC51290||CDA14||AA504728	1	-0.47	-0.02	0.01	0.08	-0.02	0.13	-0.05	-0.24	-0.23	-0.16	0.1	-0.31	-0.4	-0.16	-0.2	1.02	1.09	1.29
IMAGE:448728	5q11.2|nt44209963|IMAGE:448728|Hs.374053|AA778212|ESTs||ESTs||AA778212	1	0.2	0.32	0.32		0.15	0.1	0.3		0.18	0.24	0.21	0.16	0.18	0.16	-0.06	0.92	0.89	1.58
IMAGE:754376	**IMAGE:754376|9|115317011;11:19570188||Hs.356030||FLJ39441||hypothetical protein FLJ39441||AA436289	1	0.01	0	-0.11	-0.16	-0.08	0.2	0.47	0.25	-0.17	0.06	0.02	0.06	0.27	0.2	0.29	1.45	0.71	1.21
IMAGE:754346	11p15.1|nt16738314|IMAGE:754346|Hs.34145|AA436138|ESTs||ESTs||AA436263	1	-0.17	0.06	0.03	-0.09	-0.06	0.24	0.31	0.32	0.01	0.23	-0.37	-0.07	0.17	0.24	0.05	1.52	0.77	1.04
IMAGE:1055727	15q21.3|nt55618238|IMAGE:1055727|Hs.116200|AA628132|ESTs||ESTs||AA628132	1	-0.08	0.18	0.03	0.02	0.13	0.3	-0.06	-0.18	0.17	0.07	-0.06	0.05	-0.21		-0.04	1.27	1.16	0.9
IMAGE:1628840	21q22.13|nt35253062|IMAGE:1628840|Hs.88109|AA993928|DSCR9||Down syndrome critical region gene 9||AA993928||molecular function|molecular_function unknown|ND|GO:0005554|GOA|na//biological process|biological_process unknown|ND|GO:0000004|GOA|na//cellular com	1	0.14	-0.07	0.06	0.02	0.09	0.08	0.03	-0.14	0.02	0	0.06	-0.01	0.02	0.04	0.14	1.2	0.89	1.22
IMAGE:754273	5q33.2|nt156740898|IMAGE:754273|Hs.40527|AA479286|ESTs||Homo sapiens mRNA; cDNA DKFZp762C074 (from clone DKFZp762C074)||AA479383	1	-0.1	0	-0.03	-0.11	-0.05	0.26	0.36	0.47	0.06	0.15	-0.19	0	0.16	0.31	0.24	1.43	0.94	0.94
IMAGE:25988	3q26.32|nt185037450|IMAGE:25988|Hs.433750|R12349|EIF4G1||eukaryotic translation initiation factor 4 gamma, 1||R37276||molecular function|translation factor activity, nucleic acid binding|E|GO:0008135|Proteome|na//biological process|regulation of translati	1	0.01	0.25	0.13	0.28	-0.02	0.14	0.12	0.17	0.24	0.28	0.49	0.23	0.38	0.35	0.29	1.28	0.81	1.2
IMAGE:134544	11p15.2|nt15274013|IMAGE:134544|Hs.82159|R27585|PSMA1||proteasome (prosome, macropain) subunit, alpha type, 1||R27684||molecular function|endopeptidase activity|IEA|GO:0004175|GOA|na//molecular function|RNA binding|TAS|GO:0003723|GOA|7681138//biological p	1	-0.54	0.34	0.04	-0.05	0.06	0.06	-0.08	0.1	0.04	-0.04	-0.14	0.08	-0.47	0.06	-0.32	1.01	1.18	1.09
IMAGE:742874	Xp22.22|nt14400972|IMAGE:742874||AA405043|ESTs||||AA406213	1	0.04	0.04	0	0.06	0.1	-0.22	-0.28	-0.07	-0.26	-0.14	-0.27	-0.21	0.23	0.15	0.06	1.22	1.21	0.84
IMAGE:1628363	13q11|nt15841776|IMAGE:1628363|Hs.131221|AI018012|ESTs||ESTs||AI018012	1	-0.05	-0.09	0.02	-0.08	0.06	0.06	0.05	-0.08	-0.09	0.01	-0.18	0	-0.21	-0.01	0.1	1.21	0.89
IMAGE:754126	6q25.2|nt159524560|IMAGE:754126|Hs.334838|AA478623|KIAA1866||KIAA1866 protein||AA478880	1	-0.08	0.03	0	-0.19	-0.01	0.29	0.36	0.5	0.09	0.29	-0.03	0.07	-0.1	0.15	0.32	1.32	0.72	1.1
IMAGE:788551	16p13.11|nt20146486|IMAGE:788551|Hs.351573|AA452830|LOC123803||hypothetical protein LOC123803||AA452969	1	0.2	0.08	0.12	0.07	0.11	0.17	0.03	-0.45	0.15	-0.06	-0.09	0.03	0.23	0.04	0.04	1.18	0.51	1.44
IMAGE:825337	**IMAGE:825337|17|31005589;17:32173464||Hs.445941||ESTs, Highly similar to cytokine receptor-like molecule 9 [Homo sapiens] [H.sapiens]||AA504572	1	0.2	0.25	0.17	0.24	0.15	0.11	0.01	-0.06	0.16	0.19	0.37	0.24	0.15	-0.38	-0.65	0.97	0.98	1.18
IMAGE:1505932	16p13.13|nt11617329|IMAGE:1505932|Hs.188007|AA906330|ESTs||ESTs||AA906330	1	0.2	-0.02	-0.05	0.14	-0.04	-0.08	-0.15	-0.21	-0.12	0.17	0.16	0.04	-0.2	0.03	-0.06	1.12	0.85	1.1
IMAGE:455179	16p13.11|nt20148201|IMAGE:455179|Hs.379886|AA676899|ESTs||Homo sapiens mRNA; cDNA DKFZp666E058 (from clone DKFZp666E058)||AA676899	1	0.17	0.01	0.11	-0.01	0.02	0.12	-0.31	-0.41	0.2	-0.07	0.09	0.07	0.09	-0.12	-0.23	1.15	0.89	1.03
IMAGE:1557085	**IMAGE:1557085|17|31007702;17:32175024||Hs.132493||ESTs||AI792986	1	0	0.1	0.1	0.17	0.04	-0.06	-0.28	-0.22	0.06	-0.03	0.12	0.03	-0.05	-0.16	-0.52	1.11	0.96	0.97
IMAGE:2437907	9p21.1|nt33285497|IMAGE:2437907|Hs.198248|AI872346|B4GALT1||UDP-Gal:betaGlcNAc beta 1,4- galactosyltransferase, polypeptide 1||AI872346	1	0.2	-0.1	0.01	-0.17	0.06	0.02	-0.28	-0.25	0.04	-0.17	-0.23	0.12	-0.26	-0.41	-0.18	0.95	0.89	1.14
IMAGE:758293	1q32.3|nt221499547|IMAGE:758293|Hs.14838|AA401264|ENAH||enabled homolog (Drosophila)||AA404239	1	0.05	-0.02	0.06	-0.14	-0.01	0.09	-0.39	0.09	-0.02	0.05	0.05	-0.08	0.17	-0.15	-0.13	1.17	1.08	0.72
IMAGE:745018	**IMAGE:745018|17|19908485;17:22082534||AA626018	1	0.19	0.07	0.09	0.02	0.02	0.23	-0.2	0.35	0.16	-0.03	0.13	0.16	0.05	0.18	0.02	1.19	0.98	0.79
IMAGE:381812	1p34.3|nt36370494|IMAGE:381812||AA058857|ESTs||||AA058857	1	0.28	0.18	0.11	0.27	0.08	0.22	0.53	0.17	0.21	0.4	0.45	0.21	0.25	0.46	0.37	0.94	0.66	1.35
IMAGE:397641	**IMAGE:397641|1|112156115;12:102466008||AA708272	1	0.03	0.34	0.21	0.27	0.36	0.11	0.35	0.04	0.25	0.28	0.28	0.23	0.24	0.09	0.34	0.67	0.67	1.61
IMAGE:299241	5q31.1|nt137821068|IMAGE:299241|Hs.261003|AI822052|ESTs||ESTs, Moderately similar to T12486 hypothetical protein DKFZp566H033.1 - human [H.sapiens]||W05314	1	0.24		0.14	0.22	0.09	0.17	0.06	0.21	0.08	0.26	0.14	0.23	0.29	-0.01	0.18	0.9	1.02
IMAGE:2007305	5q35.2|nt180192009|IMAGE:2007305|Hs.182248|AI249632|ESTs||sequestosome 1||AI792905	1	0.03	0.21	0.08	0.16	0.1	-0.11	-0.34	-0.07	0.01	-0.2	-0.12	-0.36	-0.03	0.05	-0.32		0.78	1.13
IMAGE:1627754	2q12.1|nt104217358|IMAGE:1627754|Hs.434877|AI017949|ESTs||ESTs||AI017949	1	0.38	0.24	0.03	0.1	0.02	0.25	0.22	0.23	0.23	0.23	0.22	0.16	0.4	0.31	0.43	0.95	0.92	0.99
IMAGE:589751	11p15.1|nt21329074|IMAGE:589751|Hs.90753|AA148094|HTATIP2||HIV-1 Tat interactive protein 2, 30kDa||AA148230||molecular function|protein binding|NR|GO:0005515|Proteome|na//molecular function|RNA polymerase II transcription factor activity|E|GO:0003702|Prot	1	-0.01	-0.09	0.05	0.14	-0.06	-0.01		0.21	0.03	0.07	-0.14	-0.09	0.07	-0.12	0.14	1.02	0.94	0.88
IMAGE:198582	3p24.1|nt33201656|IMAGE:198582|Hs.9663|R94727|PDCD6IP||programmed cell death 6 interacting protein||R94810||biological process|apoptosis|IEA|GO:0006915|GOA|na//biological process|signal transduction|IEA|GO:0007165|GOA|na	1	-0.03	-0.27	-0.18	-0.33	-0.01	-0.14	-0.23	0.12	-0.23	-0.2	-0.28	-0.16	-0.12	-0.12	-0.3	0.98		0.91
IMAGE:731153	**IMAGE:731153|13|27840191;19:29626106||Hs.178072||Homo sapiens mRNA; cDNA DKFZp434B1023 (from clone DKFZp434B1023)||AA421536	1	0.03		-0.01	0.31	0.02	0.08		0.19	0.16	0.28	0.34	0.11	0.24	-0.08	-0.08	0.95	0.86	1.01
IMAGE:272531	4q12|nt57158040|IMAGE:272531|Hs.205293|N35889|KIAA1211||KIAA1211 protein||N43965	1	0.27	0.23	0.28	0.29	0.25	0.16	0.21	-0.45	0.1	0.1	0.64	0.04	0.49	-0.01	0.2	1.23	0.65	0.92
IMAGE:81357	9q21.13|nt64856070|IMAGE:81357|Hs.150557|T63779|BTEB1||basic transcription element binding protein 1||T63779||molecular function|transcription factor activity|TAS|GO:0003700|GOA|1356762,8051167//biological process|regulation of transcription from Pol II p	1	-0.01	-0.03	-0.14	0.03	-0.13	-0.19	-0.14	-0.34	-0.23	-0.04	0.14	-0.13	-0.03	-0.07		1.15	0.86	0.79
IMAGE:1708060	**IMAGE:1708060|17|31006250;17:32173570||Hs.445941||ESTs, Highly similar to cytokine receptor-like molecule 9 [Homo sapiens] [H.sapiens]||AI127063	1	0.04	-0.01	0.15	0.34	0.15	0.05	0.15	0.22	-0.01	0.24	0.02	0.02	0.25	0.07	0	0.78	0.86	1.14
IMAGE:265005	IMAGE:265005|Hs.15299|N21081|HIS1||HMBA-inducible||N21081	1		0.23	-0.06	0.23	-0.13	-0.07	0.38	-0.17	0.04	0.12		-0.11		-0.05	0.23	1.11	0	1.66
IMAGE:810112	8q21.2|nt86152650|IMAGE:810112|Hs.99624|AA464972|ESTs||Homo sapiens cDNA FLJ37995 fis, clone CTONG2011825, moderately similar to CARBONIC ANHYDRASE (EC 4.2.1.1).||AA465041	1	0	-0.06	0.05	0.02	-0.02	-0.04	-0.14	-0.11	-0.2	0.18	-0.2	-0.03	-0.01	-0.02	-0.08	1.09	1.01	0.67
IMAGE:230469	15q11.2|nt18249626|IMAGE:230469|Hs.269257|H75354|ESTs||ESTs||H75355	1	-0.05	-0.2	0	-0.12	-0.04	-0.06	-0.28	-0.09	-0.13	-0.01	-0.4	-0.24	-0.19	-0.13	0.08	1.16	0.67	0.91
IMAGE:2516872	**IMAGE:2516872|1|48361567;2:44061076;3:12013976;10:15926019;4:27540218;5:33569526;11:15485904;6:16073026;20:7049553;12:23239955;13:24200568;7:15901284;21:12962134;8:1662462;14:39747559;15:44760114;X:10723977;9:1205995;Y:4787252;16:9818937;17:34663858;18:	1	0.4	-0.05	0.12	0.17	0.1	0.06	0.06	-0.12	-0.03	0.06	0.06	0.11	0.2	0.01	0.23	1.01	1.08	0.63
IMAGE:343380	2q23.3|nt151182312|IMAGE:343380|Hs.324323|W67316|ESTs||ESTs, Weakly similar to cytokine receptor-like factor 2; cytokine receptor CRL2 precusor [Homo sapiens] [H.sapiens]||W68845	1	0.03	0.01	-0.2	-0.14	-0.11	-0.15	-0.28	-0.38	-0.14	-0.25	0.14	-0.17	-0.14	-0.21	-0.17	1.05	0.84	0.82
IMAGE:854189	1q42.13|nt236516483|IMAGE:854189||AA669383|ESTs||||AA669383	1	0.12	0.06	-0.12	0.28	-0.06	-0.01	0.18	0.11	-0.18	0.27	0.45	0.1	0.43	0.04	-0.08	0.9	0.86	0.94
IMAGE:510575	17q23.2|nt60570208|IMAGE:510575|Hs.17230|AA057741|FLJ22087||hypothetical protein FLJ22087||AA057742	1	-0.02	-0.17	-0.12	-0.15	-0.05	-0.18	-0.11	-0.19	-0.02	0.03	-0.27	0.01	-0.2	-0.06	0.07	1	1.04	0.65
IMAGE:449313	IMAGE:449313||	1	-0.07	0.2	0.18	0.15	0.07	0.19	0.06	-0.03	0.2	0.05	0.4	0.12	0.07	0.03	0.07	1.32	0.52	0.82
IMAGE:951010	16q11.2|nt46635099|IMAGE:951010|Hs.264190|AA620415|VPS35||vacuolar protein sorting 35 (yeast)||AA620415||molecular function|protein transporter activity|IEA|GO:0008565|GOA|na//molecular function|protein binding|IPI|GO:0005515|GOA|11102511//biological proc	1	0.01	0.06	0.04	-0.07	0.07	0.17	0.08	-0.04	0.12	-0.1	-0.02	0.28	0.18	0.1	-0.09	1.01	0.97	0.68
IMAGE:810743	12p13.31|nt6859010|IMAGE:810743|Hs.79026|AA457726|MLF2||myeloid leukemia factor 2||AA480835||molecular function|molecular_function unknown|ND|GO:0005554|GOA|na//biological process|biological_process unknown|ND|GO:0000004|GOA|na//cellular component|nucleus	1	-0.64	0.2	0.11	-0.03	0.05	-0.02	0.11	0.13	0.04	-0.25	0.04	-0.08	-0.37	0.28	0.2	0.78	0.68	1.19
IMAGE:1631812	9q34.3|nt131407464|IMAGE:1631812|Hs.334802|AI004172|FLJ10101||hypothetical protein FLJ10101||AI004172	1	0.03	0.25	0.08	0.25	0.14	-0.24	-0.03	-0.14	-0.05	-0.1		0.05	-0.08	0.29	0.35	0.9	0.5	1.22
IMAGE:435705	2q11.2|nt100844243|IMAGE:435705|Hs.420421|AA699978|ESTs||ESTs||AA699978	1	-0.01	-0.08	-0.11	-0.05	-0.09	-0.02	-0.07	0.19	-0.09	0.04	-0.25	-0.03	0.05	0.15	0.1	1.23	0.87	0.5
IMAGE:754286	1q31.1|nt188092063|IMAGE:754286|Hs.105637|AA479285|ESTs||EST||AA479382	1	0.03	-0.01	-0.01	-0.05	0.04	0.11	0.19	0.15	0.05	0.1	-0.04	-0.01	0.27	0.22	0.07	1.12	0.7	0.77
IMAGE:1566843	21q22.11|nt31964134|IMAGE:1566843|Hs.136973|AI142016|ESTs||ESTs||AI142016	1	0.32	0.03	0.29	0.14	0.2	0.27	0.04	-0.06	0.24	0.12	0.1	0.24	0.22	-0.04		0.46	1.56	0.56
IMAGE:108651	5q11.1|nt44162326|IMAGE:108651||T72621|ESTs||||T72691	1	0.19	0.12	0.1	0.15	0.14	0.01	0.28		0.06	0.12	0.18	-0.12	0.39	0.29		0.88	0.8	0.89
IMAGE:753993	8q13.2|nt69086498|IMAGE:753993|Hs.169943|AA478962|ESTs||Homo sapiens cDNA FLJ13569 fis, clone PLACE1008369.||AA480009	1	-0.13	-0.02	-0.01	0.09	-0.16	0.09	0.19	0.01	-0.21	-0.24	-0.36	-0.18	-0.05	0.13	0.11	1.09	0.69	0.79
IMAGE:1735474	Xq27.2|nt137849158|IMAGE:1735474|Hs.132194|AI126114|MAGEC1||melanoma antigen, family C, 1||AI126114	1	-0.47	0.4	0.01	-0.49	0.04	-0.14	-0.03	0.08	0.07	-0.03	-0.06	-0.25	-0.04	0.23	0.05	0.7		1.01
IMAGE:273075	4q34.2|nt177791035|IMAGE:273075|Hs.42194|N36421|FLJ22649||hypothetical protein FLJ22649 similar to signal peptidase SPC22/23||N44296	1	-0.16	-0.01	-0.02	-0.01	-0.15	-0.03	0.11	-0.43	-0.03	-0.07	-0.73	-0.11	-0.3	-0.17	0.08	1.09	0.52	0.94
IMAGE:812240	**IMAGE:812240|1|45160155;8:98938938||Hs.157180||IPP||intracisternal A particle-promoted polypeptide||AA455040||molecular function|actin binding|TAS|GO:0003779|GOA|10072760//molecular function|protein binding|IEA|GO:0005515|GOA|na//cellular component|acti	1	0.07	0.1	-0.01	-0.1	0.13	0.2	0.03	-0.12	0.19	0.08	0.23	0.28	-0.12	0.11	0.16	0.88	0.57	1.1
IMAGE:897042	13q11|nt15730849|IMAGE:897042|Hs.182695|AA676765|MRP63||mitochondrial ribosomal protein 63||AA676765||molecular function|structural constituent of ribosome|IEA|GO:0003735|GOA|na	1	-0.04	-0.05	-0.01	0	0.11	-0.06	-0.08	0.03	-0.11	-0.16	-0.18	-0.11	0.01	0	-0.12	0.8	0.92	0.83
IMAGE:1336262	15q21.3|nt51934654|IMAGE:1336262|Hs.172028|AA872057|ADAM10||a disintegrin and metalloproteinase domain 10||AA872057||molecular function|zinc ion binding|IEA|GO:0008270|GOA|na//molecular function|metalloendopeptidase activity|IEA|GO:0004222|GOA|na//biologi	1	-0.14	0.3	0.04	0.12	0.15	0.15	0.22	-0.22	0.24	-0.01	0.07	-0.07	-0.05	0.02	-0.15	0.76	0.63	1.14
IMAGE:1551719	10q25.2|nt118286296|IMAGE:1551719|Hs.131834|AA933588|LOC118987||hypothetical protein LOC118987||AA933588||biological process|intracellular signaling cascade|IEA|GO:0007242|GOA|na	1	-0.17	-0.31	-0.2	-0.2	-0.05	0	-0.12	0.25	0	-0.21	-0.33	-0.1	-0.38	-0.05	-0.4	0.91	0.98	0.63
IMAGE:321661	14q32.2|nt96091593|IMAGE:321661|Hs.171734|W32943|PPP2R5C||protein phosphatase 2, regulatory subunit B (B56), gamma isoform||W35378	1	-0.18	0.02	-0.01	0.03	0.02	0.07	0.12	0.16	0.06	0.18	0.13	0.07	0.11	0.44	0.44	0.72	0.63	1.16
IMAGE:46154	3p21.31|nt51687587|IMAGE:46154|Hs.106674|H09065|BAP1||BRCA1 associated protein-1 (ubiquitin carboxy-terminal hydrolase)||H09066||molecular function|peptidase activity|NR|GO:0008233|Proteome|na//molecular function|tumor suppressor|P|GO:0008181|Proteome|952	1	-0.22	0.12	0.17	0.23	-0.09	0.09	0.3	0	0.26	0.03	0.08	0.13	0.09	-0.01	0.29	0.63	0.6	1.27
IMAGE:283878	**IMAGE:283878|16|18246443;19:37696518||Hs.28631||Homo sapiens cDNA: FLJ22141 fis, clone HEP21327.||N52591	1	-0.28	-0.15	-0.09	-0.18	-0.14	-0.05	-0.53	-0.01	-0.23	-0.25	0.01	-0.04	-0.11	-0.39	-0.33	1.06	0.6	0.83
IMAGE:135320	3p21.31|nt51641445|IMAGE:135320||R31068|DNAH1||||R31548	1	0.04	0.06	-0.06	-0.08	0.07	0.06	0.12	0.22	0.11	-0.1	-0.03	0.02	-0.05	-0.02	0.06	1.05	0.72	0.71
IMAGE:1635705	9q34.11|nt122664637|IMAGE:1635705|Hs.24049|AI017444|GOLGA2||golgi autoantigen, golgin subfamily a, 2||AI017444||cellular component|Golgi apparatus|E|GO:0005794|Proteome|8315394	1	0.1	0.17	0.14	0.37	0.17	-0.17		0.06	0.11	-0.05	-0.28	-0.02	-0.21	-0.26	-0.03	0.78	0.58	1.11
IMAGE:365004	2q13|nt107783092|IMAGE:365004|Hs.193700|AA024788|ESTs||Homo sapiens mRNA; cDNA DKFZp586I0324 (from clone DKFZp586I0324)||AA024832	1	0.08	0.25	0.02	0.21	0.14	-0.27	0.04	-0.16	-0.43	0.04	-0.08	-0.32	0.06	0.12	0.17	0.82	0.94	0.69
IMAGE:123065	8q21.3|nt91218378|IMAGE:123065|Hs.268992|T98528|ESTs||ESTs||T98529	1	0.13	0.2	0.28	0.29	0.23	0.17	0.36	0.25	0.14	0.22	0.08	0.09	0.36	0.02	0.36	0.73	0.91	0.81
IMAGE:1861777	14q32.11|nt88876058|IMAGE:1861777||AI053735|ESTs||AI792546	1	0.14	-0.21	-0.22	-0.2	-0.13	0.04		0.43	-0.36	0.03		-0.04	-0.49	0.13		0.98	0.41	1.06
IMAGE:34007	22q11.23|nt21677726|IMAGE:34007|Hs.113314|R24840|ESTs||Homo sapiens, clone IMAGE:4867384, mRNA, partial cds||R44544	1	0.24	0.07	0.06	0.1	0.09	0.06	0.2	0.14	-0.01	0.13	0.37	0.27	0.19	0.23	0.34	1	0.71	0.74
IMAGE:2437737	3q28|nt195544426|IMAGE:2437737|Hs.198267|AI884498|MUC4||mucin 4, tracheobronchial||AI884498||molecular function|Neu/ErbB-2 receptor binding|P|GO:0005176|Proteome|10024507//cellular component|integral to plasma membrane|P|GO:0005887|Proteome|10024507	1	0.07	-0.07	-0.01	-0.22	0.04	-0.08	-0.31	-0.3	0.11		-0.3	0.09	-0.19	-0.38	0.08	0.84	0.79
IMAGE:219737	19q13.12|nt52913554|IMAGE:219737|Hs.178471|H81604|KIAA0798||KIAA0798 gene product||H81605||molecular function|DNA binding|IEA|GO:0003677|GOA|na//biological process|regulation of transcription, DNA-dependent|IEA|GO:0006355|GOA|na//cellular component|nucleu	1	0.04	-0.11	-0.02	-0.07	0.11	0.09	0.03	0.24	0.09	-0.03	0.09	0.12	-0.07	-0.04	0.17	1.15	0.57	0.72
IMAGE:1455813	19p13.3|nt4860387|IMAGE:1455813|Hs.351747|AA863278|FEM1A||fem-1 homolog a (C.elegans)||AI791375	1	0.07	0.27	0.01	0.02	0.07	0.07	-0.1	0	0.15	0.1	0.1	0.21	0.41	0.48	0.03	0.92	0.84	0.65
IMAGE:40154	22q12.1|nt22819629|IMAGE:40154|Hs.4283|R53477|ESTs||Homo sapiens cDNA FLJ31125 fis, clone IMR322000819.||R53478	1	-0.1	-0.08	-0.09	-0.18	-0.18	-0.11	-0.09	-0.1	0.06	-0.07	-0.07	-0.07		0.4	-0.07	0.6	0.76	1.04
IMAGE:433310	7p21.3|nt6961246|IMAGE:433310|Hs.117332|AA699724|ESTs||Homo sapiens cDNA FLJ37343 fis, clone BRAMY2021063.||AA699724	1	-0.09	0.25	0.06	0.31	-0.01	0.11	0.06	-0.04	0.31	0.52	0.08	-0.01	0.07	0.42	-0.06	0.78	1.1	0.52
IMAGE:824041	12q24.21|nt120426153|IMAGE:824041|Hs.406367|AA490721|15E1.2||hypothetical protein 15E1.2||AA491213	1	0.04	-0.02	0.02	0.04	0.01	-0.06	-0.09	0.17	-0.03	-0.01	0.09	0.06	0.07	-0.15	0.25	0.92	0.58	0.9
IMAGE:417983	1p36.11|nt26358813|IMAGE:417983|Hs.355747|W90681|ESTs||ESTs, Weakly similar to CGHU7L collagen alpha 1(III) chain precursor - human [H.sapiens]||W90681	1	-0.18	0.15	-0.06	0.07	-0.09	0.05	-0.15	-0.12	-0.03	0.19	0.1	-0.1	0.24	0.34	-0.08	0.81	1.03	0.55
IMAGE:73391	**IMAGE:73391|1|161845758;3:90949297;10:19587046;4:60154349;5:158973642;13:35394948;7:38382603;15:46246947;9:63983038;X:117854981||Hs.9872||EST||T55806	1	0.28	0.14	0.07	0.11	0.11	0.19	0.13	0.42	0.13	0.26	0.21	0.15	0.27	0.04	0	0.9	0.82	0.67
IMAGE:418307	13q34|nt111015931|IMAGE:418307|Hs.22100|W90753|ESTs||ESTs||W90809	1	-0.01	0	0.04	0.09	0.07	0.07	-0.17	-0.17	0.17	0.27	-0.06	0.2	0.21	-0.06	-0.03	1.04	1.04	0.3
IMAGE:627688	Xp22.22|nt11608258|IMAGE:627688|Hs.104123|AA197344|ESTs||EST||AA197344	1	-0.04	0.23	-0.13	-0.66	-0.11	-0.15	-0.08	-0.57	-0.12	0.23	0.15	-0.06	-0.04	0.1	0.19	0.7	0.77	0.91
IMAGE:1472405	**IMAGE:1472405|1|147738067;16:27561752||AI791420	1	0.01	0.18	0.04	0.17	0.12	-0.02	-0.11	-0.16	-0.12	0.21	0.14	-0.02	0.21	0.21	-0.08	0.93	1	0.44
IMAGE:1635341	19q13.11|nt50678285|IMAGE:1635341|Hs.288800|AI014392|FLJ22688||hypothetical protein FLJ22688||AI792166	1	0.19	0.21	0.08	0.04	0.1	-0.19	0.21	-0.04	0.25	0.06	0.14	0.04	0.29	-0.06			0.99	0.59
IMAGE:730772	10p12.1|nt26656150|IMAGE:730772|Hs.178186|AA436009|ESTs||Homo sapiens cDNA FLJ40086 fis, clone TESTI2003031.||AA436110	1	0.1	0.06	0.07	0.1	0.18	-0.05	0.18	0.02	-0.06	-0.02	0	-0.11	0.16	0.08	0.1	0.96	0.75	0.66
IMAGE:745283	19q11|nt37843033|IMAGE:745283|Hs.112094|AA625567|ESTs||ESTs, Weakly similar to hypothetical protein FLJ14779; hypothetical protein MGC12515 [Homo sapiens] [H.sapiens]||AA625567	1	0.1	0.52	0.22	0.42	0.05	-0.1	0.29		0.04	0.28	0.3	0.1	0.21	0.34		0.78	0.79
IMAGE:35185	4|nt47342840|IMAGE:35185|Hs.89768|R24969|GABRB1||gamma-aminobutyric acid (GABA) A receptor, beta 1||R45230||molecular function|extracellular ligand-gated ion channel activity|IEA|GO:0005230|GOA|na//molecular function|ion channel activity|IEA|GO:0005216|GO	1	0.08	0.28	-0.03	0.32	0.02	0.01	0.57	0.05	0.09	0.25	0.41		0.05	0.29	0.51	0.85	0.35	1.15
IMAGE:1629174	7p15.1|nt30207623|IMAGE:1629174|Hs.432338|AA995909|ESTs||ESTs||AA995909	1	0.21	0.09	0.02	0.15	0.12	-0.32	-0.02	-0.28	-0.33	-0.23	-0.4	-0.25	-0.09	-0.09	-0.01	0.87	0.7	0.77
IMAGE:241946	15q15.1|nt34472025|IMAGE:241946||H93050|ESTs||H93915	1	0.08	0.07	-0.06	0.11	0.07	-0.02	0	-0.08	-0.13	0.09	0.15	-0.07	0.11	0.05	-0.13	0.87	0.77	0.7
IMAGE:2074202	11p15.1|nt21352963|IMAGE:2074202|Hs.152337|AI383794|PRMT3||protein arginine N-methyltransferase 3(hnRNP methyltransferase S. cerevisiae)-like 3||AI383794||molecular function|N-methyltransferase activity|E|GO:0008170|Proteome|na//biological process|N-termi	1	0.07	-0.14	-0.02	-0.02	0.04	-0.1	0.21	0.16	-0.08	0	-0.01	-0.03	0.15	-0.1	0.17	0.67	0.67	0.99
IMAGE:51406	20q13.12|nt44875473|IMAGE:51406|Hs.102867|H18950|SLC13A3||solute carrier family 13 (sodium-dependent dicarboxylate transporter), member 3||H19393	1	0.04	-0.29	-0.14	-0.09	-0.12	0	-0.19	0.07	-0.16	-0.03	-0.28	0.05	-0.16	-0.1	-0.14	0.89	0.79	0.64
IMAGE:219717	**IMAGE:219717|15|15700585;15:21248534;15:23876370;||Hs.266933||HERC2||hect domain and RLD 2||H80032||molecular function|ubiquitin-protein ligase activity|NAS|GO:0004842|GOA|na//molecular function|guanyl-nucleotide exchange factor activity|NAS|GO:0005085|	1	0.1	-0.03	-0.01	-0.07	0.06	0.19	0.23	0.25	0.17	-0.03	-0.09	0.16	-0.09	0	-0.04	1.11	0.64	0.55
IMAGE:884500	4q32.1|nt160059306|IMAGE:884500|Hs.143482|AA629987|PPID||peptidylprolyl isomerase D (cyclophilin D)||AA629987||molecular function|cyclophilin|TAS|GO:0004600|GOA|8812478//molecular function|FK506 binding|NR|GO:0005528|GOA|na//biological process|protein fol	1	0.11	0.29	0.11	0.22	0.15	0.26	0.38	0.23	0.11	0.09	0.1	0.16	0.23	0.09	0.2	0.72	0.73	0.85
IMAGE:39313	13q13.3|nt35289922|IMAGE:39313|Hs.154655|R51362|MRPS31||mitochondrial ribosomal protein S31||R51362||molecular function|structural constituent of ribosome|IEA|GO:0003735|GOA|na//cellular component|mitochondrion|TAS|GO:0005739|GOA|8567980	1	0.2	0.13	0.02	0.03	0.03	-0.08	-0.32	-0.42	-0.06	0.11	0	-0.11	0.2	0.11	-0.08	0.74		0.79
IMAGE:183771	8q21.3|nt91928789|IMAGE:183771|Hs.30532|H44448|CGI-77||CGI-77 protein||H44490	1	-0.32	-0.29	-0.18	-0.01	-0.09	0.18	-0.22		-0.2	0.01	0.02	-0.21	0.04	-0.56	-0.19	0.73	0.63	0.91
IMAGE:756595	1q21.3|nt147738067|IMAGE:756595|Hs.400250|AA444051|S100A10||S100 calcium binding protein A10 (annexin II ligand, calpactin I, light polypeptide (p11))||AA444051||molecular function|receptor binding|NR|GO:0005102|GOA|1831433//molecular function|calcium ion	1	-0.08	0.11	0.04	0	-0.02	-0.01	0.06	0.31	0.01	-0.02	0	0.01	0.1	-0.06	0.11	0.75	0.58	0.94
IMAGE:814815	22q13.1|nt36141306|IMAGE:814815|Hs.356416|AA455261|CBX7||chromobox homolog 7||AA465642||molecular function|chromatin binding|IEA|GO:0003682|GOA|na//biological process|chromatin assembly/disassembly|IEA|GO:0006333|GOA|na//biological process|regulation of t	1	-0.11	0.15	-0.05	-0.09	0.1	-0.01	0.46		0.22	-0.12	0.12	0.24		0.01	0.22	0.78	0.35	1.14
IMAGE:2007278	IMAGE:2007278|Hs.409356|AI251083|ESTs||EST||AI251083	1	0.08	0.25	0.18	0.14	0.18	0.01	-0.35	-0.37	-0.01	-0.05	0.15	-0.16	0.09	0.12	-0.04	0.34	0.75	1.15
IMAGE:376316	11p15.4|nt10164644|IMAGE:376316|Hs.75188|AA039639|WEE1||WEE1 homolog (S. pombe)||AA039640||molecular function|protein tyrosine kinase activity|TAS|GO:0004713|GOA|7774574//molecular function|ATP binding|IEA|GO:0005524|GOA|na//molecular function|protein ser	1	-0.08	-0.06	-0.17	0.04	0.12	-0.22	-0.19	-0.17	-0.2	-0.08	-0.33	-0.14	0.11	0.01	-0.11	0.99	0.48	0.77
IMAGE:950688	9q33.1|nt109092158|IMAGE:950688|Hs.90336|AA608567|ATP6V1G1||ATPase, H+ transporting, lysosomal 13kDa, V1 subunit G isoform 1||AA608567||molecular function|hydrogen ion transporter activity|IEA|GO:0015078|GOA|na//molecular function|hydrogen-transporting tw	1	-0.07	-0.02	0.01	0.07	0.09	-0.05	-0.21	-0.2	-0.01	0.07	-0.22	0.03	0.31	0.06	-0.22	0.83	0.68	0.73
IMAGE:795230	10p12.1|nt26936748|IMAGE:795230|Hs.402161|AA453598|ESTs||Homo sapiens, clone IMAGE:5172627, mRNA||AA453598	1	0.19	0.02	0.09	0.07	0.04	-0.14	-0.01	0.22	-0.12	-0.03	-0.03	-0.08	-0.15	-0.11	-0.01	1.03	0.67	0.53
IMAGE:1656136	5q33.2|nt157691512|IMAGE:1656136|Hs.370062|AI034168|ESTs||ESTs||AI034168	1	0.18	-0.12	-0.08	-0.12	-0.1	-0.17	-0.32	0.1	-0.23	-0.24	0.01	-0.19	0.02	0.11	-0.1	0.89	0.94	0.39
IMAGE:814329	**IMAGE:814329|17|29489083;X:5754672||AA459338	1	-0.07	-0.2	-0.07	-0.2	-0.02	-0.03	-0.1	0.3	-0.09	-0.07	-0.02	-0.03	-0.35	-0.24	0.23	0.75	0.69	0.78
IMAGE:132527	9q22.2|nt82878658|IMAGE:132527|Hs.289043|R25895|SPIN||spindlin||R26696	1	-0.17	0.02	-0.04	0.05	-0.03	0.04	-0.14	0.24	-0.03	0.01	-0.1	0.08	-0.12	0.1	-0.36	0.79	0.7	0.72
IMAGE:1412412	1p36.21|nt14962033|IMAGE:1412412|Hs.21|AA845015|ELA2A||elastase 2A||AA845015||molecular function|pancreatic elastase II activity|IEA|GO:0004281|GOA|na//molecular function|trypsin activity|IEA|GO:0004295|GOA|na//biological process|proteolysis and peptidoly	1	-0.25	0.07	0.06	0.15	0.01	-0.1	-0.08	-0.08	-0.07	0.18	0.23	-0.04	-0.2	0.23	0.28	0.5	0.62	1.09
IMAGE:731086	16p11.2|nt28693172|IMAGE:731086|Hs.110407|AA421451|LOC112869||hypothetical protein BC011981||AA421482	1	0.04	0.06	0.01	-0.16	0.1	-0.11	-0.06	-0.26	0.08	0.06	0.17	0.01	0.15	0.37	0.34	0.89	0.56	0.76
IMAGE:1626326	3p12.1|nt81497639|IMAGE:1626326|Hs.368857|AI018127|ESTs||ESTs||AI018127	1	0.28	0.13	0.15	0.1	0.06	0.21	0.14	0.24	0.13	0.12	0.19	0.07	0.33	0.23	0.26	0.92	0.57	0.69
IMAGE:60565	**IMAGE:60565|2|240001540;17:76565475||T40541	1	-0.05	-0.08	-0.03	0.04	0.03	0.03	-0.04	0.22	0	0.14	-0.17	0.04	0.01	-0.04	0.14	0.53	0.54	1.1
IMAGE:757327	19q13.12|nt52886790|IMAGE:757327||AA437094|ESTs||||AA437094	1	0.23	0.04	0.2	0.19	0.14	0.14	0.01	-0.37	0.15	0.11	0.37	0.17		-0.02	0.05	0.71	0.65	0.81
IMAGE:884511	Xq21.1|nt74116608|IMAGE:884511|Hs.432170|AA629999|COX7B||cytochrome c oxidase subunit VIIb||AA629999||molecular function|aa3-type cytochrome c oxidase|IEA|GO:0009481|GOA|na//molecular function|cytochrome c oxidase activity|TAS|GO:0004129|GOA|8382530//cell	1	-0.03	0.04	0.01	-0.23	0.13	0.05	0.14	0	0.2		0	0.24	0.26	0.12	0.15	0.75	0.67	0.75
IMAGE:1613959	11q12.1|nt59022184|IMAGE:1613959|Hs.290874|AI000313|SELH||selenoprotein H||AI000313	1	0.34	0.11	0.16	0.24	0.14	0.12	0.05	0.1	0.04	0.1	0.27	0.22	0.08	-0.08	-0.1	1	0.6	0.56
IMAGE:248095	12q23.1|nt100532980|IMAGE:248095|Hs.48219|N58405|DKFZp434M0331||hypothetical protein DKFZp434M0331||N58405	1	0.26	0.19	0.09	0.23	0.14	-0.04	0.3	0.09	0.07	-0.02		0.06	0.12	0.08	0.37	0.67	0.57	0.9
IMAGE:503097	Xp22.22|nt11575406|IMAGE:503097|Hs.2910|AA151486|PRPS2||phosphoribosyl pyrophosphate synthetase 2||AA151510||molecular function|ribose-phosphate pyrophosphokinase activity|TAS|GO:0004749|GOA|2538352//biological process|ribonucleoside monophosphate biosynt	1	-0.18	0.09	-0.09	-0.47	-0.18	-0.1	-0.11	-0.2	-0.28	0.01	-0.09	-0.12	0.21	0.3	-0.12	0.66	0.78	0.69
IMAGE:2273245	7p21.3|nt10658190|IMAGE:2273245|Hs.156276|AI634566|KIAA0783||KIAA0783 gene product||AI634566||molecular function|DNA binding|IEA|GO:0003677|GOA|na//biological process|regulation of transcription, DNA-dependent|IEA|GO:0006355|GOA|na	1	0.24	-0.11	0	0.16	0.14	-0.16	0.03	-0.27	-0.08	-0.07		-0.06	-0.33	-0.16	-0.12	1.15	0.31	0.66
IMAGE:203114	12q21.33|nt94418265|IMAGE:203114|Hs.331202|H54419|ESTs||ESTs, Weakly similar to hypothetical protein FLJ20489 [Homo sapiens] [H.sapiens]||H54509	1	0.08	0.16	0.09	0.2	0.18	0.16	0.31	0.34	0.05	0.2	0.24	0.17	0.09	0.15	0.34	0.23	1.29	0.6
IMAGE:80915	**IMAGE:80915|5|250566;5:1710368||Hs.469||SDHA||succinate dehydrogenase complex, subunit A, flavoprotein (Fp)||T70109||molecular function|electron transporter activity|E|GO:0005489|Proteome|7550341//biological process|aerobic respiration|E|GO:0009060|Prot	1	-0.11	0.06	0.19	0.16	-0.05	-0.32	-0.03	0.05	-0.1	-0.12	-0.24		-0.18	0.14		0.46	0.6	1.06
IMAGE:824270	9q21.31|nt70856992|IMAGE:824270|Hs.37558|AA491261|FLJ11149||hypothetical protein FLJ11149||AA491261||biological process|vitamin B2 biosynthesis|IEA|GO:0009231|GOA|na//molecular function|riboflavin kinase activity|IEA|GO:0008531|GOA|na	1	0	0.29	0.1	0.32	0.15	0.17	-0.06	-0.06	0.03		0.13	0.17	0.15	0.14	0.08	0.63	0.85	0.62
IMAGE:773278	7q22.3|nt106694055|IMAGE:773278|Hs.6790|AA425320|DNAJB9||DnaJ (Hsp40) homolog, subfamily B, member 9||AA425523||molecular function|chaperone activity|IEA|GO:0003754|GOA|na//cellular component|nucleus|IEA|GO:0005634|GOA|na	1	-0.27	-0.06	-0.3	-0.09	-0.23	0.01	-0.56	0.18	-0.15	0	-0.19	-0.2	-0.14	-0.07	-0.25	0.81	1	0.28
IMAGE:2507433	10q25.1|nt112006677|IMAGE:2507433|Hs.104315|AI955428|SHOC2||soc-2 suppressor of clear homolog (C. elegans)||AI955428||molecular function|molecular_function unknown|ND|GO:0005554|GOA|na//biological process|FGF receptor signaling pathway|NAS|GO:0008543|GOA|	1		-0.08	-0.07	-0.13	-0.1	-0.06	-0.02	-0.19	-0.11	-0.14	-0.42	-0.26		-0.4	0.07		0.7	0.69
IMAGE:2569029	3q26.32|nt185031878|IMAGE:2569029|Hs.433750|AW072780|EIF4G1||eukaryotic translation initiation factor 4 gamma, 1||AW072780||molecular function|translation factor activity, nucleic acid binding|E|GO:0008135|Proteome|na//biological process|regulation of tra	1	0.05	0.05	-0.08	-0.08	0.01	-0.14		0.01	0.15	-0.34	0.27	-0.01	-0.09	-0.08	0.39	0.57	0.23	1.27
IMAGE:811949	20p11.23|nt18116271|IMAGE:811949|Hs.301532|AA456639|CSRP2BP||CSRP2 binding protein||AA456639||molecular function|N-acetyltransferase activity|IEA|GO:0008080|GOA|na//cellular component|nucleus|IEA|GO:0005634|GOA|na	1	-0.25	0.14	-0.12	-0.12	-0.13	-0.04	-0.39	0.07	-0.01	-0.08	0	-0.06	-0.47	0.01	-0.31	0.87	0.61	0.59
IMAGE:1472469	2q11.2|nt98355337|IMAGE:1472469|Hs.153884|AA872247|APACD||ATP binding protein associated with cell differentiation||AI791367||molecular function|electron transporter activity|IEA|GO:0005489|GOA|na//biological process|electron transport|IEA|GO:0006118|GOA|	1	0.2	-0.05	0.04		0.06	0.09	-0.02	0.1	0.08		0.26	0.2	0.19	0.04	-0.19	0.76	0.63	0.66
IMAGE:290597	**IMAGE:290597|15|76411793;19:16606347||N99591	1	-0.13	-0.05	-0.05	-0.01	0.07	0.06	-0.18	-0.33	0.11	0	0.04	0	0.23	0.2	0.06	0.9	0.75	0.4
IMAGE:814769	4q35.1|nt186296031|IMAGE:814769|Hs.38178|AA454949|FLJ23468||hypothetical protein FLJ23468||AA455328	1	0	-0.24	-0.2	-0.11	-0.07	-0.07	-0.12	0.15	-0.09	-0.03	-0.01	0.03	0.06	0.12	-0.01	0.76	0.7	0.59
IMAGE:1700703	**IMAGE:1700703|17|30968275;17:32365030||Hs.444347||ESTs, Weakly similar to hypothetical protein FLJ20489 [Homo sapiens] [H.sapiens]||AI820796	1	0.11	0.03	0.16	0.22	0.15	0.26	0.25	0.16	0.15	0.26	0.1	0.23	0.22	0.05	0.19	0.5	0.63	0.91
IMAGE:429752	19q13.13|nt53451004|IMAGE:429752|Hs.18797|AA011521|ESTs||ESTs||AA011690	1	0.12	0.31	0.09	0.42	0.13	-0.03	0.05	0	-0.02	0.28	0.23	0.02	0.23	0.32	0.02	0.68	0.63	0.72
IMAGE:1564682	2q11.2|nt94911322|IMAGE:1564682|Hs.132527|AA928743|ESTs||ESTs||AA928743	1	0.13	0.07	0.04	0.07	-0.07	-0.24	-0.05	0.13	0.09	0.06	0.09	0.04	-0.11	0.34	0.08	0.8	0.57	0.64
IMAGE:219592	19p13.12|nt17753256|IMAGE:219592|Hs.7945|H80804|MCC2||AIE-75 binding protein protein||H80805	1	0.1	0	0	-0.03	0.08	-0.01	0.26	0.13	0.01	-0.06	-0.08	0.09	-0.14	-0.01	0.22	1.1	0.54	0.36
IMAGE:121154	2q31.1|nt175120039|IMAGE:121154|Hs.17932|T96935|ESTs||ESTs||T97044	1	0.29	0.14	0.26	0.17	0.35	0.28	0.39	0.11	0.33	0.1	0.19	0.13	0.12	0.16	0.45	0.64	0.62	0.74
IMAGE:1323591	14q32.11|nt88875667|IMAGE:1323591|Hs.76353|AA858026|SERPINA5||serine (or cysteine) proteinase inhibitor, clade A (alpha-1 antiproteinase, antitrypsin), member 5||AA858026||molecular function|serpin|NR|GO:0004868|GOA|na//molecular function|serine protease	1	0	0.03	-0.13	0.04	0.03	0.06	0.23	-0.02	0.01	0.05	0.05	0.14	-0.12	-0.01	0.17	0.6	0.56	0.84
IMAGE:745336	11p15.1|nt21422482|IMAGE:745336|Hs.136557|AA625644|SLC6A5||solute carrier family 6 (neurotransmitter transporter, glycine), member 5||AA625644||cellular component|integral to plasma membrane|IEA|GO:0005887|GOA|na//biological process|neurotransmitter trans	1	0.18	-0.3	-0.01	-0.1	0.04	-0.1	0.09	-0.17	-0.04	-0.02	-0.14		-0.18	-0.22	0.1	0.71	0.57	0.72
IMAGE:810700	**IMAGE:810700|8|82617397;11:63307662||AA482667	1	0.07	0.06	0.07		0.09	0.03	0.11	0.11	0.13	0.08	0.24	-0.01	0.24	0.09	0.31	0.65	0.35	0.99
IMAGE:24918	9|nt63177167|IMAGE:24918|Hs.78406|R39069|PIP5K1B||phosphatidylinositol-4-phosphate 5-kinase, type I, beta||R39069	1	-0.17	-0.17	-0.03	-0.16	0.01	0.06	-0.1	-0.03	0.04	-0.13	-0.3	-0.04	-0.14	-0.15	-0.28	0.65	0.57	0.76
IMAGE:292223	4q34.2|nt177801177|IMAGE:292223|Hs.42194|N62464|FLJ22649||hypothetical protein FLJ22649 similar to signal peptidase SPC22/23||N79183	1	0.11	0.2	0.06	0.2	0.07	0.23		-0.24	0.12	0.21	0.26	0.06	0.27	0.12	0.25	0.69	0.62	0.67
IMAGE:122138	IMAGE:122138||T98436|ESTs||T98491	1	-0.42	-0.1	-0.07	0.04	0.03	-0.05	0.35	0.07	0.02	0.3	0.57	0.09	0.19	0.43	0.12	0.74	0.23	0.99
IMAGE:1915694	7q33|nt136863666|IMAGE:1915694|Hs.155747|AI311321|ESTs||EST||AI311321	1	0	-0.05	0.04	-0.04	0.15	-0.08	-0.01	-0.02	0.03	0.22	-0.17	0.11	-0.06	-0.08	-0.04	0.61	0.85	0.5
IMAGE:196038	2p16.3|nt48836836|IMAGE:196038|Hs.346257|R89358|LOC129285||smooth muscle myosin heavy chain 11 isoform SM1-like||R89358	1	0.04	0.13	-0.22	-0.16	0.04	-0.2	-0.25	0.05	-0.2	0.03	0.13	-0.09	-0.19	0.12	0.23	0.68	0.53	0.74
IMAGE:209264	13q12.11|nt19056361|IMAGE:209264|Hs.18845|H65490|ESTs||ESTs||H65569	1	0.14	0.02	0.18		0.14	0.08	0.04	0.02	0.17	0.22	0.06	0.18	0.23	0.02	0.05		0.66	0.64
IMAGE:306466	1p34.2|nt44281115|IMAGE:306466|Hs.432786|N92724|ESTs||Homo sapiens cDNA FLJ31588 fis, clone NT2RI2002252.||W20341	1	-0.06	0.24	-0.03	0.22	-0.12	-0.13	-0.13	-0.4	-0.06	0.29	0.54	-0.08	0.55	0.06	-0.09	0.52	0.72	0.71
IMAGE:505047	4q31.1|nt140727487|IMAGE:505047|Hs.78521|AA150891|SET7||SET domain-containing protein 7||AA151018||molecular function|methyltransferase activity|IEA|GO:0008168|GOA|na//cellular component|nucleus|NAS|GO:0005634|GOA|na//biological process|chromatin modifica	1	0.15	0.09	-0.07	0.23	0.23	0.24	0	0.2	0.04	0.1	0.22	-0.13	0.13	0.19	0.04	0.79	0.4	0.76
IMAGE:795766	19q13.2|nt56284049|IMAGE:795766|Hs.123848|AA460307|ESTs||ESTs||AA461596	1	-0.08	0.02	-0.03		0	-0.09	-0.09	-0.1	-0.05	0.17	0.22	-0.06	0.22	0.16	-0.04	0.76	0.62	0.57
IMAGE:1635681	5q31.2|nt140608108|IMAGE:1635681|Hs.163867|AI017426|NDUFA2||NADH dehydrogenase (ubiquinone) 1 alpha subcomplex, 2, 8kDa||AI017426||molecular function|NADH dehydrogenase (ubiquinone) activity|TAS|GO:0008137|GOA|9878551//biological process|energy pathways|N	1	0.12	0	-0.01	0.23	0.15	-0.13	-0.12	-0.05	-0.12	0.25	0.01	-0.03	0.04	0.22	0.11	0.79	0.77	0.38
IMAGE:1984500	2p23.2|nt28954003|IMAGE:1984500|Hs.444933|AI251570|ESTs||ESTs||AI792843	1	0.1	0.13	-0.01	0.02	-0.12	0.04	0.06	0.41	-0.07	0.1	0.56	0.02	0.15	0.19	0.18	0.73	0.52	0.69
IMAGE:1526887	16q24.2|nt91050193|IMAGE:1526887|Hs.337620|AA923402|AFG3L1||AFG3 ATPase family gene 3-like 1 (yeast)||AA923402	1	0.15	-0.01		0.13	-0.04	-0.04	-0.34	0.11	-0.02	0.07	0.15	0.07	0.18	0.04	-0.15	0.54	0.78	0.6
IMAGE:1705988	10p11.22|nt34818509|IMAGE:1705988|Hs.146683|AI143762|ESTs||ESTs||AI143762	1	0.16	-0.05	-0.01	0.11	0.01	0	-0.03	-0.08	-0.12	-0.15	0.09	0.02	-0.05	-0.07	0.42	0.55	0.44	0.93
IMAGE:429726	10q11.1|nt42480257|IMAGE:429726|Hs.446382|AA011678|ESTs||ESTs, Weakly similar to hypothetical protein FLJ20489 [Homo sapiens] [H.sapiens]||AA011715	1	-0.1	-0.15	-0.06	-0.1	-0.11	0.01	-0.05	0.17	-0.02	-0.13		-0.03	-0.17	0.05	-0.06	0.72	0.74	0.46
IMAGE:392622	12q13.13|nt57256645|IMAGE:392622|Hs.406510|AA708298|ATP5B||ATP synthase, H+ transporting, mitochondrial F1 complex, beta polypeptide||AA708298||molecular function|ATP-binding and phosphorylation-dependent chloride channel activity|IEA|GO:0005224|GOA|na//m	1	-0.34	0	-0.1	-0.08	-0.03	0.02	-0.01	-0.24	0.01	-0.05	-0.02	-0.11	0.02	0.07	0.15	0.48	0.52	0.91
IMAGE:34010	16p12.3|nt21982181|IMAGE:34010|Hs.265591|R23515|ESTs||Homo sapiens cDNA FLJ35787 fis, clone TESTI2005672, highly similar to UBIQUINOL-CYTOCHROME C REDUCTASE COMPLEX CORE PROTEIN 2 PRECURSOR (EC 1.10.2.2).||R44647	1	-0.07	-0.2	0.01	-0.07	-0.15	-0.17	-0.16	-0.36	-0.17	-0.16	-0.22	-0.09	-0.1	-0.31	-0.1	0.79	0.58	0.53
IMAGE:325247	17q23.2|nt60610588|IMAGE:325247|Hs.56105|AA284262|ESTs||Homo sapiens full length insert cDNA clone ZC45B12||W52432	1	-0.24	0.02	-0.01	0.06	-0.02	0.07	-0.11	0.07	0.26	0.04	-0.22	0.07	-0.06	-0.17	-0.22	0.72	0.63	0.54
IMAGE:47559	3p25.1|nt19342536|IMAGE:47559|Hs.73957|H11455|RAB5A||RAB5A, member RAS oncogene family||H11564||molecular function|GTP binding|IEA|GO:0005525|GOA|na//molecular function|RAB small monomeric GTPase activity|TAS|GO:0003928|GOA|2501306//molecular function|pro	1	-0.21	-0.04	0.01	-0.08	-0.06	0.22	0.09	-0.34	0.15	-0.11	0.02	0.05	-0.12	-0.17	0	0.66	0.55	0.67
IMAGE:83323	7q31.1|nt112805982|IMAGE:83323|Hs.11873|T68423|ESTs||ESTs||T68490	1	0.44	0.06	0.08	0.3	0.16		-0.01	0.01	0.11	0.26	0.41	0.16	0.05		-0.09	0.6	0.51	0.77
IMAGE:645578	9q34.3|nt132094638|IMAGE:645578|Hs.292570|AA206298|LOC92715||hypothetical protein BC017335||AA206298	1	-0.11	0.04	0.11	-0.08	0.03	-0.08	0.25	0.16	0.16	0.28	0.15	0.11	0.18	0.28	0.11		0.54	0.71
IMAGE:703808	22q11.23|nt21665823|IMAGE:703808|Hs.356549|AA278320|ESTs||ESTs, Weakly similar to hypothetical protein FLJ20489 [Homo sapiens] [H.sapiens]||AA278992||molecular function|pre-mRNA splicing factor activity|IEA|GO:0008248|GOA|na//biological process|mRNA splic	1	0.02	-0.02	-0.04	0.04	0.03	0.1	0.07	-0.11	-0.01	-0.07	0.16	0.06	0.14	0.2	0.11	0.66	0.69	0.5
IMAGE:310034	Yp11.2|nt7107590|IMAGE:310034||N99154|PRKY||||W24161||molecular function|protein tyrosine kinase activity|IEA|GO:0004713|GOA|na//molecular function|ATP binding|IEA|GO:0005524|GOA|na//molecular function|protein serine/threonine kinase activity|TAS|GO:00046	1	0.21	-0.15	-0.08	-0.01	0.01	-0.02	-0.16	-0.22	-0.14	0.13	0.02	0.09	-0.1	-0.06	-0.19	0.83	0.66	0.35
IMAGE:712624	4p14|nt39957246|IMAGE:712624|Hs.7822|AA281798|ESTs||Homo sapiens mRNA; cDNA DKFZp564C1216 (from clone DKFZp564C1216)||AA281798	1	-0.09	-0.03	-0.11	-0.26	-0.12	-0.1	-0.07	-0.55	-0.05	0.06	0.33	-0.09	0.19	-0.17	-0.14	0.56	0.43	0.85
IMAGE:416588	7q11.21|nt63006649|IMAGE:416588||W86455|ESTs||||W86455	1	0.34	0.24	0.14	0.37	0.06	0.17	-0.1	-0.12		0.15	0.37	0.03	0.09	0.05	-0.05	0.63	0.59
IMAGE:472103	10q25.1|nt111912996|IMAGE:472103|Hs.104315|AA037030|SHOC2||soc-2 suppressor of clear homolog (C. elegans)||AA037031||molecular function|molecular_function unknown|ND|GO:0005554|GOA|na//biological process|FGF receptor signaling pathway|NAS|GO:0008543|GOA|9	1	-0.07	-0.06	-0.13	-0.12	-0.1	-0.08	-0.12	0.07	-0.23	0	-0.1	-0.12	-0.22	-0.08	-0.36	0.74	0.73	0.33
IMAGE:180520	15q11.2|nt18299479|IMAGE:180520|Hs.180686|R85212|UBE3A||ubiquitin protein ligase E3A (human papilloma virus E6-associated protein, Angelman syndrome)||R85213||molecular function|ubiquitin conjugating enzyme activity|E|GO:0004840|Proteome|8221889//biologic	1	-0.02	0.08	-0.32	0.09	-0.15	-0.03	-0.16	0.03	0.15	0.12	-0.01	0.02	0.08	0.04	0.12	-0.23	1.06	0.96
IMAGE:60738	1q32.3|nt221844983|IMAGE:60738|Hs.322704|T39503|ESTs||ESTs, Moderately similar to hypothetical protein FLJ20378 [Homo sapiens] [H.sapiens]||T40640||cellular component|membrane|IEA|GO:0016020|GOA|na	1	0.08	0.02	-0.04	-0.06	-0.03	0.12	0.08	0.05	0.12	0.13	-0.1	0.14	0.16	0.15	0.19	0.62	0.58	0.58
IMAGE:788520	2p23.3|nt27385940|IMAGE:788520|Hs.433334|AA452799|FLJ21839||hypothetical protein FLJ21839||AA452935	1	-0.23	-0.05	-0.17	-0.29	-0.21	-0.06	-0.03	0.23	-0.01	0.08	-0.14	0.04	-0.13	-0.08	-0.07	0.75	0.43	0.6
IMAGE:140792	12q14.1|nt64734416|IMAGE:140792|Hs.28700|R66203|LOC115749||hypothetical protein LOC115749||R67081	1	0.22	0.04	0.13	0.05	0.13	0.07	-0.1	-0.08	0.11	0.05	0.37	0.19	0.19	0.1	-0.21	0.69	0.56	0.52
IMAGE:150176	3q13.31|nt118777181|IMAGE:150176|Hs.247112|H01940|FLJ10902||hypothetical protein FLJ10902||H04493	1	0.18	0.17	0.03	0.29	0.04	0.11		0.24	0.04	0.26	0.13	0.08	0.1	-0.05	0.08	0.6	0.6	0.57
IMAGE:32186	5q11.2|nt51400464|IMAGE:32186|Hs.140853|R17326|ESTs||EST||R42671	1	0.07	-0.03	0.12	0	0.12	-0.01	0.21	0.01	0	-0.05	0.09	-0.2	0.07	-0.09	0.13	0.48	0.59	0.7
IMAGE:376866	15q15.1|nt34486375|IMAGE:376866||AA046939|ESTs||AA046959	1	0.04	-0.1	-0.02	0.02	0.01	-0.14	-0.14		-0.13	0.13	-0.06	0.05	0.12	0.2	-0.06	0.6	0.79	0.37
IMAGE:1032536	10q26.11|nt125888349|IMAGE:1032536|Hs.371850|AA779518|ESTs||ESTs||AA779518	1	-0.2	0.1	0.03	0.07	0.04	0.13	0.31		0.08	0.18	0.23	0.27	-0.31	0.1		0.51	0.03	1.21
IMAGE:128791	2p23.2|nt27755886|IMAGE:128791|Hs.272736|R10018|NRBP||nuclear receptor binding protein||R16767||molecular function|SH3/SH2 adaptor protein activity|TAS|GO:0005070|GOA|10843813//molecular function|ATP binding|IEA|GO:0005524|GOA|na//molecular function|recep	1	0.11	0.13	0.06	0.06	0.01	0	0.41	0.21	0.04	-0.05	0.17	0.08	0.21	0.21	0.1	0.54	0.04	1.17
IMAGE:754085	13q14.11|nt39681155|IMAGE:754085|Hs.58593|AA478656|GTF2F2||general transcription factor IIF, polypeptide 2, 30kDa||AA479196||molecular function|helicase activity|IEA|GO:0004386|GOA|na//molecular function|ATP binding|IEA|GO:0005524|GOA|na//molecular functi	1	-0.06	0.01	-0.12	0.2	-0.1	-0.1	-0.12	-0.3	-0.06	0.19	0.23	-0.01	0.15	0.03	-0.14	0.58	0.52	0.65
IMAGE:429086	7q11.21|nt62895807|IMAGE:429086|Hs.344174|AA005196|ESTs||ESTs||AA005280	1	0.25	0.19	0.16		0.05	0.01	-0.1	0.06	-0.05	0.07	0.2	0	0.23	0.14	-0.09	0.62	0.54
IMAGE:85318	2q11.2|nt98250308|IMAGE:85318|Hs.12094|T71680|MRPL30||mitochondrial ribosomal protein L30||T71834	1	0.05	-0.03	-0.01	-0.01	-0.12	0.01	0.01	-0.04	0.09	-0.11	-0.04	0.09		0.07	-0.13	0.69	0.63	0.4
IMAGE:127396	7q33|nt138976494|IMAGE:127396|Hs.83006|R08561|MRPS33||mitochondrial ribosomal protein S33||R08658||molecular function|structural constituent of ribosome|NAS|GO:0003735|GOA|11279123//biological process|protein biosynthesis|NAS|GO:0006412|GOA|11279123//cell	1	0.14	0.06	-0.06	0.1	-0.06	-0.09	-0.16	-0.15	-0.02	0.04	0.15	-0.13	0.21	0.01	-0.1	0.63	0.46	0.61
IMAGE:510100	5q35.1|nt176694149|IMAGE:510100|Hs.76591|AA052898|ETEA||expressed in T-cells and eosinophils in atopic dermatitis||AI733753	1		0.08	0.18	0.25	0.12	0.02	0.16	-0.27	0.06	0.1		0.23	0.22	0.37	0.06	0.66	0.35	0.68
IMAGE:41302	**IMAGE:41302|1|177197690;16:3593532||R56644	1	0.09	-0.01	0	0.18	-0.05	-0.05		0.09	0	0.34	0.11	0.07	0.22	0.19		0.57	0.55
IMAGE:1638550	Yp11.2|nt7189753|IMAGE:1638550|Hs.147996|AI016760|PRKX||protein kinase, X-linked||AI016760||molecular function|cAMP-dependent protein kinase activity|TAS|GO:0004691|GOA|7633447//molecular function|protein tyrosine kinase activity|IEA|GO:0004713|GOA|na//mo	1	0.24	-0.1	0	-0.36	0	0.04	-0.16	-0.19	0.16	-0.13	0	0.13	-0.04	-0.01	-0.15	1	0.59	0.06
IMAGE:195845	3q26.31|nt181545213|IMAGE:195845|Hs.349177|R92201|LOC131118||similar to RIKEN cDNA 1810055D05||R92306	1	0.29	0.05	0.09	0.19	0.04	0.06	0.21	0.01	0.05	0.17	0.14	0.08	0.21	0.01	0.25	0.62	0.46	0.57
IMAGE:364302	1p32.1|nt60792765|IMAGE:364302|Hs.173933|AA022462|NFIA||nuclear factor I/A||AA022994||molecular function|transcription factor activity|NAS|GO:0003700|GOA|7590749//biological process|DNA replication|IEA|GO:0006260|GOA|na//biological process|regulation of t	1	0.3	0.32	0	0.31	-0.08	-0.09	0.05	-0.37	0.01		0.42	-0.01	0.07	0.12	0.26	0.56	0.35	0.74
IMAGE:503051	17q23.2|nt60610589|IMAGE:503051|Hs.56105|AA149250|ESTs||Homo sapiens full length insert cDNA clone ZC45B12||AA151535	1	0.14	-0.09	-0.04	-0.11	-0.07	0.01	0.08	0.24	0.01		-0.15	0.07	0	0.07	-0.07	0.57	0.75	0.33
IMAGE:154428	**IMAGE:154428|6|57170141;7:44555522;X:71728348;15:70282477||Hs.299119||ESTs, Weakly similar to 2211404A B219/OB receptor [Homo sapiens] [H.sapiens]||AI820739	1	0.04	0.09	0.09	0.13	0.07	0.09	-0.1	-0.06	0	0.17	-0.2	-0.04	0.13	0.3	0.07	0.6	0.55	0.49
IMAGE:436490	1p21.3|nt100389137|IMAGE:436490|Hs.114157|AA703013|ESTs||ESTs, Weakly similar to L1 repeat, Tf subfamily, member 18 [Mus musculus] [M.musculus]||AA703013	1	0.12	-0.14	-0.02	0.06	0.03		-0.03	-0.09	-0.05	-0.02	0.13	-0.07	-0.08	0.04	0.08	0.61	0.46	0.54
IMAGE:377346	IMAGE:377346|Hs.434029|AA055520|C1S||complement component 1, s subcomponent||AA055521||molecular function|complement component C1s activity|TAS|GO:0003816|GOA|9856483//molecular function|trypsin activity|IEA|GO:0004295|GOA|na//molecular function|calcium i	1	-0.15	-0.18	-0.19	-0.3	-0.15	-0.09	-0.16	-0.28	-0.15	-0.3	-0.06	-0.04	0.06	-0.09	-0.11	0.7	0.29	0.61
IMAGE:740965	4q25|nt111240869|IMAGE:740965|Hs.211556|AA478315|LCE||long-chain fatty-acyl elongase||AA478375||cellular component|integral to membrane|IEA|GO:0016021|GOA|na	1	-0.07	0.1	0.01	-0.19	0.01	-0.05	0.15	0.05	0.01	0	0.16	-0.02	-0.02	0.09	0.25	0.62	0.42	0.56
IMAGE:1584588	22q11.22|nt19249082|IMAGE:1584588|Hs.405944|AA971714|IGL||||immunoglobulin lambda locus||AA971714	1	-0.07	-0.01	0.12	0.14	0.04	0.23	0.1	0.12	0	0.03	-0.21	0.23	-0.2	-0.23	-0.09	0.53	0.52	0.53
IMAGE:1568314	6q16.3|nt107409259|IMAGE:1568314|Hs.184852|AA931779|KIAA1553||KIAA1553 protein||AI793293	1	0.02	-0.14	-0.15	-0.11	-0.01	-0.09	-0.12	-0.25	-0.04	0.24	0	0.09	-0.15	-0.01	-0.36	0.63	0.55	0.38
IMAGE:247660	2p13.2|nt74078765|IMAGE:247660|Hs.14637|N58170|NAT8||N-acetyltransferase 8 (camello like)||N58170||molecular function|N-acetyltransferase activity|TAS|GO:0008080|GOA|9852678//biological process|drug resistance|TAS|GO:0009315|GOA|9852678	1	-0.04	-0.14	-0.03	-0.21	0.04	-0.01	0.05	-0.1	0.08	-0.15	-0.22	0.14	-0.34	-0.07	-0.05	0.63	0.55	0.37
IMAGE:754387	2p11.1|nt89149198|IMAGE:754387|Hs.102506|AA436178|EIF2AK3||eukaryotic translation initiation factor 2-alpha kinase 3||AA436305||molecular function|ATP binding|IEA|GO:0005524|GOA|na//molecular function|protein serine/threonine kinase activity|IEA|GO:000467	1	0.08	-0.16	-0.15	-0.27	-0.14	0.04	0.04	0.11	-0.04	-0.1	0.04	-0.05	0	0.07	-0.03	0.78	0.6	0.17
IMAGE:1434948	Xq26.3|nt132425235|IMAGE:1434948|Hs.171595|AA857131|HTATSF1||HIV TAT specific factor 1||AA857131||molecular function|nucleic acid binding|IEA|GO:0003676|GOA|na//molecular function|translation elongation factor activity|IEA|GO:0003746|GOA|na//molecular fun	1	0.05	0.21	0.19	-0.08	0.18	0.21	0.2	0.12	0.14	0.15	0.27	-0.08	0.14	0.02	0.23	0.53	0.31	0.7
IMAGE:1916566	2q11.2|nt98376635|IMAGE:1916566|Hs.153884|AI347472|APACD||ATP binding protein associated with cell differentiation||AI347472||molecular function|electron transporter activity|IEA|GO:0005489|GOA|na//biological process|electron transport|IEA|GO:0006118|GOA|	1	0.14	0.02	0.05	0.01		0	-0.01	-0.29	-0.06	0	0.09	0.09	0.16	-0.01	-0.28	0.51	0.57	0.46
IMAGE:1942022	19p13.11|nt22509556|IMAGE:1942022||AI206282|ESTs||||AI206282	1	0.37	0.11	0.12	0.22	0.11	-0.05	-0.25	-0.06	-0.18	-0.09	0.12	-0.22	0.2	0.09	-0.09	0.51	0.66	0.37
IMAGE:247462	1p34.3|nt35121236|IMAGE:247462|Hs.285520|N54157|ESTs||ESTs, Moderately similar to hypothetical protein FLJ20489 [Homo sapiens] [H.sapiens]||N54157	1	-0.04	0.23	0.18	0.28	0.19	0.13	0.12	-0.22	0.05	0.16		0.07	0.13	0.07	0.14	0.65	0.24	0.65
IMAGE:376475	17p13.1|nt8204244|IMAGE:376475|Hs.54673|AA041396|TNFSF13||tumor necrosis factor (ligand) superfamily, member 13||AA041396	1	0.07		0.22	0.23	0.25	0.21	0.18	-0.13	0.17	0.15	0.24	0.14	0.1	0.13	0.32	0.59	0.42	0.53
IMAGE:757244	15q25.1|nt76451130|IMAGE:757244|Hs.93564|AA426025|HOMER2||homer homolog 2 (Drosophila)||AA426025	1	0.21	0.01	0.07	0.13	0.07	0.09	-0.36	0.12	-0.07	0.24	0.01	-0.01	0.02	0.2	0.04	0.63	0.59	0.31
IMAGE:154996	**IMAGE:154996|2|25849467;6:57170141;21:13706395;7:44555521;X:71728348;15:70282477||Hs.299119||ESTs, Weakly similar to 2211404A B219/OB receptor [Homo sapiens] [H.sapiens]||AI820747	1	0.19	-0.01	0.03	0.55	-0.01	-0.07	-0.07	-0.04	-0.09	0.1	0.02	-0.03	0.2	0.2	0.03	0.43	0.58	0.51
IMAGE:1758598	13q11|nt15857001|IMAGE:1758598|Hs.271386|AI206458|ESTs||ESTs, Moderately similar to hypothetical protein FLJ20378 [Homo sapiens] [H.sapiens]||AI206458	1	0	0.17	0.03	0.53	0.21	0	0.03	-0.05	-0.12	0.08	-0.2	0.08	-0.1	-0.12	-0.03	0.32	0.53	0.65
IMAGE:251529	**IMAGE:251529|12|86190774;15:24420966||Hs.433788||Homo sapiens mRNA; cDNA DKFZp761P06121 (from clone DKFZp761P06121)||H97677	1	0.01	-0.06	0.04	-0.02	0.07	0.04	-0.22	-0.1	0.19	0.12	-0.03	0.11	-0.02	0	-0.29	0.31	0.51	0.68
IMAGE:51865	8q21.2|nt86333555|IMAGE:51865|Hs.155097|H23187|CA2||carbonic anhydrase II||H23302||molecular function|carbonate dehydratase activity|TAS|GO:0004089|GOA|1928091//molecular function|zinc ion binding|IEA|GO:0008270|GOA|na//cellular component|cytoplasm|NR|GO:	1	0.01	0.03	0.07	-0.01	0.09	-0.02	-0.12	-0.2	0.01	-0.02	-0.25	-0.01	-0.01	-0.26	-0.19	0.52	0.47	0.51
IMAGE:151745	3q28|nt196662493|IMAGE:151745|Hs.6994|H04181|LOC200933||hypothetical protein LOC200933||H04182	1	0.24	-0.07	-0.1	0.25	-0.03	0.01	-0.07	0.19	0.03	0.29	-0.06	0.09	0.07	0.1	-0.14	0.68	0.7	0.11
IMAGE:1522723	17q21.1|nt36431557|IMAGE:1522723|Hs.143961|AA908865|ESTs||ESTs, Weakly similar to hypothetical protein FLJ20489 [Homo sapiens] [H.sapiens]||AI822002	1	-0.04	-0.01	0.1	0.12	0.07	0.05		0.11	0.21	0.15	0.03	-0.05		0.05	-0.2	0.55	0.41	0.53
IMAGE:202958	15q15.1|nt34473243|IMAGE:202958||H54393|OIP5||H54476	1	-0.01	0.27	0.07	0.11	0.07	0.03	0.27	0.12	0.08	-0.04	0.12	0.06	-0.29	0.08	0.03	0.51	0.4	0.56
IMAGE:361091	12q24.23|nt125244446|IMAGE:361091|Hs.131886|AA017225|BRI3BP||BRI3 binding protein||AA017317	1	0.22	0.14	0.14	0.15	0.03	0.11	0.17	0.11	0.13	0.12	0.2	0.11	0.26	0.11	0.17	0.53	0.55	0.38
IMAGE:770085	9q31.2|nt99277034|IMAGE:770085|Hs.212896|AA430568|ESTs||ESTs, Moderately similar to F41925 hypothetical protein 2 - human [H.sapiens]||AI734135	1	0.35	0.1	0.11	0.16	0	0.17	0.09	0.05	0		-0.04	-0.03	0.33	0.03	0.18	0.52	0.92	0.01
IMAGE:1587157	5q32|nt149115572|IMAGE:1587157|Hs.26777|AA977072|KIAA0843||KIAA0843 protein||AA977072	1	0.19	0.04	-0.01	0.08	-0.06	-0.13	-0.07	-0.07	-0.13	-0.13	0.18	0.03	0.16	0.14	0.18	0.55	0.28	0.61
IMAGE:841292	16p13.3|nt1378853|IMAGE:841292|Hs.84285|AA487197|UBE2I||ubiquitin-conjugating enzyme E2I (UBC9 homolog, yeast)||AA487197||molecular function|ubiquitin conjugating enzyme activity|P|GO:0004840|Proteome|8565643//biological process|ubiquitin-dependent protei	1	-0.09	0.12	0.09	0.19	0.12	0.08	0.13	0.19	0.09	0.11	0.09	0.07	-0.02	0.09		0.25	0.52	0.65
IMAGE:430931	19p13.2|nt15884467|IMAGE:430931|Hs.96200|AA678308|NAKAP95||neighbor of A-kinase anchoring protein 95||AA678308||biological process|biological_process unknown|ND|GO:0000004|GOA|na//cellular component|nucleus|TAS|GO:0005634|GOA|na//molecular function|DEAD/H	1	0.02	-0.11	-0.1	-0.17	-0.04	0	0	-0.01	0.02	0.01	0.11	0.01	0.04	-0.08	0.14	0.51	0.21	0.68
IMAGE:595307	**IMAGE:595307|3|90742385;11:116286931;12:21789967;||Hs.234489||LDHB||lactate dehydrogenase B||AI733882||molecular function|L-lactate dehydrogenase activity|TAS|GO:0004459|GOA|8314553//biological process|glycolysis|IEA|GO:0006096|GOA|na//molecular functio	1	0.08	0.12	-0.01	-0.13	-0.01	0.06	-0.03	-0.01	-0.04	0.12	0.11	0.3	0.15	0.09	-0.06	0.54	0.6	0.23
IMAGE:1635305	10q26.13|nt134293601|IMAGE:1635305|Hs.15951|AI017393|LOC118471||proline-rich acidic protein LOC118471||AI017393	1	-0.65	0.05	0.04	0.01	0.03	-0.09	0.05	0.22	0.06	-0.03	0.29	0.01	-0.13	-0.04	0.33	0.62	0.08	0.65
IMAGE:231355	17|nt8935298|IMAGE:231355|Hs.25348|H56594|VAMP2||vesicle-associated membrane protein 2 (synaptobrevin 2)||H56595||biological process|nonselective vesicle transport|TAS|GO:0006899|GOA|1976629//cellular component|kinesin complex|IEA|GO:0005871|GOA|na//cellu	1	-0.02	0.11	0.01	0.19	-0.06	0.09	0.18	0.22	0.09	0.11	0.24	-0.01	0.19	0.11	0.14	0.58	0.22	0.53
IMAGE:278661	4p16.3|nt1392555|IMAGE:278661|Hs.26410|N62916|FLJ34443||hypothetical protein FLJ34443||N62916	1	-0.03	0.1	0.02	0.21	-0.02	0.13	0.27	0.03	0.08	0.12	0.26	0.03	0.03	0.21	0.15	0.68	0.09	0.51
IMAGE:210368	14q32.2|nt100319316|IMAGE:210368|Hs.38365|H65343|KIAA0125||KIAA0125 gene product||H65547	1	-0.19	-0.1	0.02	-0.12		0.11	-0.09	0.4	-0.05	-0.05	-0.1	-0.03	-0.42	0.04	0.25	-2.58	-3.02
IMAGE:1882505	**IMAGE:1882505|9|44155772;9:51260455;9:55732737;||Hs.128708||ESTs||AI279845	1	0.14	-0.45	-0.17	-0.29	-0.02	0.05	-0.27	-0.18	0.31	0.23	0.6	0.31	-0.34	-0.48	-0.36	-2.88	-2.28	-3.01
IMAGE:1563210	2q23.3|nt147578013|IMAGE:1563210|Hs.372434|AA918202|ESTs||ESTs||AA918202	1	0.22	-0.08	0.05	-0.15	0.05	-0.02	-0.35	-0.09	-0.15	-0.38	-0.05	0.09	-0.21	-0.34	-0.35	-1.89	-1.84	-3.06
IMAGE:127209	16p13.11|nt20594660|IMAGE:127209|Hs.301134|R08178|ESTs||Homo sapiens cDNA FLJ34659 fis, clone KIDNE2018863.||R08178	1	-0.09	-0.22	-0.11	-0.2	-0.11	-0.19	-0.1	-0.25	-0.01	-0.04	-0.23	-0.07	-0.18	-0.39	-0.3	-2.48	-1.63	-2.35
IMAGE:138999	**IMAGE:138999|16|18365784;16:21520109;16:29928378;||Hs.259679||ESTs||R62653	1	-0.03	-0.12	-0.15	0.06	-0.1	-0.2	-0.31	-0.43	-0.31		0.03	-0.22	-0.12	-0.28	-0.52	-2.19	-1.98	-2.2
IMAGE:785980	**IMAGE:785980|16|21492412;16:30699034||AA449780	1	-0.21	-0.1	0.05	-0.1	-0.16	0.46	0.23	0.07	0.21	-0.09	-0.1	-0.06	0.17	-0.15	-0.17	-2.33	-2.21	-1.7
IMAGE:298966	**IMAGE:298966|2|109015602;15:14678955||Hs.398008||ESTs||W05538	1	0.03	0.26	0.14	-0.07	0.29	-0.14	-0.46	-0.55	-0.25	-0.41	-0.59	-0.16	-0.28	-0.46	-0.54	-2.23	-2.1	-1.5
IMAGE:2308481	**IMAGE:2308481|15|14850799;22:25779826||Hs.146329||CHEK2||CHK2 checkpoint homolog (S. pombe)||AI653182	1	0.1	0.25	0.08	0.02	0.23	0.15	-0.41	-0.21	-0.07	-0.11	-0.31	0.11	-0.33	-0.33	-0.67	-2.03	-1.66	-2.08
IMAGE:193920	16p13.2|nt8846701|IMAGE:193920||R83305|ESTs||R83400	1	0.08	-0.12	-0.1	-0.03	-0.14	-0.18	-0.22	-0.19	-0.19	0	-0.01	-0.04	-0.14	-0.06	-0.21	-1.36	-1.72	-2.69
IMAGE:131985	21q22.11|nt32080729|IMAGE:131985|Hs.23560|R24885|ESTs||ESTs||R32442	1	-0.3	-0.15	-0.19	-0.32	-0.17	-0.09	-0.22	-0.09	-0.04	-0.25	-0.48	-0.07	-0.55	-0.16	-0.2	-1.68	-0.66	-3.06
IMAGE:417811	4q31.21|nt145184403|IMAGE:417811|Hs.430902|W89147|ESTs||ESTs||W89148	1	0.2	-0.3	-0.18	-0.33	-0.18	-0.28	-0.56	0.04	0.43	0.41	0.26	0.6	0.16	-0.05	0.38	-1.55	-1.41	-2.14
IMAGE:726782	**IMAGE:726782|4|133145858;9:44161459||Hs.97620||ESTs||AA399513	1	-0.07	-0.38	-0.07	-0.19	0.05	0.16	-0.17	0.2	0.36	0.02		0.22	-0.1	-0.32	-0.24	-1.97	-1.35	-1.78
IMAGE:1416588	22q13.1|nt36102265|IMAGE:1416588|Hs.444056|AA826462|ESTs||ESTs||AI732886	1	0.27	0.05	0.09	0.17	0.03	0.02	-0.14	-0.41	0.03	0.13	0.05	0.17	0.01	0.19	-0.06	-2.2	-1.24	-1.47
IMAGE:285682	**IMAGE:285682|7|88289912;12:64007361||Hs.125472||FLJ32949||hypothetical protein FLJ32949||N67571	1	0.05	0.04	-0.02	-0.06	-0.04	0.03	-0.26	-0.05	-0.05	-0.16	-0.1	-0.13	0.45	-0.26	-0.45	-1.15	-1.08	-2.37
IMAGE:1641646	**IMAGE:1641646|7|147999427;7:151987797||Hs.134779||ESTs||AI005668	1	-0.17	-0.43	-0.21	-0.39	-0.12	-0.08	-0.49	-0.6	-0.15	-0.35	-0.3	0.12	-0.22	-0.42	-0.96	-1.1	-1.24	-2.22
IMAGE:79043	**IMAGE:79043|7|63308115;11:79145629||Hs.372453||Homo sapiens, clone IMAGE:5302136, mRNA||T61975	1	0.15	-0.11	-0.09	0.06	0.01	-0.04	-0.13	0.35	-0.22	-0.01	-0.1	-0.04	0.02	0.48	-0.08	-1.33	-1.34	-1.82
IMAGE:869440	22q13.1|nt37239480|IMAGE:869440||AA679939|ESTs||||AA679939	1	-0.09	0.11	0.02	0	-0.06	-0.07	-0.21	-0.48	-0.03	-0.13	-0.02	-0.04	-0.35	-0.18	0.03	-1.59	-1.39	-1.45
IMAGE:280977	IMAGE:280977|Hs.374573|N50864|LOC283788||hypothetical protein LOC283788||N50864	1	-0.08	-0.23	-0.14	-0.25	0.08	-0.39	-0.82	-0.35	-0.24	-0.36	-0.35	-0.22	-0.44	-0.93	-0.2	-1.71	-1.26	-1.3
IMAGE:118399	**IMAGE:118399|7|63308115;11:79145572||Hs.372453||Homo sapiens, clone IMAGE:5302136, mRNA||T91626	1	-0.01	-0.04	-0.04		0.13	0.07	0.13	0.38		0.05	-0.11	0.08	0.06		0.02	-1.56	-1.44	-1.26
IMAGE:1605108	22q13.1|nt36102286|IMAGE:1605108|Hs.444056|AA987901|ESTs||ESTs||AI820604	1	-0.15	-0.02	-0.15	-0.03	-0.09	-0.21	-0.2	-0.22	-0.09	-0.08	-0.13	-0.08	-0.23	-0.27	-0.16	-2.1	-1.32	-0.84
IMAGE:950568	13q34|nt111235335|IMAGE:950568|Hs.399740|AA608512|UPF3A||UPF3 regulator of nonsense transcripts homolog A (yeast)||AA608512||biological process|mRNA catabolism, nonsense-mediated|NAS|GO:0000184|GOA|11163187//cellular component|cytoplasm|NAS|GO:0005737|GOA	1	-0.1	-0.25	-0.11	-0.14	-0.07	0.34	0.33	0.38	0.55	0.37	0.28	0.47	-0.45	-0.33	-0.65	-1.47	-0.97	-1.79
IMAGE:773674	11p15.2|nt15047057|IMAGE:773674|Hs.206097|AA433909|RRAS2||related RAS viral (r-ras) oncogene homolog 2||AA434587||molecular function|RAS small monomeric GTPase activity|TAS|GO:0003930|GOA|10777492//molecular function|GTP binding|IEA|GO:0005525|GOA|na//bio	1	0.02	-0.33	-0.25	-0.37	-0.17	-0.14	-0.31	-0.34	-0.26	-0.32	-0.21	-0.07	0.01	-0.1	-0.4	-1.27	-1.1	-1.6
IMAGE:1640999	7q33|nt140209003|IMAGE:1640999||AI024639|ESTs||||AI024639	1	-0.1	-0.07	0.07	0.04	0.07	0.12	-0.09	0.27	0.17	0.08		-0.02	-0.03	-0.01	-0.17	-1.79	-1.27	-0.86
IMAGE:2326043	1q42.2|nt242239821|IMAGE:2326043|Hs.33363|AI688780|ELYS||ELYS transcription factor-like protein TMBS62||AI688780	1	-0.06	-0.33	-0.14	-0.36	-0.1	-0.17		0.06	-0.06	-0.43	-0.3	-0.11	-0.27	-0.43	-0.29	-1.29	-1.3	-1.27
IMAGE:1466820	5q14.3|nt88495270|IMAGE:1466820|Hs.405625|AA883754|ESTs||EST||AA883754	1	0.02	-0.38	-0.24	-0.44	-0.2	0.28	0.36	0.26	0.24	0.21	0.3	0.32	0.34	0.16	0.39	-0.81		-1.71
IMAGE:270589	17p11.2|nt17045923|IMAGE:270589|Hs.144904|N33258|NCOR1||nuclear receptor co-repressor 1||N41975||molecular function|transcription co-repressor activity|E|GO:0003714|Proteome|7566114//biological process|transcription from Pol II promoter|P|GO:0006366|Prote	1	0.13	0.02	0.1	0.09	0.04	-0.04	-0.23	-0.69	0.35	0.28	0.24	0.28	0.67	0.33	0.38	-1.23	-0.99	-1.53
IMAGE:1601845	**IMAGE:1601845|7|43712007;7:100603816||Hs.278943||HSPC047||HSPC047 protein||AA989217	1	0	0.44	0.03	-0.37	0.74	0.06	-0.23	-0.36	0.1	-0.27	-0.75	0.1	0.19	0.03	0.03	-1.03	-1.29	-1.4
IMAGE:666156	**IMAGE:666156|1|119457122;1:141800513||Hs.87165||ESTs||AA233677	1	0.18	0.16	0.06	0.39	0.04	-0.2	-0.41	-0.12	-0.47	-0.26	-0.14	-0.38	-0.04	-0.04	-0.44	-1.19	-1.48	-1.05
IMAGE:796253	7q22.1|nt100597541|IMAGE:796253|Hs.220255|AA460830|POLR2J||polymerase (RNA) II (DNA directed) polypeptide J, 13.3kDa||AA461132||molecular function|DNA-directed RNA polymerase II activity|P|GO:0003901|Proteome|8797801//biological process|transcription from	1	0.08	0.05	0.03	-0.49	0.59	0.21	0.08	-0.16	0.36	-0.15	-0.38	0.34	0.08	-0.18	0.39	-1.76	-1.05	-0.78
IMAGE:277732	**IMAGE:277732|1|242238377;2:160884802||Hs.33363||ELYS||ELYS transcription factor-like protein TMBS62||N49585	1	-0.18	-0.26	-0.05	-0.2	-0.1	-0.16	-0.18	-0.1	-0.06	-0.07	-0.09	-0.04	0.12	-0.32	-0.01	-1.26	-1.13	-1.19
IMAGE:1619453	17p11.2|nt11880124|IMAGE:1619453|Hs.130253|AI002006|ESTs||ESTs||AI002006	1	-0.1	0.1	0.04	-0.09	-0.11	-0.06	-0.22	-0.26	-0.04	-0.16	-0.19	-0.02	-0.04	-0.06	-0.43	-1.16	-1.26	-1.15
IMAGE:47597	**IMAGE:47597|9|82332485;10:46260223||Hs.6946||ESTs||H12081	1	0.14	0.02	0.25	0.27	0.22		-0.08	-0.08	-0.31	-0.25	-0.14	-0.42	-0.27	-0.45	-0.09	-1.43	-1.19	-0.89
IMAGE:1697044	7q35|nt151988152|IMAGE:1697044|Hs.134779|AI090079|ESTs||ESTs||AI090079	1	0.02	-0.37	-0.27	-0.48	-0.17	-0.06	-0.31	-0.12	-0.01	-0.07	-0.04	0.16	-0.2	-0.47	-0.35	-0.58	-1.4	-1.51
IMAGE:809902	14q23.1|nt57631730|IMAGE:809902||AA455150|ESTs||AA464333	1	-0.06	-0.15	-0.21	-0.18	-0.15	-0.2	-0.39	-0.32	-0.2	-0.2	-0.01	-0.02	-0.06	-0.41	-0.37	-0.94	-1.2	-1.32
IMAGE:1518116	6q21|nt112446583|IMAGE:1518116|Hs.8917|AA911011|ESTs||Homo sapiens, clone MGC:44120 IMAGE:5286266, mRNA, complete cds||AA911011	1	0.01	-0.16	-0.07	-0.03	-0.09	0.01	0.55	-0.33	-0.06	-0.13	0.01	-0.11	-0.33	-0.13	-0.26	-1.55	-0.43	-1.46
IMAGE:139062	2p14|nt70398051|IMAGE:139062|Hs.28345|R62633|FLJ25084||hypothetical protein FLJ25084||R62633||molecular function|aspartic-type endopeptidase activity|IEA|GO:0004190|GOA|na//biological process|proteolysis and peptidolysis|IEA|GO:0006508|GOA|na	1	0.11	-0.03	0	0.28	0.04	-0.04	-0.22	-0.32	-0.2	0.14	0.01	-0.1	-0.01	-0.11	-0.54	-1.22	-1.13	-1.07
IMAGE:1627958	4q35.2|nt191224193|IMAGE:1627958|Hs.131148|AI017200|ESTs||EST||AI017200	1	-0.04	0.02	0.14	-0.05	-0.07	-0.43	-0.34	-0.43	0.59	0.26	0.26	0.41	-0.01	-0.15	-0.21	-1.48	-1.03	-0.9
IMAGE:1661168	7p15.1|nt29365722|IMAGE:1661168|Hs.143752|AI167274|ESTs||Homo sapiens cDNA FLJ37051 fis, clone BRACE2013624.||AI167274	1	-0.17	-0.11	-0.09	-0.04	-0.05	-0.08	-0.36	-0.3	-0.01	-0.01	-0.08	-0.09	0.02	-0.27	-0.22	-1.09	-0.93	-1.34
IMAGE:34560	13q14.13|nt45783909|IMAGE:34560||R23408|FLJ30707||R44193	1	0.05	-0.1	-0.05	-0.08	-0.06	-0.14	0.14	0.29	0.05	0	-0.15	-0.02	0.1	0.06	0.42	-1.72	-1.25	-0.39
IMAGE:743841	14q32.2|nt100364520|IMAGE:743841|Hs.97508|AA634420|ADAM6||a disintegrin and metalloproteinase domain 6||AA634420	1	0.03	0.05	-0.05	-0.4	0.15	0.06	-0.43	-0.64	-0.35	-0.41	-0.84	-0.12	0.16	-0.05	0.13	-1.35	-0.89	-1.06
IMAGE:453988	16|nt14682259|IMAGE:453988|Hs.274260|AA779212|ABCC6||ATP-binding cassette, sub-family C (CFTR/MRP), member 6||AA779212||molecular function|ATP binding|P|GO:0005524|Proteome|8912525//molecular function|ATP-binding cassette (ABC) transporter activity|P|GO:0	1	-0.12	-0.19	-0.19	-0.22	-0.07	0.6	-0.19	-0.29	-0.54	-0.37	-0.36	-0.43	0.12	0.13	0.27	-1.14	-1.14	-1.01
IMAGE:194673	**IMAGE:194673|5|21740991;6:26983594||Hs.418502||ESTs||R89867	1	-0.01	0.22	0.09	0.23	0.15	0.01	0.13	0.31	-0.26	-0.1	-0.59	-0.42	0.19	-0.19	-0.06	-1.44	-0.66	-1.13
IMAGE:431668	**IMAGE:431668|16|70573409;16:75356366||Hs.221979||ESTs||AA680379	1	0.12	-0.25	0.02		-0.18	-0.62	-0.45	-0.01	-0.58	-0.12	-0.17	-0.45	-0.36	-0.28	-0.17	-1.13	-1.02	-1.07
IMAGE:1639738	8q21.2|nt85956342|IMAGE:1639738|Hs.127929|AI024865|ESTs||ESTs, Weakly similar to solute carrier family 7 (cationic amino acid transporter, y+ system), member 12; Asc-2,asc-type amino acid transporter 2; asc-type amino acid transporter 2 [Mus musculus] [M.	1	-0.01	-0.21	-0.09	-0.1	0.04	0.07	0.1	0.17	-0.31	-0.19	-0.09	-0.21	-0.1	-0.24	-0.14	-1.19	-0.81	-1.21
IMAGE:42452	6q12|nt73968380|IMAGE:42452||R59752|EIF3S6||||R61297	1	0.07	-0.26	-0.28	-0.3	-0.18	-0.38	-0.43	-0.26	-0.39	-0.41	-0.31	-0.36	-0.3	-0.24	-0.23	-1.06	-0.86	-1.28
IMAGE:1471822	IMAGE:1471822|Hs.122939|AA873330|FLJ20581||hypothetical protein FLJ20581||AI791417||molecular function|catalytic activity|IEA|GO:0003824|GOA|na//biological process|metabolism|IEA|GO:0008152|GOA|na	1	0.06	0.04	0.02	-0.04	0.06	0.15	0.23	0.12	-0.01	0.27	-0.26	0.12	-0.04	-0.04	0	-1.12	-0.83	-1.17
IMAGE:2338834	12p12.1|nt23696952|IMAGE:2338834|Hs.87224|AI693344|SOX5||SRY (sex determining region Y)-box 5||AI693344||molecular function|transcription factor activity|TAS|GO:0003700|GOA|8812465//biological process|regulation of transcription, DNA-dependent|IEA|GO:0006	1	-0.02	-0.27	-0.18	-0.34	-0.1	-0.16	-0.27	-0.05	-0.17	-0.3	-0.12	-0.22	-0.09	0.08	-0.09	-0.82	-0.93	-1.36
IMAGE:279333	**IMAGE:279333|17|16551342;17:20373764||Hs.24349||ESTs||N48868	1	-0.16	-0.25	-0.24	-0.13	-0.12	-0.12	-0.25	0.04	-0.04	-0.19	-0.12	0	-0.14	-0.3	-0.17	-1.12	-1.12	-0.84
IMAGE:1573087	**IMAGE:1573087|10|45691130;10:50099707||Hs.439367||KIAA0592||KIAA0592 protein||AA970720	1	-0.01	-0.28	-0.09	-0.2	-0.04	-0.05	0.04	-0.08	0.26	0.53	0.13	0.41	0.2	0.42	0.52	-1.14	-1.13	-0.8
IMAGE:308579	IMAGE:308579||AI668696|ESTs||W24982	1	0.15	-0.12	0.06	0.03	0.09	-0.21	-0.62	-0.12	-0.22	-0.23	-0.19	-0.26	-0.01	-0.61	-0.19	-1.12	-0.9	-1.04
IMAGE:429513	Xp22.33|nt1537255|IMAGE:429513|Hs.131452|AA011387|ESTs||ESTs, Moderately similar to hypothetical protein FLJ20489 [Homo sapiens] [H.sapiens]||AA011387	1	0.07	-0.04	-0.15	-0.07	-0.04	-0.58	-0.25	-0.31	-0.39	-0.33	-0.21	-0.25	0.33	0.21	0.29	-1.11	-1.08	-0.82
IMAGE:1953071	14q11.1|nt15616563|IMAGE:1953071|Hs.14963|AI207821|SUPT16H||suppressor of Ty 16 homolog (S. cerevisiae)||AI207821||molecular function|positive transcription elongation factor activity|TAS|GO:0008159|GOA|10421373//molecular function|metalloexopeptidase act	1	0.13	-0.21	-0.09	-0.02	-0.03	-0.08	-0.03	-0.24	-0.07	0.01	0	-0.08	0.01	-0.14	0.08	-1.01	-0.98	-1.01
IMAGE:251664	6p25.1|nt9109452|IMAGE:251664|Hs.42339|H97039|ESTs||ESTs||H97039	1	-0.01	-0.21	-0.04	-0.25	-0.05	-0.09	-0.23	-0.38	-0.16		-0.07	-0.12	-0.19	-0.14	-0.17	-1.23	-0.69	-1.08
IMAGE:277747	**IMAGE:277747|5|20943443;6:26893119||Hs.186180||LOC285749||hypothetical protein LOC285749||N46096	1	0.02	-0.16	0.04	0.11	0.02	0.12	0.02	-0.02	0.15	0.12	-0.1	-0.01	-0.02	-0.47	-0.26	-1.1	-0.75	-1.15
IMAGE:35725	6p24.2|nt13629842|IMAGE:35725|Hs.21810|R14658|ESTs||ESTs||R45636	1	0.02	0.02	-0.05	-0.1	-0.05	-0.04	0.03	0	0.03		-0.12	-0.03	-0.02	-0.01	-0.11	-1.15	-0.84
IMAGE:1573504	5p15.2|nt10395638|IMAGE:1573504|Hs.18955|AA969785|LOC134145||hypothetical protein LOC134145||AA969785	1	-0.05	-0.2	-0.21	-0.21	-0.08	-0.11	-0.26	-0.16	-0.14	-0.13	-0.24	0.01	-0.34	-0.29	-0.16	-1.14	-0.99	-0.85
IMAGE:161583	6q16.3|nt108386885|IMAGE:161583||AI668603|HSPC019||||H25802	1	-0.05	-0.32	-0.11	-0.1	-0.13	-0.1	-0.38	-0.5	-0.14	-0.14	-0.07	-0.15	-0.04	-0.32	-0.57	-0.92	-0.83	-1.23
IMAGE:112574	**IMAGE:112574|7|29335862;7:32441028;7:88285559;||Hs.373695||Homo sapiens clone IMAGE:112574 mRNA sequence||T91078	1	0.03	-0.02	-0.1	-0.06	0.01	0.01	-0.08	0.09	0.03	0.04	-0.15	0.06	-0.13	-0.25	-0.44	-1	-0.8	-1.18
IMAGE:1941738	2q37.1|nt233333372|IMAGE:1941738|Hs.124112|AI203183|ESTs||Homo sapiens, Similar to DnaJ (Hsp40) homolog, subfamily B, member 3, clone MGC:26890 IMAGE:4828023, mRNA, complete cds||AI203183	1	0.07	-0.18	-0.06	-0.01	-0.1	0.4	-0.05	0.33	0.11	0.1		0.23	-0.1	-0.28	-0.1	-0.81	-0.77	-1.39
IMAGE:1526133	IMAGE:1526133|Hs.174070|AA918328|E2-EPF||ubiquitin carrier protein||AA918328||molecular function|ubiquitin conjugating enzyme activity|IEA|GO:0004840|GOA|na//molecular function|ubiquitin-protein ligase activity|IEA|GO:0004842|GOA|na//biological process|ub	1	0.18	0.01	0	-0.15	-0.01	-0.09	-0.28	-0.52	-0.06	-0.14	0.13	0.03	-0.12	-0.23	-0.29	-0.97	-1.03	-0.97
IMAGE:1554167	11q24.3|nt135536463|IMAGE:1554167|Hs.334703|AA931102|JAM3||junctional adhesion molecule 3||AA931102	1	-0.13	-0.19	-0.09	-0.26	-0.24	-0.24	-0.23			-0.19	-0.25	0.04	-0.73	0.05	-0.23	-0.31	-1.93	-0.73
IMAGE:418350	**IMAGE:418350|10|80686920;10:88221038||Hs.446653||Homo sapiens cDNA FLJ34397 fis, clone HCHON2001110.||W92772	1	-0.03	0.27	-0.21	0.08	-0.17	0.1	-0.56	-0.36	-0.21	0.02	0.3	-0.15	0.34	0.27	-0.27	-1.08	-0.67	-1.19
IMAGE:701602	1q22|nt153539258|IMAGE:701602|Hs.444651|AA284474|ESTs||ESTs||AA287041	1	0.01	-0.23	-0.39	-0.49	-0.2	-0.03	0.01	0.31	-0.38		-0.28	-0.3	-0.5	-0.21	-0.3	-0.73	-0.67	-1.53
IMAGE:489823	3q13.31|nt119017191|IMAGE:489823|Hs.16297|AA099320|COX17||COX17 homolog, cytochrome c oxidase assembly protein (yeast)||AA099855||molecular function|intracellular copper ion transporter|TAS|GO:0005377|GOA|9050918//molecular function|copper ion binding|TAS	1	-0.12	-0.11	-0.05	-0.04	-0.1	-0.06	-0.18	0.01	0.02	-0.03	-0.15	-0.09	-0.18	0.01	-0.2	-0.94	-0.81	-1.16
IMAGE:666502	4q34.1|nt171051711|IMAGE:666502||AA233075|ESTs||||AA233075	1	0.1	-0.26	0.1	0.14	-0.31	0.29	0.38	-0.05	-0.11	-0.03	-0.15	-0.17	0.21	-0.07	0.13	-1.1	-0.85	-0.95
IMAGE:1861982	4q22.3|nt95458340|IMAGE:1861982|Hs.410406|AI053942|ESTs||ESTs||AI792551	1	-0.2	-0.35	-0.17	-0.24	-0.16	0.13	-0.25		-0.13	-0.15	-0.44	-0.26	-0.17	-0.42		-0.99	-0.83	-1.07
IMAGE:1908576	13q11|nt15882974|IMAGE:1908576|Hs.156684|AI348321|ESTs||ESTs||AI348321	1		0.34	0.21	0.27	0.17	0.17	-0.21		0.38	0.28	-0.03	0.2		0.23	-0.15	-0.98	-0.83	-1.07
IMAGE:1011266	15q26.2|nt93163505|IMAGE:1011266|Hs.432939|AA229275|ESTs||ESTs||AI821602	1	-0.44	-0.2	-0.13	-0.32	-0.06	-0.12	-0.2	-0.32	-0.15	-0.21	-0.25	-0.1	-0.53	-0.15	-0.18		-0.74	-1.18
IMAGE:731183	**IMAGE:731183|1|108567860;7:88288634||AA421547	1	-0.07	-0.15	0.04	-0.04	-0.02	0.13	0.12	0.34	-0.06	0.02	-0.04	-0.03	-0.27	-0.34	-0.36	-0.92	-0.89	-1.05
IMAGE:769668	**IMAGE:769668|8|12131290;11:3701221||Hs.98517||Homo sapiens, clone MGC:15478 IMAGE:2967661, mRNA, complete cds||AI734131	1	0.17	-0.12	-0.11	0.1	-0.24	0.15	0.11	0.14	-0.03	0.12	0.17	0.14	-0.02	-0.11	-0.05	-0.91	-0.93	-1
IMAGE:784028	4q24|nt104099328|IMAGE:784028|Hs.295953|AA431915|ESTs||Homo sapiens, Similar to RIKEN cDNA 1500009M05 gene, clone MGC:40370 IMAGE:5105935, mRNA, complete cds||AA443702	1	0.09	0.02	0.04	-0.23	0.22	0.02	-0.38	-0.27	-0.23	-0.2	-0.25	-0.03	0.01	-0.38	-0.44	-0.96	-0.9	-0.98
IMAGE:1584230	15q23|nt67956418|IMAGE:1584230|Hs.128302|AA973312|ESTs||ESTs, Moderately similar to hypothetical protein FLJ20489 [Homo sapiens] [H.sapiens]||AA973312	1	-0.01	0.17	0.04	-0.06	0.01	0.13	-0.04	-0.09	0.07	-0.12	0.04	0.06	-0.09	0.02	-0.29	-0.95	-0.91	-0.95
IMAGE:753268	7q11.21|nt65101610|IMAGE:753268|Hs.16277|AA411648|FLJ10900||hypothetical protein FLJ10900||AA411648||molecular function|electron transporter activity|IEA|GO:0005489|GOA|na//biological process|electron transport|IEA|GO:0006118|GOA|na	1	0.13	-0.15	-0.03	-0.22	-0.1	-0.12	-0.41	-0.52	0.02	-0.25	-0.14	-0.02	-0.19	-0.07	-0.17	-0.87	-0.71	-1.17
IMAGE:743818	**IMAGE:743818|17|16583708;17:20308257||Hs.158313||C17orf1A||chromosome 17 open reading frame 1A||AA634374	1	-0.05	-0.13	0.01	-0.13	0	-0.09		-0.17	-0.09	-0.33		-0.07	-0.38	-0.03	0		-0.96	-0.87
IMAGE:858962	**IMAGE:858962|12|9724162;12:31197429||Hs.282042||Homo sapiens cDNA FLJ39041 fis, clone NT2RP7010109.||AA776928	1	0.11	0.08	0.43	0.09	0.07	0.18	0.55	0.11	0.46	0.05	0.3	0.28	-0.38	0.06	0.35		-0.74	-1.08
IMAGE:288668	15q26.2|nt92404872|IMAGE:288668|Hs.48336|N59194|ESTs||ESTs||N75219	1	0.08	-0.29	-0.22	-0.36	-0.17	-0.2	-0.41	-0.27	-0.26	-0.17	-0.14	-0.16	-0.1	-0.04	-0.39	-0.93	-0.54	-1.22
IMAGE:42325	6p12.1|nt57366490|IMAGE:42325|Hs.74519|R61073|PRIM2A||primase, polypeptide 2A, 58kDa||R61796	1	0.09	-0.07	0.08	0.02	0.09	0.16	0.09	0.08	-0.04	-0.2	-0.06	-0.22	-0.07	0.07	0.45	-0.69	-0.8	-1.2
IMAGE:796946	**IMAGE:796946|1|84926040;10:111561107||AA463411	1	-0.04	-0.2	-0.16	-0.09	-0.05	-0.05	-0.26	-0.02	-0.04	-0.14	-0.33	-0.07	0.21	-0.05	-0.07	-0.83	-0.85	-1.01
IMAGE:1324109	IMAGE:1324109|Hs.122939|AA769662|FLJ20581||hypothetical protein FLJ20581||AI821967||molecular function|catalytic activity|IEA|GO:0003824|GOA|na//biological process|metabolism|IEA|GO:0008152|GOA|na	1	0.28	-0.14	-0.02	-0.08	-0.02	-0.04	0.4	0.05	-0.01	-0.1	0.03	0.07	-0.17	-0.09	0.01	-0.9	-0.88	-0.9
IMAGE:415161	**IMAGE:415161|10|45663678;10:46677815;10:47832360;10:50133115;10:74537457;10:87991260||Hs.356559||MRIP2||ARF GTPase-activating protein||W94876	1	0.13		0.1	0.1	0.2	-0.14	0	-0.14	-0.29		-0.12	0	0.06	-0.14	0.04	-0.9	-0.77	-0.98
IMAGE:701272	14q32.12|nt89946279|IMAGE:701272|Hs.144519|AA286814|TCL6||T-cell leukemia/lymphoma 6||AA287767	1	-0.01	0.05	-0.06	0.19	0.06	-0.07	0.14	0.14	-0.05	0.16	0.27	0.14	0.38	0.29	0.1	-1.18	-0.78	-0.69
IMAGE:1657784	5q15|nt95447198|IMAGE:1657784|Hs.399758|AI038033|LOC317671||LOC317671||AI038033||biological process|electron transport|IEA|GO:0006118|GOA|na//molecular function|oxidoreductase activity|IEA|GO:0016491|GOA|na	1	-0.16	-0.05	-0.17	-0.06	-0.12	-0.07	-0.42	-0.35	-0.05	-0.16	-0.23	-0.24	0.03	-0.12	-0.21	-1.08	-0.82	-0.74
IMAGE:769644	11p15.4|nt3701221|IMAGE:769644|Hs.98517|AA428294|ESTs||Homo sapiens, clone MGC:15478 IMAGE:2967661, mRNA, complete cds||AI734102	1	0.15	0.03	-0.06	-0.06	-0.22	0.06	0.2	0.15	0	0.06	0.16	0.23	-0.12	-0.12	-0.31	-0.93	-0.82	-0.89
IMAGE:845709	2q37.3|nt240691593|IMAGE:845709|Hs.121670|AA773344|ESTs||Homo sapiens, clone IMAGE:5223216, mRNA, partial cds||AI791168	1	0.07	-0.09	-0.08	-0.13	0.06	0.14	0.34	0.25	0.19	0.17	-0.05	0.08	0.12	0.11	0.67	-1.58	-0.46	-0.58
IMAGE:1492343	9q34.11|nt124021032|IMAGE:1492343|Hs.124223|AA894604|ESTs||Homo sapiens cDNA FLJ35803 fis, clone TESTI2005979.||AA894604	1	0.16	0.41	0.16	-0.02	0.22	-0.02	-0.14	-0.26	0.05	-0.47	-0.12	0.1	-0.23	-0.16	-0.25	-0.98	-0.81	-0.81
IMAGE:321247	**IMAGE:321247|5|24607976;16:53580620||Hs.288929||FTS||fused toes homolog (mouse)||W52803||molecular function|ubiquitin conjugating enzyme activity|IEA|GO:0004840|GOA|na//molecular function|ubiquitin-protein ligase activity|IEA|GO:0004842|GOA|na//biologic	1	0.07	-0.03	-0.07		0.01	-0.11	-0.37	-0.16	-0.13	-0.05	-0.06	-0.12	-0.12	-0.15	-0.39	-0.66	-0.66	-1.28
IMAGE:727904	**IMAGE:727904|1|151619349;14:57635077||Hs.173328||PPP2R5E||protein phosphatase 2, regulatory subunit B (B56), epsilon isoform||AA397895||molecular function|protein phosphatase type 2A, intrinsic regulator activity|TAS|GO:0008601|GOA|8703017//biological p	1	0.1	-0.19	-0.03	-0.12	-0.06	-0.07	-0.04	-0.47	-0.03	-0.17	-0.01	0.12	-0.24	-0.33	-0.15	-0.92	-0.94	-0.73
IMAGE:1871897	18q22.3|nt72252628|IMAGE:1871897|Hs.149185|AI245954|ESTs||EST||AI245954	1	0.17	-0.08	-0.04		-0.15	-0.05	-0.33	-0.05	0.29	0.27	0.36	0.22	-0.1	0.12	-0.16	-1.05	-0.5	-1.03
IMAGE:347182	1q21.1|nt141556069|IMAGE:347182|Hs.333512|W80610|LOC64182||similar to rat myomegalin||W80611	1	0.23	-0.02	0.06	-0.01	0.09	-0.03	-0.1	-0.32	-0.03	-0.04	-0.19	0.03	-0.09	0.08	0.02	-1.03	-0.72	-0.82
IMAGE:781097	11q12.1|nt65101203|IMAGE:781097|Hs.252831|AA430035|RTN3||reticulon 3||AA430244||molecular function|molecular_function unknown|IEA|GO:0005554|GOA|na//cellular component|endoplasmic reticulum|IEA|GO:0005783|GOA|na//cellular component|integral to membrane|IE	1	-0.07	-0.09	-0.06	-0.12	-0.01	-0.09	-0.17	0.2	-0.2	-0.11	-0.32	-0.17	-0.08	0.25	-0.21	-0.74	-0.8	-1.02
IMAGE:1461175	5q13.2|nt70903396|IMAGE:1461175|Hs.405574|AA868054|ESTs||ESTs||AA868054	1	-0.11	-0.14	0.01	0.06	-0.05	0.09	0.03	-0.02	0.06	-0.07	-0.21	-0.04	-0.09	-0.15	-0.11	-0.94	-0.65	-0.96
IMAGE:785693	1q32.2|nt213649233|IMAGE:785693|Hs.99214|AA449329|LOC128153||hypothetical protein BC014608||AA449587	1	-0.03	-0.1	0.04	0.01	0.01	0.2	0.21	0.05	0.09	0.05	0	0.02	0.05	-0.07	0.05	-1.13	-0.77	-0.63
IMAGE:2028161	**IMAGE:2028161|3|75315648;11:69454874||Hs.135187||UNC93B1||unc-93 homolog B1 (C. elegans)||AI356551	1	0.13	-0.15	-0.07	-0.06	0.08	-0.21	0.03	-0.3	-0.21	-0.22	-0.35		-0.16	-0.54	0	-1.2	-0.85	-0.47
IMAGE:322786	3p25.3|nt10997221|IMAGE:322786|Hs.22003|W15241|SLC6A1||solute carrier family 6 (neurotransmitter transporter, GABA), member 1||W39609||molecular function|gamma-aminobutyric acid transporter activity|TAS|GO:0005331|GOA|2387399//biological process|synaptic	1	-0.01	-0.14	-0.11	-0.03	-0.14	-0.15	-0.21	-0.4	-0.16	-0.24	-0.19	0.03	-0.18	-0.3	0	-0.94	-0.88	-0.67
IMAGE:839545	**IMAGE:839545|20|51894570;22:35402804||Hs.368814||ESTs||AA489921	1	-0.06	-0.09	-0.04	0.01	-0.11	-0.08	-0.16	-0.09	-0.08	0.06	0.06	-0.03	0.2	-0.26	-0.13	-1.04	-0.81	-0.64
IMAGE:810600	**IMAGE:810600|17|16722354;19:56337253||Hs.174070||E2-EPF||ubiquitin carrier protein||AA464729	1	-0.02	0.11	0.09	0.03	0.11	0.14	0.05	0.01	0.2	-0.02	0.12	0.1	-0.29	0.25	0.11	-0.87	-0.69	-0.91
IMAGE:770997	**IMAGE:770997|4|118776366;7:32695973||Hs.55189||NT5C3||5'-nucleotidase, cytosolic III||AA428421	1	-0.01	-0.3	-0.16	0.01	-0.06	0.04	-0.31	-0.18	-0.14	-0.17	-0.02	-0.13	-0.19	-0.15	-0.3	-0.75	-0.82	-0.89
IMAGE:460806	12q13.13|nt57140475|IMAGE:460806|Hs.20938|AA708161|RBMS2||RNA binding motif, single stranded interacting protein 2||AA708161||molecular function|RNA binding|TAS|GO:0003723|GOA|8041632//biological process|RNA processing|TAS|GO:0006396|GOA|8041632//biologic	1	-0.08	-0.01	0.1		-0.11	-0.02	-0.21	0.19	-0.06	-0.13	0.03	0.11	-0.23	0.09	0.01	-0.8	-0.76	-0.89
IMAGE:461307	IMAGE:461307|Hs.87268|AA699870|ANXA8||annexin A8||AA699870||molecular function|phospholipid binding|NR|GO:0005543|Proteome|na//molecular function|calcium ion binding|NR|GO:0005509|Proteome|na//biological process|oncogenesis|P|GO:0007048|Proteome|1313714	1	-0.07	0.21	0.11	0.55	-0.12	-0.14	0	0.28	-0.03	0.22	-0.12	-0.14	0.1	0.21	0.14		-0.7	-0.93
IMAGE:1870704	**IMAGE:1870704|16|70418104;16:75403006||Hs.123484||MGC34761||hypothetical protein MGC34761||AI245843	1	0.01	-0.07	0.1	-0.11	0.06	-0.16	-0.04	-0.29	-0.18		-0.13	-0.18	-0.14	0.24	0.15	-1.1	-0.78	-0.56
IMAGE:824799	16q22.1|nt70196210|IMAGE:824799|Hs.3566|AA489080|ART-4||ART-4 protein||AA489080	1	0.03	0.06	0.21	0.21	0.22	0.08	0.21	-0.08	0.04	-0.03	0.11	0.05	-0.23	0.04	0.05	-0.74	-0.89	-0.81
IMAGE:266218	7q31.33|nt126593886|IMAGE:266218|Hs.433213|N26486|METTL2||methyltransferase like 2||N35537	1	-0.02	-0.19	-0.09	-0.15	-0.11	-0.02	0.03	0.29	-0.05	-0.12	-0.14	0.12	-0.22	-0.14	-0.35	-0.77	-0.73	-0.9
IMAGE:416325	IMAGE:416325|Hs.292682|W85851|ESTs||Homo sapiens xenobiotic/medium-chain fatty acid:CoA ligase mRNA, complete cds; nuclear gene for mitochondrial product.||W85851	1	0.11	0.74	0.01	0.09	-0.02	0.1	0.2	0.2	-0.01	0.21	0.14	0.1	0.12	0.06	0.27	-0.94	-0.82	-0.63
IMAGE:221773	5q15|nt95457087|IMAGE:221773|Hs.399758|H92189|LOC317671||LOC317671||H92189||biological process|electron transport|IEA|GO:0006118|GOA|na//molecular function|oxidoreductase activity|IEA|GO:0016491|GOA|na	1	0.02	-0.01	0	0.09	0.03	0.07	-0.19	-0.09	-0.01	0.05	-0.01	0	0.22	0.08	-0.33	-0.64	-0.82	-0.88
IMAGE:291185	15q15.3|nt38945594|IMAGE:291185|Hs.7037|N67702|ESTs||Homo sapiens clone 24923 mRNA sequence||W03373	1	-0.05	-0.08	-0.24	-0.38	-0.19	-0.13	-0.41	-0.16	-0.4	-0.19	-0.4	-0.05	0	-0.1	-0.28	-0.58	-0.68	-1.08
IMAGE:842992	14q11.1|nt15606907|IMAGE:842992|Hs.14963|AA488340|SUPT16H||suppressor of Ty 16 homolog (S. cerevisiae)||AA488340||molecular function|positive transcription elongation factor activity|TAS|GO:0008159|GOA|10421373//molecular function|metalloexopeptidase acti	1	0.06	-0.17	-0.09	-0.1	0.01	-0.1	0.11	0.06	-0.1	-0.1	-0.19	-0.02	-0.06	-0.17	0.17	-0.86	-0.7
IMAGE:260325	**IMAGE:260325|7|61995692;21:23769623||Hs.78||GABPA||GA binding protein transcription factor, alpha subunit 60kDa||H96774||molecular function|protein binding|TAS|GO:0005515|GOA|9016666//molecular function|RNA polymerase II transcription factor activity|TA	1	-0.17	-0.2	-0.17	-0.23	0	-0.12	-0.17	-0.14	-0.08	-0.26	-0.2	-0.14	-0.4	-0.32	-0.15	-0.88	-0.85	-0.59
IMAGE:810225	**IMAGE:810225|11|3695157;16:5154349||Hs.44592||HMT-1||beta-1,4 mannosyltransferase||AA464702||molecular function|DNA binding|IEA|GO:0003677|GOA|na//cellular component|nucleus|IEA|GO:0005634|GOA|na//biological process|biosynthesis|IEA|GO:0009058|GOA|na//m	1	-0.15	-0.18	-0.03	0.02	-0.27	0.2	0.09	0.35	0.01	0.08	-0.28	0.03	-0.06	0.13	0.03	-0.69	-0.79	-0.84
IMAGE:815015	**IMAGE:815015|15|65457051;18:57654969||Hs.180780||TERA||TERA protein||AA465096	1	0.25	-0.18	-0.04	-0.1	-0.05	0.01	-0.11	0.29	-0.13	-0.21	-0.19	-0.06	0.21	0.28	0.18	-0.59	-0.61	-1.12
IMAGE:435076	1q32.1|nt210657268|IMAGE:435076|Hs.77204|AA701455|CENPF||centromere protein F, 350/400ka (mitosin)||AA701455||biological process|regulation of mitosis|E|GO:0007088|Proteome|7651420//biological process|DNA replication and chromosome cycle|E|GO:0000067|Prot	1	-0.18	-0.49	-0.17	-0.52	-0.17	-0.09	-0.38	-0.03	-0.07	-0.34	-0.28	0.01	-0.35	-0.09	-0.25	-0.67	-0.66	-0.98
IMAGE:430052	12p12.3|nt16657483|IMAGE:430052|Hs.389700|AA034178|MGST1||microsomal glutathione S-transferase 1||AA034179	1	-0.17	-0.37	-0.28	-0.45	-0.23	-0.17	-0.28	-0.12	-0.11	-0.22	-0.16	-0.03	-0.25	-0.29	-0.34	-0.65	-0.76	-0.89
IMAGE:454326	**IMAGE:454326|7|43676055;7:100667764||Hs.375569||POLR2J2||DNA directed RNA polymerase II polypeptide J-related gene||AA677240||molecular function|DNA-directed RNA polymerase activity|IEA|GO:0003899|GOA|na//molecular function|DNA binding|IEA|GO:0003677|GO	1	-0.06	0.01	0.11	-0.26	0.35	-0.08	-0.19	-0.33	-0.06	-0.42	-0.53	-0.12	0.2	-0.15	0.14	-0.84	-0.83	-0.63
IMAGE:252515	2q22.3|nt142031407|IMAGE:252515|Hs.169139|H87471|KYNU||kynureninase (L-kynurenine hydrolase)||H87583||molecular function|peptidase activity|TAS|GO:0008233|GOA|9180257//biological process|tryptophan catabolism|NR|GO:0006569|GOA|na//molecular function|kynur	1	-0.03	-0.18	-0.13	-0.09	-0.15	-0.25	-0.18	-0.14	0.14	0.47	0.34	0.26	-0.03	-0.38	-0.34	-0.69	-0.64	-0.96
IMAGE:135083	15q15.2|nt36958275|IMAGE:135083|Hs.13751|R33030|GRP58||glucose regulated protein, 58kDa||R33917	1	0.06	0	0.04	-0.05	-0.04	-0.02	-0.28	-0.27	-0.05	-0.01	0.09	-0.02	0.16	-0.02	-0.23	-0.84	-0.69	-0.72
IMAGE:1882598	10q21.3|nt71686210|IMAGE:1882598|Hs.104613|AI279000|RP42||RP42 homolog||AI279000	1	-0.12	-0.29	-0.23	-0.25	-0.19	-0.07	-0.06		-0.1	-0.09	-0.17	-0.15	-0.2	-0.25	-0.32	-0.62	-0.73	-0.89
IMAGE:379941	7p14.3|nt32703103|IMAGE:379941|Hs.55189|AA778116|NT5C3||5'-nucleotidase, cytosolic III||AA778116	1	-0.04	-0.2	-0.16	-0.24	-0.12	0.05	-0.03	0.16	0.01	-0.07	-0.11	-0.01	-0.07	-0.12	-0.07	-0.74	-0.74
IMAGE:72395	1p36.13|nt16195350|IMAGE:72395|Hs.278657|T51539|MSTP9||macrophage stimulating, pseudogene 9||T51690	1	0.14	-0.01	0.03	0.18	0.09	0.08	-0.14	-0.26	-0.49	-0.27	-0.09	-0.02	-0.19	-0.24	0.33	-0.93	-0.55
IMAGE:241308	10p12.2|nt24589169|IMAGE:241308|Hs.11611|H91179|ARHGAP10||Rho-GTPase activating protein 10||H91233||biological process|intracellular signaling cascade|IEA|GO:0007242|GOA|na	1	0.14	-0.11	-0.16	-0.06	-0.04	0.08	0.21	0.36	-0.02	0.11	0.16	0.01	0.12	0.17	0.17	-0.94	-0.72	-0.55
IMAGE:233658	**IMAGE:233658|1|82567331;7:74753784||Hs.436337||ESTs||H77440	1	-0.03	-0.2	-0.15	-0.12	-0.05	0.23	0.01	-0.09	0.03	-0.09	0.07	-0.14	-0.17	-0.19	-0.22	-0.82	-0.45	-0.93
IMAGE:1605248	12q21.31|nt86868666|IMAGE:1605248|Hs.215801|AA995971|ESTs||ESTs||AI820651	1	-0.06	0	-0.15		0	-0.08	-0.24	-0.4	-0.22	-0.1	0.02	-0.08	0.34	0.44	-0.06	-0.4	-0.8	-0.99
IMAGE:240406	19p13.3|nt7009754|IMAGE:240406|Hs.169979|H78082|ESTs||ESTs||H78083	1	0.03	-0.18	-0.06	0.04	-0.06	-0.05	-0.06	-0.05	-0.02	0.15	-0.17	0.02	0.02	0.04	0.03	-0.45	-1.09	-0.64
IMAGE:626016	7p14.3|nt32696352|IMAGE:626016|Hs.55189|AA187938|NT5C3||5'-nucleotidase, cytosolic III||AA188573	1	-0.04	-0.14	-0.08	-0.09	-0.07	0.07	-0.09	0.27	-0.05	-0.04	-0.09	-0.01	0.15	0.14	-0.04	-0.71	-0.63	-0.84
IMAGE:727202	8q23.1|nt108265334|IMAGE:727202|Hs.97313|AA293835|ESTs||ESTs||AA402483	1	-0.15	-0.24	-0.14	-0.29	-0.15	-0.04	-0.3	-0.25	-0.05		-0.25	-0.21	-0.2	-0.39	-0.27	-0.83	-0.6	-0.73
IMAGE:1374830	20p12.3|nt5929063|IMAGE:1374830|Hs.127703|AA947258|ESTs||ESTs, Weakly similar to hypothetical protein FLJ20378 [Homo sapiens] [H.sapiens]||AI821984	1	-0.08	-0.09	-0.12	-0.19	-0.12	-0.02		-0.15	-0.26	-0.14	-0.23		-0.11	0.12	-0.28	-0.55	-0.56	-1.03
IMAGE:1641494	1p31.1|nt83929341|IMAGE:1641494|Hs.112655|AI005550|ESTs||ESTs||AI005550	1	-0.13	-0.2	0.14	-0.03	-0.01	-0.02	0.02	-0.21	0.08	-0.3	0.09	-0.06	-0.19	-0.16	-0.05	-0.55	-0.97	-0.62
IMAGE:1543671	10q24.2|nt105030693|IMAGE:1543671|Hs.117938|AA922167|COL17A1||collagen, type XVII, alpha 1||AA922167||biological process|epidermal differentiation|TAS|GO:0008544|GOA|9012408//biological process|cell-matrix adhesion|TAS|GO:0007160|GOA|9012408//cellular com	1	0.17	-0.07	-0.01	0.09	0.05	-0.18	-0.14	-0.03	0.01	-0.02	-0.14	-0.04	-0.2	-0.02	-0.12	-0.89	-0.58	-0.66
IMAGE:1557365	12p11.22|nt29454062|IMAGE:1557365|Hs.443624|AA935809|ESTs||ESTs||AA935809	1	0.23	-0.08	-0.01	-0.08	-0.06	-0.05	0.02	-0.15	0	0.15	0.08	0.12	-0.23	-0.23	-0.14	-0.82	-0.62	-0.68
IMAGE:712292	1p22.3|nt88687139|IMAGE:712292|Hs.332567|AA280278|ESTs||ESTs||AA280279	1	-0.01	0	-0.01	0.09	-0.11	0	-0.13	-0.3	0.13	0.08	0.11	-0.01	0.08	0.1	-0.24	-0.53	-0.6	-0.99
IMAGE:1855390	**IMAGE:1855390|6|80746251;10:24640573||Hs.11611||ARHGAP10||Rho-GTPase activating protein 10||AI271331||biological process|intracellular signaling cascade|IEA|GO:0007242|GOA|na	1	-0.06	-0.04	-0.09	-0.11	0	-0.03	-0.17	0.04	-0.07	-0.16	-0.19	-0.07	-0.12	-0.13	-0.24	-0.65	-0.66	-0.78
IMAGE:391974	9q21.13|nt64647611|IMAGE:391974|Hs.130341|AI003621|ESTs||ESTs||AI003621	1	-0.05	-0.11	-0.06	0.04	0	-0.01	-0.1	-0.1	-0.19	-0.14	-0.17	-0.01	-0.14	-0.1	-0.23	-0.86	-0.52	-0.71
IMAGE:1743462	17q11.1|nt21020483|IMAGE:1743462|Hs.147178|AI192520|ESTs||ESTs||AI192520	1	0.04	-0.06	0.07	0.34	0.2	-0.22	0.2		0.22	0.28	-0.48	0.03	-0.05	-0.12	-0.57		-0.77	-0.62
IMAGE:1627000	**IMAGE:1627000|3|185258892;3:196733848||AA995130	1	0.03	-0.24		-0.13	-0.13	-0.14	-0.12	0.18	-0.11	-0.06	-0.18	-0.06	-0.2	0.03	-0.09	-0.77	-0.38	-0.93
IMAGE:289582	7p13|nt45412949|IMAGE:289582|Hs.31818|N59265|ESTs||ESTs||N76734	1	0.06	-0.19	-0.11	-0.3	-0.12	0.16	-0.09	0.48	0.01		-0.14	0.05	-0.46	0	-0.08	-0.65	-0.67	-0.75
IMAGE:1856641	10p15.3|nt675212|IMAGE:1856641|Hs.148959|AI242467|ESTs||ESTs||AI242467	1	-0.04	-0.16	-0.1	-0.06	-0.03	-0.1	-0.28		-0.05	-0.09	-0.12	-0.17	-0.31	-0.37	-0.09	-0.51	-0.69	-0.86
IMAGE:1435649	4q21.1|nt78830883|IMAGE:1435649|Hs.183085|AA858187|CNOT6L||CCR4-NOT transcription complex, subunit 6-like||AA858187	1	0.07	-0.13	-0.12	-0.07	-0.12	-0.14	-0.22	-0.19	-0.18	-0.09	0.2	-0.12	-0.03	-0.23	-0.16	-0.25	-0.62	-1.18
IMAGE:232789	7q22.1|nt100597202|IMAGE:232789|Hs.220255|H73947|POLR2J||polymerase (RNA) II (DNA directed) polypeptide J, 13.3kDa||H73994||molecular function|DNA-directed RNA polymerase II activity|P|GO:0003901|Proteome|8797801//biological process|transcription from Pol	1	-0.01	0.15	0.14	-0.2	0.24	0.23	0.12	-0.13	0.34	-0.09	-0.26	0.31	0.31	0.14	-0.1	-0.76	-0.67	-0.62
IMAGE:82173	16p13.2|nt11173973|IMAGE:82173||T68845|MYLE||T68917	1	0.22	0.22	0.07	0.15	0.04	0.12	0.21	0.1	0.01	0.11	0.49	0.04	0.08	0.28	0.22	-0.66	-0.93	-0.46
IMAGE:150137	3p11.1|nt90057658|IMAGE:150137|Hs.11449|H04457|DKFZP564O123||DKFZP564O123 protein||H04535||molecular function|molecular_function unknown|IEA|GO:0005554|GOA|na	1	-0.02	-0.09	0.02	0.04	0.04	-0.08		-0.22	0.14	0.24	0.34	0.17	-0.16	-0.12	-0.43	-0.57		-0.79
IMAGE:826324	**IMAGE:826324|1|202927413;9:6272445||Hs.406087||ESTs||AA521103	1	0.03	-0.07	-0.03	-0.11	-0.01	0.14	-0.23	0.15	0.16	0.03	0.02	-0.03	0	-0.23	0.01	-0.71	-0.7	-0.63
IMAGE:108915	7q21.2|nt93635813|IMAGE:108915|Hs.124836|T78942|ESTs||ESTs||T78942	1	0.06	-0.11	-0.06	-0.26	-0.14	-0.19	-0.33	-0.09	-0.16	-0.31	-0.05	-0.13	-0.14	-0.17	-0.16	-0.62	-0.39	-1
IMAGE:713147	20q11.23|nt36810172|IMAGE:713147|Hs.348929|AA282907|KIAA1219||KIAA1219 protein||AA283091	1	-0.11	-0.12	-0.06	-0.2	-0.2	-0.11	-0.09	-0.4	-0.1	-0.13	-0.25	-0.03	-0.2	-0.33		-0.64	-0.7
IMAGE:149735	5q23.2|nt123286454|IMAGE:149735|Hs.129206|H00586|CSNK1G3||casein kinase 1, gamma 3||H00587	1	0.06	-0.34	-0.27	-0.24	-0.17	-0.08	-0.2	-0.11	-0.18	-0.16	-0.07	-0.16	-0.11	-0.26	-0.13	-0.43	-0.58	-1
IMAGE:66982	**IMAGE:66982|2|87371301;6:160958758||Hs.406278||PLGL||plasminogen-like||T69545	1	-0.07	0.2	0.19	0.15	0.12	-0.02	-0.12	0.08	-0.05	-0.02	-0.13	-0.09	0.12	0.12	0.3	-0.94	-0.6	-0.46
IMAGE:827129	19p13.3|nt654650|IMAGE:827129|Hs.153880|AA521239|POLRMT||polymerase (RNA) mitochondrial (DNA directed)||AA521239||molecular function|DNA-directed RNA polymerase I activity|IEA|GO:0003900|GOA|na//molecular function|DNA-directed RNA polymerase III activity|	1	0.09	0.11	0.06	0.14	0.08	0.04	0.02	-0.13	-0.03	0.28	0.2	-0.08	0.16	0.05	-0.11	-0.82	-0.65	-0.53
IMAGE:308747	6q22.1|nt123670096|IMAGE:308747||N93255|ESTs||||W25112	1	-0.26	-0.26	-0.22	-0.33	-0.01	0.07	-0.09	0.01	-0.22	-0.19	-0.31	-0.22	-0.15	-0.14	-0.15	-0.74	-0.59
IMAGE:130100	**IMAGE:130100|1|52347356;11:15047890||R21416||molecular function|RAS small monomeric GTPase activity|TAS|GO:0003930|GOA|10777492//molecular function|GTP binding|IEA|GO:0005525|GOA|na//biological process|small GTPase mediated signal transduction|IEA|GO:00	1	0	-0.19	-0.12	-0.15	-0.05	-0.04	-0.07	-0.12	-0.17	-0.05	-0.22	-0.03	-0.15	-0.09	-0.15	-0.65	-0.43	-0.91
IMAGE:378905	21q22.11|nt30632873|IMAGE:378905|Hs.122014|AA778303|ESTs||ESTs||AA778303	1	0.17	0.05	-0.04	0.17	0.01	-0.06	0.19	0.07	0	0.12	0.13	0.1	0.22	0.07	0.11	-0.6	-0.66	-0.73
IMAGE:1574257	13q12.13|nt25892659|IMAGE:1574257|Hs.13205|AA937150|ESTs||Homo sapiens, clone IMAGE:4825471, mRNA||AA937150	1	-0.03	-0.31	-0.05	-0.16	-0.17	0.09	-0.04	0.01	-0.05	-0.2	-0.13	-0.1	-0.05	-0.34	-0.04	-0.61	-0.53	-0.84
IMAGE:211951	5q23.1|nt119132808|IMAGE:211951|Hs.406106|H68477|ESTs||ESTs||H75367	1	-0.07	-0.17	-0.22	-0.34	-0.18	-0.04	-0.35	0.05	-0.11	-0.05	-0.26	-0.07	-0.16	-0.06	-0.17	-0.59	-0.33	-1.06
IMAGE:666879	**IMAGE:666879|10|46695353;10:47798580||Hs.87268||ANXA8||annexin A8||AA252968||molecular function|phospholipid binding|NR|GO:0005543|Proteome|na//molecular function|calcium ion binding|NR|GO:0005509|Proteome|na//biological process|oncogenesis|P|GO:0007048	1	-0.32	0.16	0.03	0.34	-0.17	-0.03	0.17	0.42	-0.01	0.2	0.1	-0.1	0.08	0.15	0.13	-0.76	-0.69	-0.51
IMAGE:1543718	10p12.33|nt18679545|IMAGE:1543718|Hs.220929|AA922226|ARL8||ADP-ribosylation-like factor 8||AA922226||molecular function|small monomeric GTPase activity|IEA|GO:0003925|GOA|na//molecular function|GTP binding|IEA|GO:0005525|GOA|na//biological process|small G	1	-0.14	0.08	-0.23	-0.13	-0.05	-0.07	-0.07	0.1	-0.11	-0.26	-0.21	-0.2	-0.07	-0.26	-0.29	-0.33	-0.67	-0.94
IMAGE:2061923	19q12|nt41741171|IMAGE:2061923|Hs.334345|AI343237|CYP2A6||cytochrome P450, family 2, subfamily A, polypeptide 6||AI343237||molecular function|coumarin 7-hydroxylase activity|TAS|GO:0008389|GOA|7864805//biological process|electron transport|IEA|GO:0006118|	1	0.06	0.08	0.07	0.42	-0.01	-0.21	-0.04		-0.2	0.03	0.04	-0.36	-0.08	0.09	0.08	-0.74	-0.55
IMAGE:1628960	5q35.2|nt178893535|IMAGE:1628960|Hs.129463|AA994026|ESTs||ESTs||AA994026	1	-0.15	-0.1		-0.14	0	-0.05	-0.35	0.03	-0.12	-0.15	-0.01	0.05	-0.29	-0.03	-0.03	-0.56		-0.72
IMAGE:454503	12q13.13|nt56632403|IMAGE:454503|Hs.4096|AA677362|FLJ32452||hypothetical protein FLJ32452||AA677362	1	0.02	0.07	0.04		-0.02	-0.14	-0.3	-0.04	-0.13	-0.33	-0.28	-0.13	0.18	-0.13	-0.14	-0.58	-0.69	-0.65
IMAGE:810316	15q24.1|nt71537265|IMAGE:810316|Hs.250616|AA464139|IDH3A||isocitrate dehydrogenase 3 (NAD+) alpha||AA464206||molecular function|isocitrate dehydrogenase (NAD) activity|IEA|GO:0004449|GOA|na//biological process|tricarboxylic acid cycle|IEA|GO:0006099|GOA|n	1	-0.14	-0.04	0	-0.14	-0.07	0	0.04	0.25	-0.03	-0.2	0.13	-0.04	-0.04	-0.06	0.14	-0.69	-0.69	-0.53
IMAGE:811028	**IMAGE:811028|9|86640662;17:60234599||Hs.166254||VMP1||likely ortholog of rat vacuole membrane protein 1||AA485530	1	-0.05	0.1	-0.18	0.12	-0.12	-0.15	-0.38	-0.2	-0.19	0.18	0.35	-0.01	0.13	0.01	-0.24	-0.6	-0.44	-0.87
IMAGE:1604765	12q24.11|nt116980863|IMAGE:1604765|Hs.127312|AA989295|ESTs||ESTs||AI820644	1	0.02	-0.25	-0.14	-0.33	0.12	0.14	0.03	0.03	0.03	-0.14	-0.26	0.09	-0.08	-0.06	0.01	-0.58	-0.73	-0.6
IMAGE:1869902	**IMAGE:1869902|4|189987156;16:53584006||AI792603	1	-0.03	-0.09	-0.14	0.04	-0.07	-0.11	-0.23	0.11	-0.03		0.09	-0.1	0.19	0.02	-0.11	-0.6	-0.58	-0.72
IMAGE:1566399	2q35|nt215309374|IMAGE:1566399|Hs.152812|AI123717|ESTs||ESTs||AI123717	1	-0.17	-0.32	-0.1	-0.45	-0.03	-0.07	-0.03	-0.08	-0.12	-0.31	-0.45	-0.06	-0.13	-0.04	-0.05	-0.59	-0.32	-0.98
IMAGE:1535004	18|nt59232692|IMAGE:1535004|Hs.369911|AA918420|ESTs||ESTs||AI822016	1	-0.01	-0.03	0	-0.27	-0.05	-0.15	-0.22	0.14	-0.15	-0.26	-0.08	-0.02	-0.32	0	-0.32	-0.57	-0.36	-0.95
IMAGE:1654238	6q16.1|nt99405205|IMAGE:1654238|Hs.434974|AI023708|ESTs||ESTs||AI023708	1	0.03	-0.05	-0.01	0.07	0	-0.03	-0.05	-0.05	-0.11	0.03	-0.41		0.01	-0.07	-0.1	-0.88	-0.23	-0.76
IMAGE:46411	13q32.1|nt93445570|IMAGE:46411|Hs.92414|H09164|ESTs||Homo sapiens cDNA: FLJ22030 fis, clone HEP08669.||H09222	1	-0.06	-0.25	-0.19	-0.24	-0.13	-0.08	-0.21	0.21	-0.1	-0.23	-0.27	-0.14	-0.26	-0.17	-0.1	-0.54	-0.55	-0.77
IMAGE:49385	1q21.1|nt141502304|IMAGE:49385|Hs.52792|H15535|ESTs||Homo sapiens mRNA; cDNA DKFZp586I1823 (from clone DKFZp586I1823)||H15593	1	-0.17	-0.17	0.16	-0.1	0	0.02	-0.24	-0.18	0.08	-0.09	-0.05	0	-0.16	-0.26	-0.13	-0.37	-0.66	-0.83
IMAGE:1911901	20p11.21|nt24492833|IMAGE:1911901|Hs.124638|AI278764|ESTs||ESTs||AI278764	1	-0.17	-0.14	-0.1	-0.07	-0.02	-0.11	0.09	0.47	-0.14	-0.3	-0.4	-0.13	-0.15	-0.1	0.12	-0.52	-0.52	-0.81
IMAGE:279806	10p15.3|nt1216181|IMAGE:279806|Hs.46895|N49109|ESTs||ESTs||N50221	1	0	-0.26	-0.2	-0.32	-0.03	-0.07	-0.1	-0.13	-0.03	-0.2	-0.39	0.07		-0.32	-0.12	-0.61	-0.66	-0.58
IMAGE:272576	11q21|nt96330730|IMAGE:272576|Hs.167115|N35907|KIAA0830||KIAA0830 protein||N43976||molecular function|nucleic acid binding|IEA|GO:0003676|GOA|na//molecular function|endonuclease activity|IEA|GO:0004519|GOA|na	1	0.01	-0.2	-0.23	-0.31	-0.15	-0.08	-0.28	-0.09	-0.02	-0.12	-0.38	0.01	-0.2	-0.15	-0.28	-0.84	-0.39	-0.6
IMAGE:80030	**IMAGE:80030|2|159659588;12:66489009||T63612||molecular function|double-stranded DNA binding|E|GO:0003690|Proteome|7838710//molecular function|single-stranded DNA binding|E|GO:0003697|Proteome|7838710//molecular function|RNA binding|P|GO:0003723|Proteome	1	0.04	-0.15	-0.05	0.12	0	-0.01	-0.07	-0.01	-0.08	0.18	0.12	-0.02	0.26	0.18	0.12	-0.29	-0.67	-0.87
IMAGE:85097	3q11.1|nt92806180|IMAGE:85097|Hs.64016|T74191|PROS1||protein S (alpha)||T74192||molecular function|endopeptidase inhibitor activity|TAS|GO:0004866|GOA|8146182//molecular function|calcium ion binding|IEA|GO:0005509|GOA|na//biological process|blood coagulat	1	0.11	-0.06	0.02	0.01	0.04	-0.01	0.09	0.22	-0.01	0.01	0	-0.04	0.16	-0.08	0.15	-0.67	-0.41	-0.71
IMAGE:838855	8q22.3|nt102157692|IMAGE:838855|Hs.105063|AA464888|ESTs||EST||AA481789	1	-0.13	-0.12	-0.04	-0.26	-0.07	-0.09	-0.21	0.37	-0.1	-0.01	-0.52	-0.01	-0.13	-0.05	-0.04	-0.54	-0.41	-0.82
IMAGE:1883029	22q13.1|nt36102947|IMAGE:1883029||AI215175|ESTs||||AI215175	1	0.02	0.14	0.04	0.22	0.17	0.01	0.23		0.04	0.17	0.14	0.12	-0.03	0.05	0.13	-0.86	-0.61	-0.3
IMAGE:1654221	9q34.2|nt127843960|IMAGE:1654221|Hs.131433|AI023700|ADAMTS13||a disintegrin-like and metalloprotease (reprolysin type) with thrombospondin type 1 motif, 13||AI023700	1	0.09		-0.01	-0.1	-0.04	-0.11	0.02	0.09	-0.11	-0.04	-0.03	-0.01	-0.05	-0.16	-0.03	-0.9	-0.34	-0.52
IMAGE:1741165	17q12|nt31505995|IMAGE:1741165|Hs.445237|AI186954|ESTs||ESTs||AI186954	1	-0.08	-0.33	-0.15	0.03	-0.18	-0.09	-0.16	-0.03	-0.24	0.03	-0.26	-0.17	-0.11		-0.11	-0.57	-0.45	-0.74
IMAGE:327064	**IMAGE:327064|1|27880248;14:84175613||Hs.55272||ESTs, Moderately similar to hypothetical protein FLJ20489 [Homo sapiens] [H.sapiens]||W30925	1	-0.23	-0.09	-0.12	-0.03	-0.11	-0.07	0.04	-0.01	-0.09	0.07	0.12	-0.07	0.06	0.13	0.03	-0.62	-0.48	-0.65
IMAGE:1626903	9q22.2|nt82426194|IMAGE:1626903||AA994902|ESTs||||AA994902	1	0.2	0.02	0.07	0.18	0.1	-0.07	-0.23	0.05	0.15	0.19	-0.03	-0.08	0.04	-0.22	-0.16	-0.71	-0.29	-0.75
IMAGE:1126838	4q21.23|nt84335365|IMAGE:1126838|Hs.369897|AA665614|ESTs||ESTs, Weakly similar to hypothetical protein FLJ20378 [Homo sapiens] [H.sapiens]||AI821728	1	0.17	-0.16	0.17	0.13	0.18	0.07	0.29	-0.15	-0.1	0.16	0.16	-0.03	0.11	0.17	0.26	-0.79	-0.82	-0.11
IMAGE:795869	11q22.3|nt109543115|IMAGE:795869|Hs.372266|AA460148|ESTs||ESTs, Weakly similar to 2124355A ATM gene [Homo sapiens] [H.sapiens]||AA460746	1	-0.16	-0.29	-0.08	0.17	-0.2	-0.09	-0.24	-0.06	-0.2	-0.36	-0.03	-0.31	-0.28	-0.27	0.01	-0.51	-0.23	-0.98
IMAGE:1588847	12q21.33|nt96244272|IMAGE:1588847|Hs.444986|AA987799|ESTs||ESTs||AI791807	1	-0.02	-0.13	-0.12	0.21	-0.06	0.05	-0.36	0.04	-0.04	-0.39	-0.24	-0.14	-0.29	0.06	-0.23	-0.25	-0.66	-0.78
IMAGE:1662399	11q24.2|nt133333199|IMAGE:1662399|Hs.134616|AI081831|ESTs||ESTs||AI081831	1	0.04	-0.03	0.02	-0.1	0.04	0.02	-0.08	0.32	-0.02	0.08	-0.05	-0.01	-0.12	-0.14		-0.87	-0.28	-0.54
IMAGE:1941610	12p13.31|nt8143855|IMAGE:1941610|Hs.223880|AI206184|ESTs||ESTs||AI206184	1	0.08	0.1	-0.19	0.21	-0.17	-0.1	-0.24	-0.08	-0.07	0.34	0.25	-0.02	0.26	0.24	0.08	-0.87	-0.78	-0.04
IMAGE:811607	2p13.2|nt74268916|IMAGE:811607|Hs.12479|AA454618|AMSH||associated molecule with the SH3 domain of STAM||AA458546||biological process|JAK-STAT cascade|TAS|GO:0007259|GOA|na//biological process|positive regulation of cell proliferation|TAS|GO:0008284|GOA|na	1	-0.07	-0.3	-0.13	-0.31	-0.04	-0.16	-0.38	-0.03	-0.2	-0.18	-0.19	-0.11	-0.23	-0.33	-0.06	-0.64	-0.39	-0.65
IMAGE:1627737	1q32.1|nt207792919|IMAGE:1627737||AI017629|ESTs||||AI017629	1	-0.15	-0.19	-0.22	-0.29	-0.13	-0.04	-0.14	0.04	-0.14	-0.18	-0.08	-0.13	-0.3	-0.22	0.11	-0.56	-0.55
IMAGE:135454	15q23|nt67587910|IMAGE:135454|Hs.24553|R32753|FLJ12541||hypothetical protein FLJ12541 similar to Stra6||R32754	1	0.17	0.15	0.09	0.11	0.05	-0.11	-0.19	-0.18	-0.01	-0.07	0.03	-0.07	-0.24	-0.16	-0.22		-0.58	-0.53
IMAGE:1912804	22q11.23|nt22610100|IMAGE:1912804|Hs.375137|AI304374|ESTs||Homo sapiens cDNA FLJ39245 fis, clone OCBBF2008366.||AI304374	1	0.03	0.15	-0.05	0.04	0.61	-0.01	-0.22	0.03	0.02	-0.05	-0.03	0.06	-0.16	0.14	0.24	-0.48	-0.57	-0.61
IMAGE:436135	6q25.2|nt160416424|IMAGE:436135|Hs.117367|AA702013|SLC22A1||solute carrier family 22 (organic cation transporter), member 1||AA702013||molecular function|ion transporter activity|IEA|GO:0015075|GOA|na//biological process|ion transport|IEA|GO:0006811|GOA|n	1	0.02	-0.12	-0.05	-0.06	-0.01	-0.2	-0.06	-0.21	0.01	-0.09	-0.06	-0.04	-0.15	0.07	-0.11	-0.57	-0.34	-0.75
IMAGE:725364	19q12|nt45782486|IMAGE:725364|Hs.183986|AA291972|PVRL2||poliovirus receptor-related 2 (herpesvirus entry mediator B)||AA292142||molecular function|coreceptor activity|TAS|GO:0015026|GOA|9657005//cellular component|integral to membrane|IEA|GO:0016021|GOA|n	1	0.1	0.03	-0.1	-0.02	-0.1	0	-0.22	-0.07	-0.08	0.11	0.38	-0.19	0.12	0.13	-0.05	-0.6	-0.46	-0.6
IMAGE:1522487	12p13.32|nt5185798|IMAGE:1522487|Hs.130183|AA908678|ESTs||ESTs||AI792761	1	0.1	-0.24	-0.17	-0.19	-0.18	-0.2	-0.24	-0.11	-0.15	-0.13	-0.11	-0.08	-0.23	-0.09	0	-0.41	-0.52	-0.72
IMAGE:490089	7q36.2|nt157041822|IMAGE:490089|Hs.71617|AA136082|ESTs||EST||AA136082	1	0.21	-0.06	-0.01	-0.17	-0.11	-0.06	0.04	0.2	0.01	-0.22	0.21	-0.01	-0.05	0.13	0.17	-0.55	-0.53	-0.57
IMAGE:785788	11q14.2|nt88138184|IMAGE:785788||AA449026|ESTs||||AA449745	1	-0.02	-0.01	0	-0.06	-0.11	0.19	0.13	0.05	0.2	0.08	-0.19		0.12	-0.09	0.04	-0.53	-0.4	-0.72
IMAGE:244299	**IMAGE:244299|10|45825275;10:50168501;10:74575157;||Hs.378031||Homo sapiens cDNA FLJ40725 fis, clone TKIDN1000001, highly similar to Translocase of inner mitochondrial membrane 23.||N75715	1	0.18	-0.06	0.14	0.18	0.18	0.16	-0.09	0	0.05		-0.17	0.02	0.09	0.11	-0.26	-0.62	-0.48	-0.53
IMAGE:742682	16q12.2|nt58397889|IMAGE:742682||AA400283|FLJ25339||AA401321	1	-0.1	0.02	0.1	0.06	0.06	0.24	0.09	0.32	0.28	0.09	-0.03	-0.02	-0.05	-0.21	-0.39	-0.63	-0.51	-0.49
IMAGE:1942156	7q33|nt138004171|IMAGE:1942156|Hs.12646|AI214268|FLJ22693||hypothetical protein FLJ22693||AI214268||molecular function|nucleic acid binding|IEA|GO:0003676|GOA|na	1	-0.08	-0.19	-0.07	-0.18	-0.04	-0.11	-0.27	0.09	-0.11	-0.15	-0.16	-0.08	-0.19	-0.12	-0.29	-0.46	-0.57	-0.55
IMAGE:281630	5p13.3|nt32005362|IMAGE:281630|Hs.28694|N51620|ESTs||ESTs||N53916	1	-0.18	-0.08	-0.07	-0.3	0.04	-0.26	-0.09	0.26	-0.06	-0.31	-0.24	-0.13	-0.37	-0.17	0	-0.7	-0.58	-0.27
IMAGE:230537	**IMAGE:230537|5|20939377;6:26893119||Hs.186180||LOC285749||hypothetical protein LOC285749||H75853	1	0	0.08	0.1	0	0	0.21	0.12	0.15	0.24	0.18	0.13	0.1	0.1	-0.16	-0.24	-0.54	-0.35	-0.65
IMAGE:957752	1p36.32|nt1839257|IMAGE:957752|Hs.432683|AA508526|ESTs||Homo sapiens, Similar to hypothetical protein FLJ20378, clone IMAGE:5260457, mRNA||AI791489	1	-0.05	0.38	0.04	0.01	-0.07	-0.02	0.01	-0.58	-0.03	0	0.37	-0.14	0.16	0.07		-0.65	-0.64	-0.25
IMAGE:1543842	3p21.1|nt58964976|IMAGE:1543842|Hs.132446|AA921764|ESTs||ESTs||AA921764	1	0.04	-0.2	-0.1	-0.19	-0.12	-0.18	-0.28	0.08	-0.14	-0.19	-0.27	-0.11	-0.21	0.02	0.14	-0.58	-0.41	-0.54
IMAGE:1629983	22q11.23|nt22460384|IMAGE:1629983|Hs.128964|AA984423|ESTs||EST||AA984423	1	0.02	-0.07	-0.08	-0.05	0.36	0.03	-0.16	0.14	-0.02	0.04	-0.18	0.09	-0.05	0.13	0.19	-0.56	-0.43	-0.53
IMAGE:360772	17q12|nt32805151|IMAGE:360772|Hs.90744|AA016251|PSMD11||proteasome (prosome, macropain) 26S subunit, non-ATPase, 11||AA016985||cellular component|cytosol|IEA|GO:0005829|GOA|na	1	-0.08	-0.14	0.03	-0.06	0.03	0.06	0.24		0.03	-0.03	-0.12	0.07	0.09	-0.13	0	-0.53	-0.56	-0.43
IMAGE:1941403	3p21.31|nt52188993|IMAGE:1941403|Hs.144616|AI206996|ESTs||ESTs, Weakly similar to 810024G URF 2 [Homo sapiens] [H.sapiens]||AI206996	1	-0.12	-0.27	-0.27	-0.2	0.01	0	-0.22	0.28	-0.32	-0.11	-0.07	-0.05	-0.18	-0.26	-0.06	-0.63	-0.3	-0.57
IMAGE:1658054	21q22.12|nt33171988|IMAGE:1658054|Hs.307789|AI039233|ESTs||EST||AI039233	1	0.09	-0.22	-0.07	-0.1	0.03	0	-0.17	-0.07	-0.09	-0.01	-0.18	0.01	-0.05	-0.08	-0.09	-0.55	-0.39	-0.54
IMAGE:2028814	16p13.13|nt13015508|IMAGE:2028814|Hs.145588|AI263009|ESTs||ESTs||AI793221	1	0.09	0	-0.14	-0.18	-0.06	-0.04	-0.02	-0.12	-0.12		0.01	-0.07	0.06	-0.13	-0.19	-0.55	-0.36	-0.56
IMAGE:1032645	16p11.2|nt31688192|IMAGE:1032645|Hs.99969|AA779569|FUS||fusion, derived from t(12;16) malignant liposarcoma||AA779569||molecular function|RNA binding|TAS|GO:0003723|GOA|8510758//molecular function|DNA binding|IEA|GO:0003677|GOA|na//biological process|cell	1	-0.15	-0.11	-0.05	-0.01	-0.08	-0.1	-0.15	-0.17	-0.17	0.12		-0.02	0		-0.25	-0.61	-0.33	-0.51
IMAGE:435858	14q11.1|nt15036470|IMAGE:435858|Hs.23262|AA701545|RNASE6||ribonuclease, RNase A family, k6||AA701545||molecular function|pancreatic ribonuclease activity|IEA|GO:0004522|GOA|na//molecular function|ribonuclease activity|TAS|GO:0004540|GOA|8836175//molecular	1	-0.06	-0.07	0.01	0.06	-0.02	0.01	-0.09	-0.01	-0.08	0.04	-0.32	-0.03	0.14	0.11	-0.06	-0.55	0.01	-0.9
IMAGE:1638030	1q31.3|nt201062851|IMAGE:1638030|Hs.129969|AI002107|ESTs||Homo sapiens, clone IMAGE:5284881, mRNA||AI002107	1	-0.09	-0.23	-0.11	-0.03	-0.02	-0.11	-0.08	-0.1	-0.15	-0.09	-0.14	-0.05	-0.24	-0.12	-0.1	-0.62	-0.23	-0.58
IMAGE:1557018	**IMAGE:1557018|13|13251405;21:42952001||Hs.126522||C21orf70||chromosome 21 open reading frame 70||AA915920	1	0.03	-0.03	0.09	-0.07	0.03	0.07	0.08	0.12	0.08		-0.07	0	0.01	0.16	-0.01	-0.68	-0.58	-0.04
IMAGE:502413	**IMAGE:502413|7|29339278;12:64108007||Hs.351178||Homo sapiens mRNA; cDNA DKFZp586E1120 (from clone DKFZp586E1120)||AA134696	1	-0.14	-0.06	0.06	0.02	0.01	0.09	0.04	0.16	0.07	0	0.01	0.02	0.04	-0.24	-0.18	-0.51	-0.51	-0.24
IMAGE:435619	9q21.31|nt72719559|IMAGE:435619|Hs.374421|AA703191|FLJ12643||hypothetical protein FLJ12643||AA703191	1	-0.13	0	0.03	0.59	-0.06	0.03	-0.21	0.08	0.08	-0.19	0.09		-0.02	-0.2	-0.07	-0.54	-0.58	-0.12
IMAGE:1868349	15q15.1|nt35035526|IMAGE:1868349|Hs.198161|AI261401|PLA2G4B||phospholipase A2, group IVB (cytosolic)||AI261401||molecular function|calcium-dependent cytosolic phospholipase A2 activity|E|GO:0004627|Proteome|10085124//biological process|phospholipid metabo	1	0.14	0.15	0.33	0.18	0.18	2.52	2.33	2.65	3.14	2.61	3.05	2.79	1.93	2.65	2.2	0.21	-0.03	0.06
IMAGE:343699	15q15.1|nt35016136|IMAGE:343699|Hs.198161|W69183|PLA2G4B||phospholipase A2, group IVB (cytosolic)||W69184||molecular function|calcium-dependent cytosolic phospholipase A2 activity|E|GO:0004627|Proteome|10085124//biological process|phospholipid metabolism|	1	0.05	-0.1	-0.17	-0.11	-0.11	2.04	2.08	2.13	2.86	2.56	2.94	2.73	1.99	1.94	1.95	-0.17	-0.24	-0.17
IMAGE:294740	**IMAGE:294740|1|216123;16:91181096;Y:25569484;17:16309;4:120606415;19:137502;7:26782;||Hs.446409||Homo sapiens cDNA FLJ35623 fis, clone SPLEN2010986.||W03215	1	0.33	0.46	0.34	0.34	0.26	1.32	1.5	1.61	2.33	2.4	2.56	2.7	2.66	2	2.56	0.12	0.17	0.3
IMAGE:138693	7p14.1|nt39480096|IMAGE:138693|Hs.414183|R63497|ESTs||Homo sapiens cDNA FLJ40085 fis, clone TESTI2002993.||R63497	1	0.25	0.65	0.44	0.4	0.36	1.41	1.68	1.9	2.26	2.23	2.17	2.5	2.28	1.84	2.56	0.29	0.3	0.52
IMAGE:757205	7q31.33|nt126771702|IMAGE:757205|Hs.164255|AA443976|ESTs||Homo sapiens cDNA FLJ39457 fis, clone PROST2011105.||AA444157	1	0.21	0.37	0.41	0.26	0.24	1.42	1.4	1.91	2.2	2.16	2.04	2.41	2.29	1.7	2.49	-0.23	-0.15	-0.16
IMAGE:52755	**IMAGE:52755|4|119832634;7:39477702;X:20885157;||Hs.414183||Homo sapiens cDNA FLJ40085 fis, clone TESTI2002993.||H29783	1	0.23	0.41	0.38	0.28	0.27	1.24	1.47	1.84	2	1.99	1.77	2.21	2.13	1.68	2.45	0.02	0.13	0.42
IMAGE:262044	8q12.1|nt57073339|IMAGE:262044|Hs.171689|H98687|ESTs||ESTs||H98687	1	0.01	0.05	0.01	0.1	0.11	1.31		2.12	1.69	1.8	1.52		1.76	1.54	1.89	0.1	0.08
IMAGE:1901909	16q21|nt67416979|IMAGE:1901909|Hs.346947|AI303001|FLJ37464||hypothetical protein FLJ37464||AI303001||molecular function|hydrolase activity|IEA|GO:0016787|GOA|na	1	0.22	0.01	0.06	-0.03	-0.09	0.76	0.82	0.86	1.67	1.71	1.77	1.61	2.28	2.43	2.26	0.21	0.03	0.23
IMAGE:701751	7q22.1|nt99942649|IMAGE:701751|Hs.147049|AA284408|CUTL1||cut-like 1, CCAAT displacement protein (Drosophila)||AA292536||molecular function|RNA polymerase II transcription factor activity|E|GO:0003702|Proteome|1301999//biological process|development|P|GO:0	1	0.2	0.39	0.27	0.23	0.22	1.78	1.73	1.87	2.09	1.86	1.8	1.7	0.89	0.77	0.81	0.19	0.27	0.4
IMAGE:365707	3p21.1|nt57988311|IMAGE:365707|Hs.61265|AA025433|FAM3D||family with sequence similarity 3, member D||AA025434||molecular function|cytokine activity|NAS|GO:0005125|GOA|12160727//cellular component|extracellular|NAS|GO:0005576|GOA|12160727//biological proce	1	-0.04	0.03	-0.03	0	0.01	1.75	1.41	1.36	1.56	1.68	1.29	1.52	1.51	1.5	1.19	-0.52	0.01	-0.06
IMAGE:51391	1p21.1|nt108871024|IMAGE:51391|Hs.26037|H18920|ESTs||ESTs||H19359	1	-0.14	-0.15	-0.1	-0.06	-0.21	1.17	1.24	0.95	0.95	1.05	1.55	1.37	1.91	1.7	1.78	0.22	-0.25	0.07
IMAGE:1584238	6q11.2|nt65903328|IMAGE:1584238|Hs.128304|AA973315|ESTs||ESTs, Weakly similar to A40043 notch protein homolog TAN-1 precursor - human [H.sapiens]||AA973315	1	-0.08	-0.18	-0.09		-0.02	1.79	2.1	2.26	1.53	0.74	0.81	0.43	1.05	0.97	1.15	-0.14	-0.12	-0.26
IMAGE:897952	1p21.1|nt108873832|IMAGE:897952|Hs.76913|AA598815|PSMA5||proteasome (prosome, macropain) subunit, alpha type, 5||AA598815||molecular function|endopeptidase activity|IEA|GO:0004175|GOA|na//biological process|ubiquitin-dependent protein catabolism|IEA|GO:00	1	-0.25	-0.01	-0.11	-0.35	-0.1	1.08	1.32	1.14	1.04	0.86	1.09	1.37	1.81	1.44	1.67	-0.09	0.08	-0.22
IMAGE:1553517	7q22.1|nt100381617|IMAGE:1553517|Hs.349568|AA962213|ESTs||Homo sapiens, clone IMAGE:4815142, mRNA||AA962213	1	0.21	-0.18	-0.17	0.01	-0.07	1.34	1.64	1.68	1.35	1.7	1.8	1.08	0.69	0.88	0.69	0.04	-0.03	-0.07
IMAGE:415815	7q22.1|nt100382294|IMAGE:415815|Hs.349568|W84786|ESTs||Homo sapiens, clone IMAGE:4815142, mRNA||W84833	1	-0.05	-0.22	-0.17	-0.1	-0.15	1.39	1.8	1.26	1.31	1.75	1.67	1.16	0.87	0.69	0.82	0.09	-0.03	-0.02
IMAGE:1902931	16q21|nt67421111|IMAGE:1902931|Hs.346947|AI302297|FLJ37464||hypothetical protein FLJ37464||AI302297||molecular function|hydrolase activity|IEA|GO:0016787|GOA|na	1	0.12	0.11	-0.01	0.04	-0.01	0.45	0.77	0.63	1.19	1.05	1.45	1.1	1.3	2.13	2.03	0.23	0.06	0.05
IMAGE:1946251	1p36.21|nt12653957|IMAGE:1946251|Hs.156406|AI339502|ESTs||ESTs, Highly similar to YA02_HUMAN HYPOTHETICAL PROTEIN DJ1198H6.2 [H.sapiens]||AI339502	1	0.05	0.01	0.09	-0.01	0.13	1.44	1.44	1.71	1.32	1.19	0.59	1.52	0.44	0.99	1.27	0.1	0.22	0.27
IMAGE:40558	4q34.1|nt166728376|IMAGE:40558|Hs.75360|R53266|CPE||carboxypeptidase E||R53266||molecular function|carboxypeptidase A activity|IEA|GO:0004182|GOA|na//molecular function|carboxypeptidase activity|TAS|GO:0004180|GOA|9019408//molecular function|metallopeptid	1	0.03	0.06	0.12	-0.03	0.04	0.41	0.58	0.95	0.75	0.91	0.82	0.79	1.83	1.49	1.76	-0.04	0.14	0.3
IMAGE:135811	10q11.21|nt44940184|IMAGE:135811|Hs.93675|R33362|DEPP||decidual protein induced by progesterone||R33363	1	0.08	0.33	0.2	0.39	0.12	0.45	0.76	0.92	0.77	1.08	1.04	0.8	1.24	0.78	1.35	0.03	0.08	0.08
IMAGE:281898	1p21.1|nt108751539|IMAGE:281898|Hs.405925|N48162|DDA3||differential display and activated by p53||N53308	1	0.03	0.03	-0.04	0.1	-0.01	0.88	0.99	0.93	0.82	0.81	1.02	0.76	0.95	1.23	0.73		0.03	-0.1
IMAGE:788667	**IMAGE:788667|7|29736645;12:45466059||AA449903	1	-0.48	0.28	-0.06	-0.05	0.04	0.78	0.9	1.23	0.68	0.86	1.1		1.17	0.61	0.89	-0.2	-0.4	0.04
IMAGE:729509	Xq28|nt150967626|IMAGE:729509|Hs.198307|AA398046|VBP1||von Hippel-Lindau binding protein 1||AA478108||molecular function|protein binding|TAS|GO:0005515|GOA|8674032//molecular function|chaperone activity|IEA|GO:0003754|GOA|na//biological process|protein fo	1	-0.14	-0.05	-0.05	-0.25	-0.12	1.28	0.88	0.59	0.73	0.88	0.46	0.78	1.34	1.16	0.81	-0.16	-0.15
IMAGE:743439	**IMAGE:743439|9|42717652;9:44424069;9:45433088;||AA609363	1	0.32	-0.27	0.12	0.08	0.16	0.79	0.55	0.32	1.3	1.54	1.15	1.13	0.96	0.79	0.68	0.22	-0.18	0.07
IMAGE:788641	**IMAGE:788641|17|60627642;X:14673922||Hs.40368||AP1S2||adaptor-related protein complex 1, sigma 2 subunit||AA449883	1	-0.17	0.24		0.06	-0.03	0.99	0.72	1.05	0.78	0.93	0.97	0.66	1.24	0.5	0.75	-0.3	-0.33	-0.16
IMAGE:1947827	12q23.3|nt109726860|IMAGE:1947827|Hs.302746|AI350403|MSTP028||MSTP028 protein||AI350403||molecular function|voltage-gated potassium channel activity|IEA|GO:0005249|GOA|na//molecular function|protein binding|IEA|GO:0005515|GOA|na//biological process|potass	1	-0.17	0.03	0.09	0.06	-0.02	0.76	0.79	1.13	0.87	0.79	0.96	0.8	0.76	0.89	0.76	-0.04	-0.18	-0.27
STA	5p15.33|nt952087|1276593|Hs.120003|AA707269|ESTs||EST||AA707269	1	0.08	-0.01	0.18	-0.14	-0.13	0.96	0.83	1.08	0.96	0.77	0.9	0.89	0.84	0.48	0.72	-0.08	-0.16	-0.07
IMAGE:433604	1p36.33|nt331197|IMAGE:433604|Hs.129660|AA701668|ESTs||Homo sapiens, clone IMAGE:5313366, mRNA||AA701668	1	0.17	-0.01	0.08	0.16	0.17	0.71	0.67	0.81	1.13	1.17	0.62	1.17	0.86	0.6	0.71	-0.13	-0.05	-0.24
IMAGE:50566	12q23.3|nt109725514|IMAGE:50566|Hs.302746|H16796|MSTP028||MSTP028 protein||H16906||molecular function|voltage-gated potassium channel activity|IEA|GO:0005249|GOA|na//molecular function|protein binding|IEA|GO:0005515|GOA|na//biological process|potassium io	1	0.05	-0.01	-0.07	0.12	0.04	0.76	0.84	0.82	0.7	0.83	0.81	0.75	0.86	0.98	0.82	0.43	0.13	-0.06
IMAGE:2577023	**IMAGE:2577023|2|189491360;14:15466369||Hs.418901||HNRPC||heterogeneous nuclear ribonucleoprotein C (C1/C2)||AW075526	1	0.25	0.14	0.16	0.17	0.18	1.02	0.73	0.6	0.84	0.67	0.56	0.63	0.78	0.85	0.99	0.04	-0.05	0.54
IMAGE:1048685	1p21.1|nt112828723|IMAGE:1048685|Hs.123465|AA620614|ESTs||ESTs||AA620614	1	0.14	0.11	-0.04	0.08	-0.05	0.69	0.7	0.79	0.53	0.59	0.96	0.58	0.83	0.69	0.77	0	-0.06	-0.12
IMAGE:241897	10q24.2|nt104832209|IMAGE:241897|Hs.114302|H93027|ESTs||ESTs||H93901	1	-0.03	0.09	0.13	0.15	0.04	0.37	0.58	0.76	0.52	0.76	0.55	0.45	1.19	0.4	0.87	-0.14	-0.16	-0.3
IMAGE:951007	**IMAGE:951007|6|65762790;19:36204138||Hs.112862||ESTs||AI791326	1	0.05	-0.09	0	-0.03	-0.02	0.78	0.7	0.65	0.89	0.42	0.6	0.58	0.55	0.46	0.57	-0.18	-0.19	-0.16
IMAGE:1570467	3p25.1|nt19728976|IMAGE:1570467|Hs.126853|AA932074|ESTs||ESTs, Weakly similar to L1 repeat, Tf subfamily, member 23 [Mus musculus] [M.musculus]||AI793275	1	-0.1	-0.09	-0.04	-0.11	-0.19	-1.64	-1.91	-2.57	-1.89	-1.58	-2.27	-1.58	-2.22	-1.9	-3.35	-0.03	-0.07	-0.69
IMAGE:1622283	4q34.1|nt166306382|IMAGE:1622283|Hs.178648|AI016281|FLJ31659||hypothetical protein FLJ31659||AI016281	1	0	-0.08	-0.02	0.01	0.07	-1.78	-1.78	-1.87	-2.17	-1.99	-1.92	-2.13	-2.22	-1.62	-1.71	-0.29	-0.15	-0.22
IMAGE:44361	15p11.1|nt14284061|IMAGE:44361||H05826|ESTs||H06118	1	0.27	0.29	0.04	-0.13	-0.23	-1.43	-2.23	-1.79	-1.62	-1.82	-1.71	-1.55	-1.78	-1.7	-1.82	-0.21	0.2	-0.68
IMAGE:1558693	**IMAGE:1558693|2|112286603;19:4840843;21:44703426;22:47744592||Hs.326728||PGSF1||pituitary gland specific factor 1a||AI793141	1	0.17	0.43	0.1	0.52	-0.15	-1.83	-1.96	-2.21	-2.31	-1.76	-2.16	-2.2	-0.85	-1.05		-0.26	0.17	-0.12
IMAGE:825660	**IMAGE:825660|3|196906071;19:14859723||AA505056	1	0.03	0.18	-0.02	-0.09	-0.1	-1.23	-1.42	-1.35	-1.18	-1.53	-1.51	-1.19	-1.63	-1.55	-1.53	-0.19	-0.21	-0.31
IMAGE:134439	**IMAGE:134439|3|196896052;X:107513078||Hs.284275||Homo sapiens, clone IMAGE:6058556, mRNA||R32088	1	0	0.26	-0.09	-0.26	-0.25	-1.22	-1.67	-1.65	-1.55	-1.48	-1.41	-1.35	-1.39	-1.05	-1.21	-0.09	-0.34	-0.56
IMAGE:858849	**IMAGE:858849|1|103195098;1:105114806||Hs.116614||EST||AA666348	1	0.05	-0.07		0.29	0.3	-0.8	-1.35	-1.51	-1.4	-1.07	-1.04	-1.51	-1.29	-1.32	-1.42	-0.09	-0.3	-0.16
IMAGE:120162	10q11.1|nt42715103|IMAGE:120162|Hs.406351|T95273|ESTs||Homo sapiens clone IMAGE:120162 mRNA sequence||T95274	1	0.19	-0.36	-0.05	-0.1	-0.01	-1.77	-1.91	-1.8	-0.84	-0.72	-0.79	-0.82	-1.29	-1.09	-1.2	-0.24	-0.14	-0.52
IMAGE:173561	3q28|nt196904478|IMAGE:173561|Hs.284275|H22411|ESTs||Homo sapiens, clone IMAGE:6058556, mRNA||H22412	1	-0.04	0.28	-0.04	-0.1	-0.24	-0.98	-1.04	-1.48	-1.08	-1.27	-1.32	-1.09	-1.03	-1.35	-1.43	-0.17	-0.06	0.26
IMAGE:1412238	**IMAGE:1412238|1|103168432;1:105150696||Hs.300280||AMY2A||amylase, alpha 2A; pancreatic||AA844818||molecular function|alpha-amylase activity|TAS|GO:0004556|GOA|6336237//molecular function|calcium ion binding|IEA|GO:0005509|GOA|na//biological process|carb	1	0.07	-0.41	0.09	0.07	0.16	-0.23	-1.32	-1.53	-0.81	-0.95	-0.99	-0.84	-0.92	-1.36	-1.61	0.03	-0.14	-0.48
IMAGE:915908	**IMAGE:915908|14|13671801;22:13103824||Hs.406349||Human full-length cDNA 5-PRIME end of clone CS0DK007YB08 of HeLa cells of Homo sapiens (human)||AI732242	1	0.34	-0.14	0.27	0.21	0.16	-1.3	-1.14	-1.02	-0.65	-0.48	-0.64	-0.58	-0.83	-1.1	-0.64	0.18	0.09	-0.04
IMAGE:124829	**IMAGE:124829|2|95011548;2:96283734||Hs.44566||KIAA1641||KIAA1641 protein||	1	0.27	-0.1	0.02	0.17	-0.12	-0.92	-0.98	-0.9	-0.88	-0.55	-0.75	-0.84	-0.69	-1.07	-0.94	-0.04	0.1	-0.33
IMAGE:300512	6p21.2|nt31499358|IMAGE:300512|Hs.50955|N81093|ESTs||ESTs||W07454	1	-0.09	-0.08	0.09	-0.09	-0.05	-0.72	-0.7	-0.97	-0.66	-0.74	-1.13	-0.73	-1.01	-0.84	-0.78	-0.26	-0.03	0.18
IMAGE:139635	1p21.3|nt103105368|IMAGE:139635|Hs.14235|R64129|FLJ25070||hypothetical protein FLJ25070||R64228||molecular function|nucleic acid binding|IEA|GO:0003676|GOA|na	1	-0.01	-0.37	0.06	0.01	0.2	-0.53	-0.95	-1.21	-0.72	-0.34	-0.6	-0.78	-0.41	-1.05	-1.24	-0.23	-0.24	-0.18
IMAGE:490809	7q34|nt142129446|IMAGE:490809|Hs.351119|AA133214|ESTs||Homo sapiens, clone MGC:41943 IMAGE:5296763, mRNA, complete cds||AA133214	1	0.23	0.03	0.03	0.25	-0.02	-0.75	-0.71	-1.15	-0.63	-0.5	-0.63	-0.62	-0.68	-0.97	-1.07	0.07	-0.08	-0.11
IMAGE:487118	3q24|nt152364013|IMAGE:487118|Hs.587|AA045221|AADAC||arylacetamide deacetylase (esterase)||AA045320||biological process|metabolism|IEA|GO:0008152|GOA|na//cellular component|microsome|TAS|GO:0005792|GOA|8063807//cellular component|integral to membrane|IEA|	1	-0.13	-0.14	-0.06	-0.01	-0.04	-0.49	-0.61	-0.79	-0.67	-0.73	-0.29	-0.63	-0.31	-0.68	-0.62	0.01	-0.1	0.07
IMAGE:1689996	2q32.2|nt190021484|IMAGE:1689996|Hs.150742|AI123341|ESTs||ESTs||AI123341	1	-0.5	0.03	0.01	0.05	0.09	-0.54	-0.89	-0.75	-0.63	-0.2	-0.68	-0.75	-0.16	-0.51	-0.59	-0.08	-0.03	-0.12
IMAGE:1836612	7q31.32|nt122593233|IMAGE:1836612|Hs.147395|AI208956|ESTs||EST||AI208956	1	0.18	0.08	0.04	0.21	0.02	2.24	1.57	2.19	0.72	0.87	1.04	1.05	-0.1	-0.24	-0.49	1.32	1.48	0.99
IMAGE:1011540	1p13.3|nt117304622|IMAGE:1011540|Hs.310809|AA228980|ESTs||ESTs||AA229006	1	0.2		0.36	0.37	0.67	1.32	2.31	0.88	1.75	1.12	1.31	1.07	0.2	0.45	0.78	1.3	0.95	1.7
IMAGE:1557641	16p13.11|nt15241770|IMAGE:1557641|Hs.350424|AA937723|FLJ31153||hypothetical protein FLJ31153||AA937723	1		0.14	-0.09	-0.08	-0.14	1.53	1.32	0.95	1.07	0.75	0.58	0.98		-0.07	-0.24		1.43	1.26
IMAGE:884653	**IMAGE:884653|9|132861114;16:91118065||Hs.374469||Homo sapiens, Similar to tubulin, beta, 2, clone IMAGE:4873024, mRNA||AA629908	1	0.08	0.03	0.09	0.06	0.13	1.21	1.39	1.42	0.69	0.6	0.67	0.65	-0.05	-0.34			0.69	1.34
IMAGE:1893594	7p12.3|nt50548871|IMAGE:1893594|Hs.33010|AI277138|COBL||KIAA0633 protein||AI277138	1	0.07	0.15	-0.07	0.16	0.18	0.93	1.44	1.08	0.92	0.92	0.75	0.5	0.14	0.65	0.32	1.22	1.25	0.54
IMAGE:1322814	22q11.23|nt21281117|IMAGE:1322814||AA745659|ESTs||||AA745659	1	0.06	0.45	0.13	0.33	0.16	0.71	0.69	0.82	0.94	1.03	1.02	0.88	0.31	0.54	0.09	1.35	1.26	0.95
IMAGE:1638891	**IMAGE:1638891|17|16783563;17:22132859||Hs.131916||ESTs, Weakly similar to hypothetical protein AF038169 [Homo sapiens] [H.sapiens]||AI016778	1	0.24	0.14	0.04	0.12	0.01	0.48	0.64	0.78	0.84	0.65	0.99	0.83	-0.22	0.09	-0.03	1.11	1.03	0.93
IMAGE:1636117	22q11.23|nt21273581|IMAGE:1636117|Hs.131819|AI015693|BK65A6.2||Sushi domain (SCR repeat) containing||AI792189||molecular function|molecular_function unknown|IEA|GO:0005554|GOA|na	1	0.06	0.25	0	-0.04	0	0.45	0.91	0.52	0.69	0.72	0.86	0.5	0.12	0	0.29	0.93	0.59	1
IMAGE:47542	**IMAGE:47542|1|43588216;18:18932884||Hs.86948||SNRPD1||small nuclear ribonucleoprotein D1 polypeptide 16kDa||H16454||molecular function|pre-mRNA splicing factor activity|IEA|GO:0008248|GOA|na//molecular function|RNA binding|TAS|GO:0003723|GOA|3260384//bi	1	-0.16	0.38	0.26	0.2	0.18	0.64	0.79	0.84	0.74	0.23	0.53	0.59	0.14	0.27	0.22	0.6	0.59	1.19
IMAGE:1469402	**IMAGE:1469402|1|145121543;2:90240683||AA863480	1	0.31	-0.1	0.06	-0.17	-0.01	-1.55	-1.82	-1.64	-1.52	-2.12	-1.86	-1.78	-0.48	-0.79	-0.34	-2.87	-2.73	-2.66
IMAGE:854706	**IMAGE:854706|19|48807584;19:50963141||Hs.373782||ESTs, Weakly similar to hypothetical protein FLJ11267 [Homo sapiens] [H.sapiens]||AA630097	1	0.08	0.03	0.1	0.19	0	-2.04	-1.9	-2.31	-1.94	-1.76	-1.99	-1.88	0.92	0.37	-0.09	-1.86	-1.53	-1.52
IMAGE:143306	**IMAGE:143306|1|145096519;2:90215659||R74253	1	0.2		0.04	-0.09	0.04	-1.36	-1.62	-1.75	-1.25	-1.94	-2.02	-1.57	-0.43	-0.79	-0.32	-2.43	-2.31	-1.78
IMAGE:1610029	**IMAGE:1610029|1|16125492;X:18812298||Hs.4310||EIF1A||eukaryotic translation initiation factor 1A||AI000603||molecular function|translation factor activity, nucleic acid binding|P|GO:0008135|Proteome|8106356//biological process|translational initiation|P	1	-0.17	-0.26	-0.06	0.03	-0.61	-1.6	-1.39	-1.59	-1.46	-0.95	-1.08	-1.39	-0.24	-0.23	-1.03	-1.33	-1.13	-1.31
IMAGE:1035829	**IMAGE:1035829|2|87917674;22:13965189;16:35051368;||AA628808	1	-0.03	0.12	-0.13	-0.25	0.21	-0.55	-1.06	-0.92	-0.83	-0.98	-1.48	-0.78	-0.09	-0.41	-0.28	-1.6	-1.75	-2.01
IMAGE:753139	2q11.1|nt90249243|IMAGE:753139|Hs.380455|AA400666|ESTs||ESTs||AA400718	1	0.06	0.14	0.05	0.03	0.05	-0.95	-1.09	-1.41	-0.95	-0.9	-1.4	-1.25	-0.33	-0.51	-0.23	-1.88	-1.08	-0.89
IMAGE:1506399	**IMAGE:1506399|1|206500684;15:13864152;2:87916981;16:34031707;10:38787349;22:13964491;9:57991341;||AA906297	1	-0.01	-0.09	-0.18	-0.39	0.15	-0.62	-1.09	-0.9	-0.93	-0.91	-1.19	-0.9	0.03	-0.18	-0.14	-1.52	-1.56	-1.92
STA	**1291954|9|52936093;9:57895224;9:59091715;9:62361864||AA707452	1	0.11	0.06	0.16	-0.02	0.16	-0.51	-0.67	-0.85	-0.6	-0.86	-0.9	-0.61	0.34	0.05	0.28	-2.31	-2.12	-1.82
IMAGE:295741	**IMAGE:295741|17|45881700;17:46980520;17:68576864;||W02483	1	0.18	-0.08	-0.18	0.03	-0.33	-0.91	-1.5	-0.94	-1.3	-0.81	-1.21	-1.05	-0.21	-0.23	-0.44	-1.24	-0.86	-1.64
IMAGE:1551288	2q13|nt108958064|IMAGE:1551288|Hs.93701|AA936147|ESTs||Homo sapiens, clone IMAGE:5270714, mRNA||AA936147	1	-0.03	-0.32	-0.11	0.11	-0.09	-1.22	-0.91	-0.86	-1.13	-0.65	-0.86	-1.11	-0.26	-0.15	-0.47	-1.4	-0.91	-1.06
IMAGE:380394	Yq11.223|nt21884379|IMAGE:380394|Hs.155103|AA047039|EIF1AY||eukaryotic translation initiation factor 1A, Y chromosome||AA047047||molecular function|translation initiation factor activity|IEA|GO:0003743|GOA|na//biological process|translational initiation|I	1	0.08	-0.44	-0.07	0.18	-0.39	-0.76	-0.76	-0.63	-1		-1.3	-1	-0.4	-0.06	-0.13	-1.14	-0.91	-1.36
IMAGE:358543	**IMAGE:358543|17|16737444;17:20222614||Hs.22216||Homo sapiens cDNA FLJ31089 fis, clone IMR321000092.||W96250	1	0.04	-0.15	-0.23	-0.25	-0.08	-0.81	-1.03	-0.98	-0.98	-0.85	-0.99	-0.9	-0.04	-0.03	-0.2	-0.96	-1.04	-1.24
IMAGE:2390004	6p21.1|nt46803482|IMAGE:2390004|Hs.179704|AI738922|MEP1A||meprin A, alpha (PABA peptide hydrolase)||AI738922||molecular function|endopeptidase activity|IEA|GO:0004175|GOA|na//molecular function|meprin A activity|TAS|GO:0004238|GOA|9288916//molecular funct	1	0.26	-0.31	-0.01	0.52	0.16	-0.57	-0.72	-0.76	-0.67	-0.7	-0.69	-0.59	-0.19	0.1	-0.39	-1.57	-1.41	-1.6
IMAGE:1871218	**IMAGE:1871218|9|58015036;9:62595888||Hs.414848||ESTs, Moderately similar to I49130 reverse transcriptase - mouse [M.musculus]||AI261505	1	-0.14	-0.07	0.13	-0.01	0.22	-0.57	-0.71	-0.82	-0.73	-0.48	-1.22	-0.59	0.09	-0.2	-0.15	-1.7	-1.02	-1.45
IMAGE:80464	2q13|nt108966859|IMAGE:80464|Hs.118735|AI820499|ESTs||ESTs||T65985	1	0.15	-0.14	-0.02		0	-0.7	-1.18	-0.81	-0.83	-1.75	-0.63	-0.72	-0.11	-0.11	-0.3	-1	-0.92	-0.87
IMAGE:1461146	IMAGE:1461146|Hs.126092|AA868023|ESTs||ESTs||AA868023	1	0.12	0.28	-0.01	0.02	-0.12	-0.63	-0.79	-0.9	-0.76	-0.6	-1.1	-0.74	0.18	-0.05	-0.16	-1.33	-1.04	-1.07
IMAGE:814489	15p11.1|nt15384734|IMAGE:814489|Hs.426451|AA459353|MN7||D15F37 (pseudogene)||AA459574	1	0.1	-0.14	-0.09	-0.13	-0.02	-0.89	-0.45	-1.05	-0.77	-0.83	-1.07	-0.8	-0.15	-0.19	-0.39	-0.61		-0.76
IMAGE:757265	1p36.22|nt9465615|IMAGE:757265|Hs.429474|AA426113|ESTs||ESTs, Highly similar to mitochondrial carrier protein MGC4399 [Homo sapiens] [H.sapiens]||AA426113||molecular function|binding|IEA|GO:0005488|GOA|na//biological process|transport|IEA|GO:0006810|GOA|n	1	0.04	-0.16	-0.02	-0.04	-0.02	-0.51	-1.07	-0.78	-0.76	-0.67	-0.63	-0.63	0	0.01	-0.23	-0.85	-0.55	-1.18
IMAGE:788269	**IMAGE:788269|6|46803479;20:60685686||AA454113	1	0.25	-0.13	0.09	-0.13	0.18	-0.46	-0.73	-0.58	-0.6	-0.7	-0.57	-0.48	0.04	0.41	-0.05	-1.28	-1.18	-0.88
IMAGE:731058	1q42.2|nt238536194|IMAGE:731058|Hs.25132|AA421472|KIAA0470||KIAA0470 gene product||AA421503	1	0.15	-0.17	0.01	-0.15	-0.17	-0.55	-0.99	-0.77	-0.69	-0.73	-0.64	-0.65	0.19	0.22	0.1	-0.92	-0.47	-1.05
IMAGE:854587	13p11.1|nt13439145|IMAGE:854587|Hs.369668|AA669139|ESTs||ESTs||AI791136	1	0	0.34	0.04	0.07	-0.11	-0.73	-0.81	-0.82	-0.64	-0.58	-0.75	-0.74	0.4	0.32	-0.04	-0.89	-0.77	-0.69
IMAGE:754559	**IMAGE:754559|2|130620144;19:45785558||AA411376	1	0.07	-0.33	-0.08	-0.14	0.01	-0.76	-1.08	-1.03	-0.73	-0.75	-0.45	-0.68	-0.14	-0.04	0.04	-0.58	-0.83	-0.45
IMAGE:782145	**IMAGE:782145|13|13977138;21:7669046||Hs.122986||TPTE||transmembrane phosphatase with tensin homology||AA431518||molecular function|cation channel activity|IEA|GO:0005261|GOA|na//molecular function|prenylated protein tyrosine phosphatase activity|IEA|GO:	1	0.05	0.01	0.06	0.07	-0.03	-0.64	-0.87	-1.09	-0.58	-0.71	-0.71	-0.63	0.03	-0.2	-0.33	-0.98	-0.38	-0.68
IMAGE:1745267	1q21.1|nt142350364|IMAGE:1745267|Hs.143293|AI193856|ESTs||ESTs||AI193856	1	-0.06	-0.23	-0.06	-0.25	-0.09	-0.69	-0.48	-0.55	-0.67	-0.54	-0.77	-0.6	-0.03	-0.04	-0.03	-0.79	-0.96	-0.84
IMAGE:814240	**IMAGE:814240|6|108904351;17:20234124||Hs.380831||FOXO3A||forkhead box O3A||AA465591||molecular function|transcription factor activity|IEA|GO:0003700|GOA|na//biological process|induction of apoptosis|TAS|GO:0006917|GOA|10102273//biological process|cell g	1	0.27	0	0.14	-0.11	0.01	-0.89	-0.52	-0.72	-0.72		-0.67	-0.85	0.03	-0.09	0.19	-0.59	-0.88	-0.21
IMAGE:324620	**IMAGE:324620|2|90294729;4:4122533||Hs.12845||MGC13159||hypothetical protein MGC13159||W47017	1	0.06	0.1	0.14	0.01	0.11	-0.5	-0.53	-0.61	-0.62	-0.54	-0.77	-0.79	0.3	0.08	-0.01	-0.82	-0.7	-0.74
IMAGE:271985	**IMAGE:271985|11|50647665;11:90457707||Hs.2053||TYR||tyrosinase (oculocutaneous albinism IA)||N42770||biological process|eye pigment biosynthesis|TAS|GO:0006726|GOA|7704033//biological process|melanin biosynthesis from tyrosine|TAS|GO:0006583|GOA|7704033	1	-0.28	0.02	0.12	-0.01	0.02	-0.16	-0.81	-0.53	-0.27	-0.79	-0.65	-0.77		-0.13	-0.3		-0.56	-0.68
IMAGE:2488862	7p14.3|nt32688473|IMAGE:2488862|Hs.302749|AI971229|FKBP9||FK506 binding protein 9, 63 kDa||AI971229||molecular function|cyclophilin|IEA|GO:0004600|GOA|na//molecular function|calcium ion binding|ISS|GO:0005509|GOA|na//biological process|protein folding|ISS	1	-0.02	0.23	-0.02	0.05	0.02	-0.41	-0.57	-0.57	-0.56	-0.75	-0.14	-0.82	0.22	0.3	-0.04	-0.33	-0.63	-0.77
IMAGE:739235	2q37.3|nt239854598|IMAGE:739235|Hs.155206|AA421308|STK25||serine/threonine kinase 25 (STE20 homolog, yeast)||AA421388||molecular function|cAMP-dependent protein kinase activity|IEA|GO:0004691|GOA|na//molecular function|protein kinase CK2 activity|IEA|GO:0	1	-0.08	0.01	0.07	-0.04	0.06	0.08	0.07	0.11	0.2	-0.02	0.04	0.1	0.68	0.76	0.7	2.29	1.4	1.28
IMAGE:813965	3p21.31|nt50675236|IMAGE:813965|Hs.84162|AA455632|HUMAGCGB||chromosome 3p21.1 gene sequence||AA455685	1	0.16	0.23	0.16	0.21	0.09	-0.22	0.02	-0.23	-0.21	-0.18	0	-0.18	0.33	0.64	0.7	1.7	1.49	1.74
IMAGE:447787	9p13.3|nt38567068|IMAGE:447787|Hs.169517|AA702358|ALDH1B1||aldehyde dehydrogenase 1 family, member B1||AA702358||molecular function|aldehyde dehydrogenase (NAD) activity|IEA|GO:0004029|GOA|na//biological process|carbohydrate metabolism|NR|GO:0005975|GOA|n	1	0.11	-0.02	0.04	-0.04	-0.15		0.33	0	0.05	-0.06	0.13		1.31	1.26	1.56		0.69	0.95
IMAGE:1543824	17q11.1|nt23621173|IMAGE:1543824|Hs.132443|AA921755|ESTs||EST||AA921755	1	-0.12	-0.06	0	0.01	-0.08	0.13	0.17	0.18	0.12	0.09	0.17	0.02	0.63	0.57	0.69	1.83	0.85	1.52
IMAGE:838600	8q21.2|nt86514358|IMAGE:838600|Hs.373854|AA456951|GOR||exonuclease GOR||AA457060||molecular function|exonuclease activity|IEA|GO:0004527|GOA|na//cellular component|intracellular|IEA|GO:0005622|GOA|na	1	0.11	0	0.01	-0.15	0.22	0.16	0.12	0.07	0.05	0.24	0.13	0.1	1.1	1.24	1.24	0.68	0.88	0.94
IMAGE:951305	9p13.3|nt38575966|IMAGE:951305|Hs.349705|AA620528|ESTs||Homo sapiens cDNA FLJ31154 fis, clone IMR322001665.||AA620528	1		-0.06	0.02	-0.01	0.01	0.15	0.08	0.41	-0.06	-0.02	-0.02	0.01	1.45	1.41	1.35	0.89	0.66	0.25
IMAGE:2510009	16p13.11|nt18031023|IMAGE:2510009||AI961991|ESTs||AI961991	1	0.24	-0.07	0.04	0.26	0.07	0.13	0.17	0.15	-0.06	0.16	0.14	0.06	0.87	1.06	0.87	0.97	0.62	1.15
IMAGE:1535286	9p13.3|nt38562165|IMAGE:1535286|Hs.169517|AA918490|ALDH1B1||aldehyde dehydrogenase 1 family, member B1||AA918490||molecular function|aldehyde dehydrogenase (NAD) activity|IEA|GO:0004029|GOA|na//biological process|carbohydrate metabolism|NR|GO:0005975|GOA|	1	0.07	-0.18	-0.02	-0.08	0.01	0.15	0.05	0.1	-0.07	0.04	-0.3	0.03	1.15	1.12	1.26	0.51	0.66	0.63
IMAGE:262894	Xp11.22|nt46509464|IMAGE:262894|Hs.278632|H99655|SSX4||synovial sarcoma, X breakpoint 4||N24445||molecular function|nucleic acid binding|IEA|GO:0003676|GOA|na//biological process|regulation of transcription, DNA-dependent|IEA|GO:0006355|GOA|na//cellular c	1	0.39	0.45	0.17	-0.17	0.14	0.04	0.06	0.32	-0.01	0.43	0.47	0.08	0.89	1	0.35	1.01	0.94	0.77
IMAGE:197657	9p13.3|nt38566490|IMAGE:197657|Hs.169517|R93550|ALDH1B1||aldehyde dehydrogenase 1 family, member B1||R93551||molecular function|aldehyde dehydrogenase (NAD) activity|IEA|GO:0004029|GOA|na//biological process|carbohydrate metabolism|NR|GO:0005975|GOA|na//c	1	-0.01	-0.01	-0.04	-0.12	-0.02	0.06	0.17	0.44	0.07	-0.1	-0.19	0.1	1.01	1.13	1.18	0.59	0.67	0.12
IMAGE:745121	1p36.13|nt16248006|IMAGE:745121|Hs.308060|AA626381|ESTs||ESTs||AA626381	1	-0.01	0.29	0.05	0.28	0.01	-0.33	0.13	-0.22	0.03	-0.07	0.22	0.08	1.12	1.05	0.86	0.61	0.74	0.32
IMAGE:273555	14q24.2|nt69562665|IMAGE:273555|Hs.25647|N36944|FOS||v-fos FBJ murine osteosarcoma viral oncogene homolog||N36944||molecular function|specific RNA polymerase II transcription factor activity|TAS|GO:0003704|GOA|10918580//molecular function|DNA binding|IEA|	1	-0.25	0.21	0.06	0.15	0.05	0.1	0.03	0.01	0.14	0.17	0.28	0.2	1.03	0.6	0.7	0.8	0.44	1.1
IMAGE:590865	2q13|nt109009994|IMAGE:590865|Hs.406204|AA160237|FLJ38359||hypothetical protein FLJ38359||AA160301	1	0.29	0.07	0.17	0.17	0.14	0.17	0.66	-0.16	0.09	0.17	-0.04	0.17	0.61	0.37	0.69	0.78	0.44	1.33
IMAGE:273602	1q42.3|nt244226147|IMAGE:273602|Hs.106773|N36967|PGBD2||piggyBac transposable element derived 2||N46282	1	0.08	-0.15	-0.12	-0.1	-0.01	-0.12	-0.03	-0.34	0.17	0.09	-0.02	0.25	0.68	0.6	0.65	1.03	0.55	0.66
IMAGE:186767	6p21.2|nt32486083|IMAGE:186767|Hs.318720|H50622|HLA-DRB4||major histocompatibility complex, class II, DR beta 4||H50623||molecular function|class II major histocompatibility complex antigen|NR|GO:0003821|Proteome|na//biological process|signal transduction	1	0.07	0.02	-0.05	-0.18	0.54	0.08	-0.06	-0.2	0.57	0.28		0.04	0.87	0.22	0.77		0.58	0.8
IMAGE:113856	11q12.2|nt71154727|IMAGE:113856|Hs.82932|T77237|CCND1||cyclin D1 (PRAD1: parathyroid adenomatosis 1)||T77451||biological process|G1/S transition of mitotic cell cycle|NAS|GO:0000082|GOA|na//biological process|cell growth and/or maintenance|IEA|GO:0008151|	1	0.11	-0.07	0.13	-0.11	0.07	0.11	0.02	-0.3	0.21	0	0.37	0.09	0.52	0.68	0.54	1	0.34	0.68
IMAGE:1606321	19q13.2|nt55088460|IMAGE:1606321|Hs.355126|AA991211|MGC39329||hypothetical protein MGC39329||AA991211	1	0.25	0.23	0.18	0.25	-0.09	-0.07	-0.01	-0.07	0.04	0.18	0.47	-0.01	0.75	0.8	0.29	0.71	0.43	0.65
IMAGE:79808	19p13.3|nt3191733|IMAGE:79808|Hs.429854|T63998|GNA-11||likely ortholog of mouse G protein couple-dreceptor alpha 11||T64076	1	-0.02	0.17	0.04	-0.03	0.09	0.12	0.11	0.03	0.23	-0.28		0.07	0.56	0.6	0.56	0.77	0.45	0.69
IMAGE:1698709	**IMAGE:1698709|3|156462621;17:7825045||AI792325	1	0.19	0.16	-0.09	0.2	-0.04	0.05	0.5	0.27	0	0.23	0.25	0.04	0.46	0.58	0.64	0.61	0.25	0.87
IMAGE:628955	13q13.3|nt35119555|IMAGE:628955|Hs.170133|AA194764|FOXO1A||forkhead box O1A (rhabdomyosarcoma)||AA194765||molecular function|transcription factor activity|TAS|GO:0003700|GOA|7862145,10871843//biological process|anti-apoptosis|TAS|GO:0006916|GOA|10871843//	1	-0.01	-0.04	0	0.06	-0.06	0.05	-0.19	0.14	0.04	-0.1	-0.11	-0.04	0.53	0.76	0.56	0.51	0.62	0.25
IMAGE:134742	IMAGE:134742|Hs.380426|R28078|ESTs||ESTs, Weakly similar to hypothetical protein DKFZp434A171 [Homo sapiens] [H.sapiens]||R28292	1	0	-0.13	-0.13	0.22	0.18	-0.44	-1.16	-0.4	-0.54	-0.47	-0.18	-0.48	-2.03	-1.85	-2.11	-3.06	-2.65	-2.4
IMAGE:1604649	**IMAGE:1604649|1|41253;11:212900;19:105935;6:100262;8:74962;||Hs.433602||ESTs||AI820600	1	0.16	-0.1	0.01	-0.04	0.07	-0.13	-0.33	-0.14	-0.33	-0.25	-0.45	-0.3	-2.04	0.03	-2.12	-2.04	-1.91	-2.33
IMAGE:1505294	2q21.1|nt129587803|IMAGE:1505294|Hs.131740|AA905838|ESTs||Homo sapiens cDNA FLJ30428 fis, clone BRACE2008941.||AA905838	1	0.04	-0.28	-0.04	-0.05	-0.04	-0.06	-0.24	-0.06	-0.04	-0.24	-0.4	-0.02	-1.32	-1.1	-1.26	-1.76	-1.53	-2.03
IMAGE:124128	6p22.1|nt26744740|IMAGE:124128|Hs.355467|R01234|ESTs||ESTs||R01348	1	-0.1	-0.19	-0.04	-0.18	-0.04	0.33	0.11	0.19	0.38	0.28	0.18	0.43	-1.74	-1.8	-1.72	-1.38	-1.3	-1.05
IMAGE:1031450	**IMAGE:1031450|5|34668121;6:26940587||Hs.366318||ESTs||AA609200	1	0.08	-0.24	-0.18	-0.27	-0.1	-0.09	-0.01	0.39	-0.31	-0.31	-0.37	-0.23	-1.29	-1.19	-0.92	-2.04	-1.53	-1.91
IMAGE:377898	**IMAGE:377898|1|120037830;4:43849773||Hs.434056||ESTs, Weakly similar to KIAA1074 protein [Homo sapiens] [H.sapiens]||AA777098	1	0.18	0.32	0.39	0.11	0.32	0.04	-0.37	-0.51	0.36		0.29	-0.03	-1.22	-1.69	-1.43	-1.53	-1.41	-0.6
IMAGE:1565428	**IMAGE:1565428|1|119450241;1:141808791||Hs.8121||NOTCH2||Notch homolog 2 (Drosophila)||AA932939	1	-0.04	-0.01	0	-0.1	-0.03	0.09	-0.13	-0.13	-0.07	-0.08	-0.1	0.01	-1.23	-0.81	-0.97	-1.75	-1.2
IMAGE:1699629	16p12.3|nt21814183|IMAGE:1699629|Hs.31290|AI003176|ESTs||Homo sapiens clone 23832 mRNA sequence||AI792376	1	-0.02	-0.28	-0.2	-0.06	-0.01	0.26	0.41	0.3	0.04	-0.02	-0.07	0.15	-1.02	-1.04	-1.31	-1.47	-1.04	-1.27
IMAGE:200395	**IMAGE:200395|16|21448357;16:22510319;16:29843666;||R97226	1	0.07	-0.2	-0.05	0.05	0.08	0.23	0.23	0.22	-0.23	0.13	-0.05	0.07	-0.77	-0.73	-0.84	-1.68	-1.36	-1.56
IMAGE:327058	**IMAGE:327058|7|75266723;7:100891298||Hs.221504||Homo sapiens cDNA FLJ36277 fis, clone THYMU2003242.||W25633	1	-0.07	-0.07	-0.06	-0.09	-0.11	-0.05	-0.12	-0.18	-0.09	-0.12	-0.32	-0.16	-1.2	-0.9	-1.1	-1.19	-1.13	-1.2
IMAGE:1128493	16p12.3|nt21814183|IMAGE:1128493|Hs.31290|AA679623|ESTs||Homo sapiens clone 23832 mRNA sequence||AI792228	1	0.29	-0.16	0.06	0.12	-0.01	0.24	0.52	0.3	-0.02	0.17	0.31	0.08	-1.12	-1.12		-1.19	-1.07	-1
IMAGE:136301	**IMAGE:136301|4|185240667;7:39539243||R34012	1	-0.14	-0.31	-0.24	-0.2	-0.19	0.16	0.31	0.66	-0.27	-0.07	-0.36	-0.15	-0.98	-1.16	-0.94	-0.95	-0.94	-1.37
IMAGE:1940425	11q22.1|nt102219364|IMAGE:1940425|Hs.44004|AI352084|AD031||AD031 protein||AI352084	1	-0.05	-0.26	-0.03	-0.06	0.16	-0.01	-0.41		-0.21	-0.2	-0.32	-0.13	-0.7	-1.02		-1.42	-1.21	-1.08
IMAGE:301043	**IMAGE:301043|10|80734821;10:88268031||Hs.120638||Homo sapiens cDNA FLJ34425 fis, clone HHDPC2008297.||W07845	1	0.07	0.12	-0.04	-0.03	-0.05	0.29	-0.45	-0.07	-0.09	0.02	0.1	-0.16	-0.42	-0.81	-0.85	-1.38	-1.29	-1.48
IMAGE:491367	**IMAGE:491367|1|158401117;10:38381717||Hs.349303||Homo sapiens cDNA FLJ25277 fis, clone STM06387.||AA148793	1	-0.03	-0.3	-0.19		-0.08	-0.04	-0.07	0.26	-0.1	0.04	-0.18	0.04	-1.01	-0.73	-1.09	-1.04	-0.99	-1.36
IMAGE:48553	16p12.3|nt21814183|IMAGE:48553||H14978|ESTs||H14979	1	-0.02	-0.12	0.08	0.03	0.12	0.17	0.34		0.17	0.03	-0.05	0.15	-1.22	-0.83	-0.69	-1.43	-0.85
IMAGE:823876	**IMAGE:823876|8|31095189;16:32314845||Hs.80350||PPP2CB||protein phosphatase 2 (formerly 2A), catalytic subunit, beta isoform||AA490696||molecular function|protein phosphatase type 2A, intrinsic catalyst activity|TAS|GO:0008600|GOA|2849765//molecular func	1	-0.16	-0.32	-0.17	-0.41	-0.21	-0.18	-0.37	-0.84	-0.2	-0.42	-0.05	-0.06	-1.22	-0.93	-1.19	-0.6		-1.22
IMAGE:629486	1q21.1|nt141556067|IMAGE:629486|Hs.333512|AA192757|LOC64182||similar to rat myomegalin||AA192833	1	-0.01	0.17	0.05	-0.04	0.02	-0.35	-0.33	-0.39	-0.35	-0.47	-0.41	-0.39	-1.09	-0.84	-0.97	-1	-1	-1.02
IMAGE:136246	9q31.3|nt105005964|IMAGE:136246||R33857|POLYDOM||||R33858	1	0.14	0.09	-0.01		0.16	-0.16	-0.25	-0.18	-0.21	-0.07	-0.12	-0.24	-1.09	-0.78	-0.86	-1.52		-0.55
IMAGE:814682	**IMAGE:814682|5|82575604;11:85227092||Hs.374538||LOC153339||hypothetical protein LOC153339||AA481117	1	-0.16	-0.46	-0.22	-0.28	-0.2	0.01	-0.36	-0.03	-0.12	-0.43	-0.29	-0.14	-0.32	-0.86	-0.83	-1	-1.11	-1.54
IMAGE:590242	**IMAGE:590242|1|158406518;10:38384099||Hs.349303||Homo sapiens cDNA FLJ25277 fis, clone STM06387.||AA155952	1	0.03	-0.12	-0.07	-0.09	-0.09	-0.02	-0.02	0.12	-0.1	0	-0.26	-0.08	-0.89	-0.64	-0.84	-0.92	-0.86	-1.44
IMAGE:742708	7q11.21|nt63292066|IMAGE:742708|Hs.49051|AA400102|ESTs||ESTs, Weakly similar to hypothetical protein FLJ20378 [Homo sapiens] [H.sapiens]||AA401426	1	-0.07	-0.14	-0.1	-0.03		0.04	0.06	0.33	-0.11	-0.01	0.02	0.13	-0.95	-0.25	-0.91	-1.07	-0.97	-1.35
IMAGE:1622830	3q26.31|nt179799459|IMAGE:1622830|Hs.276973|AA993785|KCNMB3||potassium large conductance calcium-activated channel, subfamily M beta member 3||AA993785	1	0.12	0.07	-0.08	-0.04	-0.04	-0.12	-0.29	0.05	-0.18	-0.17	0.15	-0.17	-0.77	-1.14	-0.94	-0.64	-0.67	-1.19
IMAGE:325600	15q21.3|nt51045989|IMAGE:325600|Hs.6283|AA284244|GRINL1A||glutamate receptor, ionotropic, N-methyl D-aspartate-like 1A||W52340||molecular function|receptor activity|IEA|GO:0004872|GOA|na	1	-0.11	-0.18	0.09	-0.04	0.03	0.04	-0.09	0.15	-0.11	0.26	-0.06	-0.16	-0.75	-0.89	-1.01	-0.81	-0.93	-0.89
IMAGE:753684	11q22.1|nt102217366|IMAGE:753684|Hs.23193|AA406599|ESTs||Homo sapiens cDNA FLJ13604 fis, clone PLACE1010401.||AA406599	1	0.17	-0.19	0.03	0.04	0.04	0.02	-0.21	-0.01	-0.16	-0.2	-0.26	-0.16	-0.64	-0.74	-0.61	-1.4	-1	-0.78
IMAGE:299559	12q24.21|nt120059584|IMAGE:299559|Hs.94308|N74995|RAB35||RAB35, member RAS oncogene family||W05696||molecular function|GTP binding|IEA|GO:0005525|GOA|na//molecular function|RAB small monomeric GTPase activity|TAS|GO:0003928|GOA|7811277//molecular function	1	0.13	0.28	0.19	0.23	0.11	-0.09	-0.38	-0.46	0.13	0.32	0.2	0.1	-0.82	-1.07	-0.92	-1.01	-0.57	-0.56
IMAGE:797009	1p22.2|nt90901522|IMAGE:797009|Hs.99596|AA463509|ESTs||Homo sapiens cDNA FLJ36760 fis, clone UTERU2018867.||AA463561	1	-0.1	-0.37	-0.03	0.05	-0.05	-0.04	-0.28	-0.17	-0.07	-0.48		-0.13	-1.24	-0.61	-0.49		-0.56	-1.1
IMAGE:842900	**IMAGE:842900|2|94024263;4:49577795||AA489278	1	0.13	0.3	0.33	0.28	0.38	-0.13	-0.25	-0.09	-0.25	-0.27	-0.1	-0.35	-0.71		-0.72	-1.27	-1.12	-0.25
IMAGE:1635201	22q11.23|nt22624054|IMAGE:1635201||AI003774|ESTs||||AI003774	1	-0.09	0.01	-0.11		0.45	0.06	0.01	0.42	0.04	-0.1	-0.27	0.01	-0.67	-0.62	-0.77	-0.84	-0.99	-0.85
IMAGE:191648	3p25.1|nt16441733|IMAGE:191648|Hs.418038|H38003|ESTs||ESTs||H38230	1	0	-0.43	-0.1	0.02	-0.15	-0.12	-0.19	-0.24	0.02	-0.42	-0.49	0.02	-0.82	-0.52	-0.94	-0.71	-0.59	-1.01
IMAGE:1635057	9p23|nt8844356|IMAGE:1635057|Hs.129554|AA995180|ESTs||ESTs||AI792162	1	0.02	-0.15	-0.38	-0.36	-0.24	-0.12	-0.32	-0.19	-0.2	-0.35	-0.46	-0.32	-0.82		-0.61	-0.27	-0.61	-1.52
IMAGE:130845	12q23.2|nt107986803|IMAGE:130845|Hs.172589|R22307|PWP1||nuclear phosphoprotein similar to S. cerevisiae PWP1||R22308||biological process|transcription|TAS|GO:0006350|GOA|na//cellular component|nucleus|TAS|GO:0005634|GOA|na	1	-0.07	-0.2	-0.23	-0.19	-0.13	-0.14	-0.23	0	-0.01	-0.02	-0.2	0.06	-0.63	-0.46	-0.83	-0.71	-0.68	-1.17
IMAGE:124502	7q35|nt152970378|IMAGE:124502|Hs.443881|R01899|ESTs||ESTs||R01946	1	-0.01	0.13	0.09	0	0.04	0.45	0.21	0.32	0.27	0.34	-0.01	0.29	-0.75	-0.75	-0.84	-0.69	-0.71	-0.73
IMAGE:1603379	12q23.2|nt107987299|IMAGE:1603379|Hs.172589|AA987612|PWP1||nuclear phosphoprotein similar to S. cerevisiae PWP1||AA987612||biological process|transcription|TAS|GO:0006350|GOA|na//cellular component|nucleus|TAS|GO:0005634|GOA|na	1	0.06	-0.01	-0.06	0.06	0.02	0.14	-0.2	0.21	0	0.03	-0.22	0.06	-0.7	-0.78	-0.58	-0.68	-0.48	-1.16
IMAGE:741815	6p21.2|nt32167290|IMAGE:741815|Hs.216354|AA402960|RNF5||ring finger protein 5||AA402960||molecular function|protein binding|TAS|GO:0005515|GOA|9533025//molecular function|zinc ion binding|TAS|GO:0008270|GOA|9533025	1	-0.4	0.1	-0.02	0.12	-0.05	0.05	0.04	-0.22	-0.01	0	-0.16	0.03	-0.99	-0.8	-0.67	-0.93	-0.77	-0.18
IMAGE:1624674	13q12.12|nt22774990|IMAGE:1624674|Hs.369984|AA993566|ESTs||ESTs||AA993566	1	-0.18	-0.34	-0.22	-0.36	-0.17	-0.17	-0.27	-0.12	-0.34	-0.52	-0.09	-0.37		-0.56	-0.8	-0.63		-0.87
IMAGE:436097	10p15.3|nt1083621|IMAGE:436097||AA700843|ESTs||||AA700843	1	-0.08	-0.28	-0.2	-0.35	-0.16	-0.2	-0.21	0.18	-0.28	-0.38	-0.19	-0.3	-0.56	-0.48	-0.87	-0.67	-0.77	-0.8
IMAGE:1032444	**IMAGE:1032444|2|20796992;5:61778385||Hs.380770||Homo sapiens cDNA: FLJ22398 fis, clone HRC08014.||AA779486	1	0.08	0.15	0.16	0.08	0.05	-0.03	-0.1	-0.2	-0.09	0.01	0.19	-0.03	-0.7	-0.76		-0.72	-0.58
IMAGE:2565497	**IMAGE:2565497|17|20136939;19:8476428||Hs.153177||RPS28||ribosomal protein S28||AW005179||molecular function|structural constituent of ribosome|TAS|GO:0003735|GOA|1679328//molecular function|RNA binding|TAS|GO:0003723|GOA|1679328//biological process|prot	1	0.13	0.07	0.01	0.1	-0.08	0.07	0.07	0	0.14	-0.17	-0.12	-0.25	-0.78	-0.66	-0.91	-0.84	-0.53	-0.29
IMAGE:824897	**IMAGE:824897|17|48534695;20:29620848||Hs.20157||CDK5RAP3||CDK5 regulatory subunit associated protein 3||AA488970	1	-0.01	-0.03	-0.04	-0.11	0.12	0.05	-0.2	-0.56	0.2	-0.01	0.14	-0.12	-0.89	-0.84	-0.8	-0.59	-0.21	-0.67
IMAGE:261714	**IMAGE:261714|1|47792041;2:201041034||Hs.5771||ALS2CR2||amyotrophic lateral sclerosis 2 (juvenile) chromosome region, candidate 2||N23547||molecular function|ATP binding|NAS|GO:0005524|GOA|na//molecular function|protein kinase activity|NAS|GO:0004672|GOA	1	0.12	-0.18	-0.2	-0.28	-0.09	-0.09	-0.15	0.17	-0.09	0.02	-0.21	-0.03	-0.68	-0.31	-0.7	-0.83	-0.42	-0.99
IMAGE:270932	4q31.21|nt146336202|IMAGE:270932|Hs.42788|N29883|ESTs||ESTs||N42530	1	-0.09	-0.21	-0.25	-0.24	-0.17	-0.01	-0.25	-0.27	-0.21	-0.17	-0.16	-0.23	-0.43	-0.71	-0.58	-0.59	-0.77	-0.82
IMAGE:773637	1p34.1|nt45980056|IMAGE:773637|Hs.5591|AA431884|MKNK1||MAP kinase-interacting serine/threonine kinase 1||AA431885||molecular function|cAMP-dependent protein kinase activity|IEA|GO:0004691|GOA|na//molecular function|protein kinase CK2 activity|IEA|GO:00046	1	0.01	0.01	-0.02	0.02	0.01	-0.01	-0.1	-0.04	0.03	-0.07	-0.43	-0.01	-0.51	-0.45	-0.71	-0.84	-0.64	-0.71
IMAGE:36480	12p11.22|nt29475860|IMAGE:36480|Hs.23963|R25795|ESTs||ESTs||R46794	1	0.03	0.06	0.17		0.09		0.06	-0.02	-0.31	-0.14	0.06	-0.08	-0.68	-0.57	-0.18	-1.04	-1.1	-0.13
IMAGE:1191183	**IMAGE:1191183|2|130567985;4:43853709;14:13771798;22:13201981;15:14170978;||AI821828	1	0.16	-0.04	0.1	0.12	0.14	-0.17	-0.28	-0.45	-0.01	0.09	-0.03	-0.07	-0.53	-0.47	-0.53	-0.83	-0.58	-0.71
IMAGE:1628829	9q22.32|nt87382227|IMAGE:1628829|Hs.129449|AA993923|ESTs||ESTs||AA993923	1	0.2	0.08	0.11	0.21	0.3	0.01	-0.02		0.23	0.42	0.18	0.17	-0.57	-0.69	-0.55	-0.68	-0.68	-0.41
IMAGE:289638	5q21.1|nt100328949|IMAGE:289638|Hs.356108|N62855|ESTs||Homo sapiens, similar to RIKEN cDNA 2310044D20, clone MGC:17345 IMAGE:4346026, mRNA, complete cds||N62855	1	0.1	-0.11	-0.13	-0.01	-0.07	0.41	0.54	0.29	-0.05	-0.06	-0.12	-0.05	-0.44	-0.75	-0.55	-0.65	-0.55	-0.63
IMAGE:1604300	**IMAGE:1604300|2|105494136;21:30772694||Hs.128818||ESTs, Weakly similar to hypothetical protein FLJ20378 [Homo sapiens] [H.sapiens]||AI820634	1	-0.02	-0.07	-0.01	0	-0.04	-0.04	0.04	-0.57	-0.13	-0.3	-0.27	0.04	-0.23	-0.78	-0.85	-0.56	-0.49	-0.57
IMAGE:1527082	22q11.1|nt14006627|IMAGE:1527082|Hs.276973|AA917510|KCNMB3||potassium large conductance calcium-activated channel, subfamily M beta member 3||AA917510||molecular function|potassium channel regulator activity|P|GO:0015459|Proteome|10585773	1	-0.03	0.29	-0.06	-0.04	0.02	-0.08	0.02	0.19	0.01	0.18	0.2	0	-0.69	-0.66	-0.33	-0.51	-0.53	-0.59
IMAGE:1557654	**IMAGE:1557654|16|29547097;16:89239882||Hs.127146||Homo sapiens, clone IMAGE:4430430, mRNA, partial cds||AI793125	1	0.01	0.17	0.12	-0.14	0.09	0.12	0.07	0.07	0.22	-0.25	0.03	0.13	-0.71	-0.52	-0.34	-0.88	-0.64	-0.2
IMAGE:730606	Xq13.3|nt69235207|IMAGE:730606||AA435975|ESTs||||AA436071	1	0.1	-0.2	0.07	-0.12	0.04	-0.16	0.23	-0.06	-0.08	-0.57	0.14	0	-0.54	-0.65	-0.21	-0.41	-0.74	-0.64
IMAGE:1635073	**IMAGE:1635073|2|112218364;9:57753||AA995197	1	0.04	-0.09	0.04	-0.12	0.12	4.75	5.37	5.49	5.12	4.66	5.13	4.77	0.23	0.03	0.09	-2.01	-1.23	-1.4
IMAGE:1635359	17p11.2|nt18770035|IMAGE:1635359|Hs.25829|AI014398|RASD1||RAS, dexamethasone-induced 1||AI014398||molecular function|RAS small monomeric GTPase activity|IEA|GO:0003930|GOA|na//molecular function|GTP binding|IEA|GO:0005525|GOA|na//biological process|small	1	0.04	0.01	0.08		0.12	2.99	3.76	3.89	3.26	3.47	3.8	3.29	0.31	0.02	0.02	-0.88	-0.61	-0.38
IMAGE:48182	**IMAGE:48182|2|112241451;9:33841||H12280	1	-0.01	-0.41	-0.11	-0.31	0.05	2	1.74	1.85	2.2	2.13	1.93	2.41	0.11	-0.22	-0.12	-2.57	-2.13	-2.41
IMAGE:79022	19q12|nt46362141|IMAGE:79022|Hs.75678|T61948|FOSB||FBJ murine osteosarcoma viral oncogene homolog B||T62179||molecular function|transcription factor binding|TAS|GO:0008134|GOA|1900040//molecular function|DNA binding|TAS|GO:0003677|GOA|1900040//biological	1	0.28	-0.01	0.14	0.11	0.22	1.9	1.91	1.89	2.08	2.09	1.99	2.16	0.25	0.07	0.17	-1.17	-1.24	-1.15
IMAGE:824904	**IMAGE:824904|2|112238095;9:38168||Hs.178400||ESTs||AA489103	1	0.09	-0.14	-0.01	-0.13	0.12	1.43	1.86	1.92	1.7	1.75	2.25	1.59	0.34	0.28	0.18	-1.92	-0.84	-1.68
IMAGE:745393	**IMAGE:745393|2|112184967;9:92056||Hs.116075||ESTs||AA625764	1	-0.02	-0.45	-0.22	-0.37	-0.05	1.23	1.18		1.51	1.36	1.39	1.61	0	0.02	-0.31	-2.06	-1.87
IMAGE:1055677	**IMAGE:1055677|2|112179730;9:97462||Hs.380265||ESTs||AA628225	1	0.1	-0.39	-0.14	-1.15	-0.01	1.27	1.46	1.07	1.13	0.81	0.85	1.03	0.02	-0.08	0.16	-2.05	-2.37	-1.92
IMAGE:357892	**IMAGE:357892|1|119292036;1:141809518||Hs.8121||NOTCH2||Notch homolog 2 (Drosophila)||W99370	1	0.04	-0.2	-0.02	-0.23	-0.01	0.97	0.79	1.06	0.93	0.69	0.75	1.1	-0.07	-0.16	-0.05	-1.91	-1.52	-1.95
IMAGE:245526	**IMAGE:245526|16|21440463;18:11691508||Hs.199961||Homo sapiens, clone IMAGE:4700990, mRNA||N77317	1	0.01	-0.03	0.1	0.1	0.06	1.81	1.61	1.22	0.93	1.04	0.87	1.01	0.09	0	0.05	-1.05	-0.75	-0.52
IMAGE:149745	**IMAGE:149745|7|65392970;7:70972831;7:72961104;7:75187441;7:100470006;||Hs.332520||WBSCR19||Williams Beuren syndrome chromosome region 19||R82742	1	0.24	0.23	0.17	-0.06	0.48	1.34	1.22	1.29	0.79	0.94	0.52	0.79	-0.08	-0.12	-0.28	-1.19	-1.04	-0.84
IMAGE:1056215	**IMAGE:1056215|1|83066964;7:75067514||AA621037	1	-0.11	-0.19	-0.08		-0.09	1.12	1.06		0.93	0.84	0.67	0.78	0.06	-0.12	-0.02	-0.88	-0.83	-1.33
IMAGE:814465	7q21.3|nt98460808|IMAGE:814465||AA459266|PMS2L2||||AA459495||molecular function|damaged DNA binding|TAS|GO:0003684|GOA|7980603//biological process|mismatch repair|TAS|GO:0006298|GOA|7980603//cellular component|nucleus|NAS|GO:0005634|GOA|na	1	0.3	0.15	0.1	0.2	0.26	1.36	1.28	1.17	0.71	1.17	0.87	0.71	-0.09	-0.1	-0.46	-0.76	-0.59	-0.82
IMAGE:758206	**IMAGE:758206|7|71116941;7:72953910;7:75180240;||Hs.292996||PMS2L2||postmeiotic segregation increased 2-like 2||AA442352	1	0.07	0.09	0.08	-0.07	0.3	1.27	1.03	1.01	0.82	0.76	0.27	0.65	0.02	-0.46	-0.13	-1.24	-0.91	-0.99
IMAGE:292424	**IMAGE:292424|1|198278703;16:21446385||N91202	1	0.14	0.07	0.1	0.09	0.15	0.72	0.63	0.75	0.56	0.52	0.4	0.54	0.07	0.03	-0.18	-1.41	-1.45	-1.44
IMAGE:1620775	9p24.1|nt3305225|IMAGE:1620775|Hs.408159|AI004401|ESTs||EST, Moderately similar to D55926 DNA binding protein RFX3 - human [H.sapiens]||AI004401||molecular function|DNA binding|P|GO:0003677|Proteome|8600444//molecular function|RNA polymerase II transcript	1	0.21	-0.13	0.12	-0.12	0.01	1.1	0.89	1.2	0.81	0.72	0.82	0.76	0.14	0.04	0.05	-0.51	-0.38	-0.53
IMAGE:1506614	**IMAGE:1506614|21|7719960;22:35378429;Y:27898194;||Hs.116453||ESTs||AA905582	1	-0.01	0.18	0.02	0.05	0.1	-0.97	-1.27	-1.19	-0.82	-0.88		-1.1	2.29	2.11	2.27	-0.24	0.15	-0.49
IMAGE:1031588	IMAGE:1031588|Hs.112687|AA609314|ESTs||ESTs||AA609314	1	-0.04	-0.27	-0.11	-0.23	-0.06	-0.03	-0.4	-0.25	-0.22	-0.24	-0.17	-0.12	1.07	0.84	1.07	-1.26	-1.06
IMAGE:452472	**IMAGE:452472|2|112313421;22:47709955||Hs.355874||RABL2B||RAB, member of RAS oncogene family-like 2B||AA778741||molecular function|GTP binding|IEA|GO:0005525|GOA|na//molecular function|RAB small monomeric GTPase activity|TAS|GO:0003928|GOA|10444334//biol	1	-0.06	-0.28	-0.08	-0.1	-0.04	-0.12	-0.03	-0.09	-0.07	-0.05	-0.1	0.07	1.01	1.17	1.02	-0.87	-0.94	-0.83
IMAGE:743217	**IMAGE:743217|16|20170603;16:70478750||AA400217||biological process|amino acid metabolism|IEA|GO:0006520|GOA|na//molecular function|lyase activity|IEA|GO:0016829|GOA|na//molecular function|carboxy-lyase activity|IEA|GO:0016831|GOA|na	1	0.14	0.07	-0.01	-0.21	0.21	-0.04	-0.34	-0.26	0.08	-0.34	-0.34	0.16	0.85	0.61	0.44	-0.98	-1.02	-0.99
IMAGE:428426	**IMAGE:428426|16|70422451;16:75398531||Hs.442299||EST||AA004477	1	0.27		0.12	0.09	-0.04	-0.1	0.01	0.02	0.04	0.25	0.41	0.19	0.95	0.19	0.96	-1.37	-0.43	-0.87
IMAGE:1842699	22q11.1|nt14016045|IMAGE:1842699|Hs.128342|AI221641|KCNMB3L||potassium large conductance calcium-activated channel, subfamily M, beta member 3-like||AI221641||molecular function|ATP binding|IEA|GO:0005524|GOA|na//molecular function|chaperone activity|IEA|	1	0.06	0.24	-0.09	0.09	-0.07	-0.22	-0.38	-0.26	-0.08	0.09	0.12	-0.15	1.03	0.96		-0.49	-0.52	-0.55
IMAGE:2161291	1q21.1|nt142349514|IMAGE:2161291|Hs.15456|AI580347|PDZK1||PDZ domain containing 1||AI580347||molecular function|transporter activity|TAS|GO:0005215|GOA|9461128//biological process|transport|TAS|GO:0006810|GOA|na//biological process|intracellular signaling	1	0.04	-0.03	-0.04	0.04	0.07	-0.24	-0.2	-0.25	-0.32	-0.18	-0.25	-0.23	0.67	0.66	0.5	-0.86	-0.52	-0.81
IMAGE:77361	**IMAGE:77361|7|65092475;7:70947875||Hs.110445||SBDS||Shwachman-Bodian-Diamond syndrome protein||T55337||molecular function|molecular_function unknown|IEA|GO:0005554|GOA|na	1	-0.01	0.1	-0.17		-0.08	-0.02	-0.05	0	-0.1	0.11	0.24	0.04	0.87	0.77	0.43	-0.52	-0.52	-0.84
IMAGE:1486260	18p11.23|nt9159405|IMAGE:1486260|Hs.51299|AA922326|NDUFV2||NADH dehydrogenase (ubiquinone) flavoprotein 2, 24kDa||AA922326||molecular function|iron-sulfur electron transfer carrier|TAS|GO:0008042|GOA|7488192//molecular function|NADH dehydrogenase (ubiquin	1	-0.78	0.15	0	0.03	0.11	0.06	0.26	0.37	0	-0.02	-0.2	-0.04	0.54	0.72	0.72	-0.7	-0.64	-0.38
IMAGE:811091	**IMAGE:811091|17|17971650;17:38616597||Hs.400500||KIAA1501||KIAA1501 protein||AA485673	1	0.35	0.08	0.23	0.03	0.27	0.13	0.37	-0.11	-0.01	-0.07	0.01	0.15	0.62	0.29	0.65	-1.05	-0.55	-0.44
IMAGE:1542069	**IMAGE:1542069|17|36613179;17:38280607||Hs.131341||Homo sapiens mRNA; cDNA DKFZp451N1617 (from clone DKFZp451N1617)||AA926772	1	-0.12	0.19	0.05	0.11	-0.25	-1.58	-1.58	-1.3	-1.63	-1.39	-1.53	-1.64	-0.14	-0.07	0.08	0.56	0.65	0.66
IMAGE:768470	20|nt25698233|IMAGE:768470|Hs.24895|AA425016|ESTs||Homo sapiens cDNA FLJ30282 fis, clone BRACE2002803.||AA495952	1	0.23	0.36	0.34	0.04	0.44	-0.91	-0.92	-1.11		-0.74	-0.61	-0.57	-0.34	-0.15	-0.04	1.65	0.93	1.53
IMAGE:823665	7q22.1|nt104372436|IMAGE:823665|Hs.239138|AA489629|PBEF||pre-B-cell colony-enhancing factor||AA489730	1	0.09	-0.17	-0.14	-0.14	-0.12	-0.77	-1.35	-0.54	-0.91	-0.8	-0.82	-0.77	-0.12	-0.19	-0.17	1.21	1.21	0.69
IMAGE:767983	15q15.2|nt37476751|IMAGE:767983|Hs.323966|AA418825|LOC113201||hypothetical protein BC012124||AA418922	1	-0.01	-0.26	-0.18	-0.19	-0.15	-0.61	-0.81	-0.76	-0.76	-0.49	-0.62	-0.6	0.06	0.21	0.09	1.08	1.16	1.05
IMAGE:505495	17q23.2|nt60653559|IMAGE:505495|Hs.95871|AA147454|ESTs||ESTs||AA156463	1	0.17	0.33	0.07	0.23	-0.06	-0.51	-0.62	-0.55	-0.62	-0.44	-0.89	-0.58	-0.07	0.04	-0.1	0.82	0.93	0.7
IMAGE:34966	**IMAGE:34966|2|131383151;19:45253145||Hs.22801||ESTs||R44428	1	0.07	-0.16	0.11	-0.01	0.06	0.07	0.01	0.07	-0.05	-0.14	-0.25	0.01	-1.71	-2.07	-1.86	1.96	1.89	1.88
IMAGE:297872	15q13.3|nt27687334|IMAGE:297872|Hs.49790|AI822040|ESTs||ESTs||N70035	1	0.19	-0.05	-0.06	-0.02	-0.01	0.58	0.34	0.13	-0.06	-0.14	0.16	-0.06	-0.51	-0.8	-0.81	2.17	1.96	1.67
IMAGE:1553283	6p25.2|nt2837012|IMAGE:1553283|Hs.127008|AA934753|ESTs||ESTs||AI792789	1	0.2	0.19	-0.02	0.05	0.05	-0.06	-0.15	-0.14	0.25	0.35	0.47	0.19	-0.52	-1.06	-0.56	2.25	1.29	1.31
IMAGE:1340595	19q12|nt39718251|IMAGE:1340595|Hs.378491|AA937108|ESTs||Homo sapiens cDNA FLJ40656 fis, clone THYMU2019364, highly similar to HETEROGENEOUS NUCLEAR RIBONUCLEOPROTEIN L.||AA937108||molecular function|heterogeneous nuclear ribonucleoprotein|TAS|GO:0008436|G	1	-0.52	0.11	-0.13	0	-0.16	0.28	0.14	-0.38	0.02	-0.17	-0.13	-0.03	-1.49	-0.44	-0.57	1.51	1.32	1.37
IMAGE:1367678	17q21.31|nt45675728|IMAGE:1367678|Hs.318960|AA810039|KIAA0356||KIAA0356 gene product||AA810039	1	-0.37		-0.01	0.12	-0.13	0.23	0.08	-0.38	-0.04	0.04	0.14		-0.64	-0.24	-0.66	1.62	1.14	1.5
IMAGE:812008	**IMAGE:812008|11|11164753;17:42781483||Hs.432673||Homo sapiens cDNA FLJ11177 fis, clone PLACE1007402.||AA455878	1	-0.16	-0.03	0.04	0.08	0.19	0.12		0.42	0.04	0.05	0.24	-0.01	-0.68	-0.55			0.68	1.12
IMAGE:1635178	IMAGE:1635178|Hs.406650|AI005038|ESTs||Homo sapiens cDNA: FLJ23285 fis, clone HEP09071.||AI005038	1	0.23	0.17	0.13	0.34	0.15	0.43	0.14	0.11	0.27	-0.05	-0.01	-0.03	-0.47	-0.83	-0.77	0.38	0.87	0.89
IMAGE:810993	15|nt27576527|IMAGE:810993|Hs.105661|AA485360|ESTs||ESTs||AI734169	1	0.13	-0.08	0.02	0.13	0.04	0.39	0.13	-0.32	-0.12	-0.02	0.08	-0.08	-0.38	-0.66	-0.91	0.83	0.63	0.65
IMAGE:399421	19q12|nt42353455|IMAGE:399421|Hs.13957|AA733177|ESTs||ESTs||AA733177	1	-0.19	-0.02	0.1	-0.05	-0.03	-0.05		0.1	-0.06	-0.22	-0.05	-0.16	-0.35	-0.55	-0.74	0.8	0.87	0.74
IMAGE:1468720	**IMAGE:1468720|17|16887834;17:22239815||Hs.156981||ESTs||AA885209	1	-0.08	-0.25	-0.13	-0.27	-0.03	0.6	0.57	0.68	0.75	0.45	0.66	0.84	-1.02	-0.83	-0.54	-0.87	-0.85	-1.08
IMAGE:1736145	**IMAGE:1736145|7|150217235;10:126788832;21:7820496;||AI138404	1	0.09	-0.08	-0.05	0.03	0.13	-1.67	-2.12	-2.07	-1.93	-1.73	-2.23	-2.12	1.23	1.16	1.24	-2.25	-1.83	-2.48
IMAGE:119729	**IMAGE:119729|16|70547633;16:75533121||Hs.444917||ESTs||AI820675	1	-0.05	-0.05	-0.07	0.01	-0.03	-0.77	-1.3	-0.39	-0.85	-0.82	-0.72	-0.89	0.95	0.94	0.93	-0.5	-0.94	-0.54
IMAGE:785605	**IMAGE:785605|16|21422241;16:22555874;16:29716351;||Hs.110613||Homo sapiens, clone MGC:9515 IMAGE:3903371, mRNA, complete cds||AA449463||molecular function|molecular_function unknown|ND|GO:0005554|GOA|na//biological process|biological_process unknown|ND|	1	0.13	-0.11	-0.01	-0.06	0.16	1.89	2.5	2.6	1.78	1.57	1.62	1.86		1.72	2.71	-2.7	-2.05
IMAGE:140907	**IMAGE:140907|1|314175;8:134057||Hs.60291||ESTs||R67318	1	-0.15	-0.11	-0.11	-0.13	-0.13	2.24	2.01	2.33	2.13	2.12	1.97	2.32	1.92	1.78	1.88	-1.1	-0.85	-1.03
IMAGE:142326	IMAGE:142326|Hs.355711|R70541|ESTs||Homo sapiens full length insert cDNA clone YI46G04||R70649	1	0.07	0.21	-0.01	0.3	-0.22	2.38	2.39	2.25	1.74	2.43	1.66	1.46	1.01	0.63	1.25	-0.89	-0.68	-0.78
IMAGE:842847	1q31.3|nt199277383|IMAGE:842847|Hs.17969|AA486288|KIAA0663||KIAA0663 gene product||AA489309||molecular function|nucleic acid binding|IEA|GO:0003676|GOA|na	1	0.26	-0.01	0.02	0.22	0.05	2.34	2.55	2.53	1.63	1.8	1.41	0.72	1.38	1.16	1.21	-0.72	-0.61	-0.03
IMAGE:275180	**IMAGE:275180|16|28452164;18:11676139||Hs.347508||Homo sapiens cDNA: FLJ23482 fis, clone KAIA03142.||R85840	1	0.3	0.08	0.09	0.1	0.11	1.89	1.94	1.97	1.64	1.58	1.6	1.29	0.94	0.57	0.9	-1.03	-0.77
IMAGE:119914	**IMAGE:119914|16|14738723;16:15773672;16:17739764;16:20235056;16:21421211;16:22557063;16:70429614;||T94642	1	0.11	0.13	0.25	0.12	0.17	1.47	1.52	1.49	1.19	1.08	1.04	1.02	1.04	0.75	1.17	-1.07	-0.91	-0.83
